# Supplementary material for: Characterizing the influence of various antimicrobials used for metaphylaxis against bovine respiratory disease on host transcriptome responses
Source: Front Vet Sci. 2023 Oct 5;10:1272940. doi: 10.3389/fvets.2023.1272940 (PMC10585045; doi:10.3389/fvets.2023.1272940)
Supplement: Supplementary file 1 [file Table_1.XLSX]

## Sheet: Sheet1
Supplemental File S1. Ingredient and nutrient composition of receiving diet fed during trial (DM basis).
Item	Receiving Diet
Steam flaked corn, %	28.54
Corn Stalks, %	19
SweetBran1, %	42
Molasses2, %	7
KS01 Supplement, %	3.46
Nutrient Composition3
Diet DM, %	73.8
CP4, %	12.2
ADF5, %	10.7
NEm6, Mcal/kg	0.69
Neg7, Mcal/kg	0.47
Calcium, %	0.85
Phosphorus, %	0.43
1Cargill, Minneapolis, MN
2Molasses in the form of 72 Brix
3Nutrient composition was based on laboratory analysis on complete feed completed at Servi-tech Labs, Amarillo, TX
4Crude protein
5Acid detergent fiber
6Net energy, maintenance
7Net energy, gain
