# Supplementary material for: Characterizing the influence of various antimicrobials used for metaphylaxis against bovine respiratory disease on host transcriptome responses
Source: Front Vet Sci. 2023 Oct 5;10:1272940. doi: 10.3389/fvets.2023.1272940 (PMC10585045; doi:10.3389/fvets.2023.1272940)
Supplement: Supplementary file 2 [file Table_2.XLSX]

## Sheet: Sheet1
Supplemental File S2. Complete animal metadata for all 252 samples.
Sample_ID	Group	Time (Day)	Timepoint	Animal_ID	Breed	Lane	BW	ADG_d56
Ceft10.Day0_S43_L003	Ceft	0	T1	Ceft10	Btau	L003	478	4.2
Ceft3.Day0_S13_L003	Ceft	0	T1	Ceft3	Ind	L003	529	5
Ceft4.Day0_S19_L003	Ceft	0	T1	Ceft4	Btau	L003	527	4.1
Ceft5.Day0_S25_L003	Ceft	0	T1	Ceft5	Btau	L003	602	4.1
Ceft6.Day0_S31_L003	Ceft	0	T1	Ceft6	Btau	L003	574	3.4
Ceft8.Day0_S37_L003	Ceft	0	T1	Ceft8	Btau	L003	534	3.9
Enro10.Day0_S67_L001	Enro	0	T1	Enro10	Btau	L001	606	4
Enro2.Day0_S37_L001	Enro	0	T1	Enro2	Btau	L001	523	3.5
Enro5.Day0_S43_L001	Enro	0	T1	Enro5	Ind	L001	536	4.3
Enro6.Day0_S49_L001	Enro	0	T1	Enro6	Btau	L001	585	4
Enro8.Day0_S55_L001	Enro	0	T1	Enro8	Btau	L001	497	3.9
Enro9.Day0_S61_L001	Enro	0	T1	Enro9	Btau	L001	557	4.4
Flor10.Day0_S19_L002	Flor	0	T1	Flor10	Ind	L002	474	3.7
Flor3.Day0_S73_L001	Flor	0	T1	Flor3	Btau	L001	549	4.7
Flor4.Day0_S79_L001	Flor	0	T1	Flor4	Btau	L001	542	4.4
Flor6.Day0_S1_L002	Flor	0	T1	Flor6	Btau	L002	452	3.8
Flor7.Day0_S7_L002	Flor	0	T1	Flor7	Btau	L002	497	4.5
Flor8.Day0_S13_L002	Flor	0	T1	Flor8	Btau	L002	461	3.2
NC1.Day0_S1_L001	Control	0	T1	NC1	Btau	L001	538	3.3
NC12.Day0_S19_L001	Control	0	T1	NC12	Btau	L001	476	4.2
NC13.Day0_S25_L001	Control	0	T1	NC13	Btau	L001	495	3.6
NC15.Day0_S31_L001	Control	0	T1	NC15	Btau	L001	571	4.9
NC5.Day0_S7_L001	Control	0	T1	NC5	Btau	L001	564	4
NC7.Day0_S13_L001	Control	0	T1	NC7	Btau	L001	546	5.1
Oxyt1.Day0_S49_L003	Oxyt	0	T1	Oxyt1	Btau	L003	468	4
Oxyt2.Day0_S55_L003	Oxyt	0	T1	Oxyt2	Btau	L003	506	3.8
Oxyt4.Day0_S61_L003	Oxyt	0	T1	Oxyt4	Btau	L003	530	4.4
Oxyt5.Day0_S67_L003	Oxyt	0	T1	Oxyt5	Btau	L003	619	5.1
Oxyt6.Day0_S73_L003	Oxyt	0	T1	Oxyt6	Btau	L003	513	3.3
Oxyt9.Day0_S79_L003	Oxyt	0	T1	Oxyt9	Btau	L003	555	4
Tild10.Day0_S7_L003	Tild	0	T1	Tild10	Btau	L003	622	3.3
Tild2.Day0_S61_L002	Tild	0	T1	Tild2	Ind	L002	542	2.6
Tild3.Day0_S67_L002	Tild	0	T1	Tild3	Btau	L002	499	4.2
Tild5.Day0_S73_L002	Tild	0	T1	Tild5	Btau	L002	595	4.1
Tild7.Day0_S79_L002	Tild	0	T1	Tild7	Btau	L002	485	4.5
Tild8.Day0_S1_L003	Tild	0	T1	Tild8	Ind	L003	584	3.5
Tula3.Day0_S25_L002	Tula	0	T1	Tula3	Btau	L002	453	3.1
Tula4.Day0_S31_L002	Tula	0	T1	Tula4	Btau	L002	528	4.6
Tula5.Day0_S37_L002	Tula	0	T1	Tula5	Btau	L002	545	4.1
Tula6.Day0_S43_L002	Tula	0	T1	Tula6	Ind	L002	578	5
Tula7.Day0_S49_L002	Tula	0	T1	Tula7	Btau	L002	595	3.9
Tula8.Day0_S55_L002	Tula	0	T1	Tula8	Btau	L002	475	4.6
Ceft10.Day3_S44_L003	Ceft	3	T2	Ceft10	Btau	L003	504	4.2
Ceft3.Day3_S14_L003	Ceft	3	T2	Ceft3	Ind	L003	546	5
Ceft4.Day3_S20_L003	Ceft	3	T2	Ceft4	Btau	L003	528	4.1
Ceft5.Day3_S26_L003	Ceft	3	T2	Ceft5	Btau	L003	620	4.1
Ceft6.Day3_S32_L003	Ceft	3	T2	Ceft6	Btau	L003	588	3.4
Ceft8.Day3_S38_L003	Ceft	3	T2	Ceft8	Btau	L003	548	3.9
Enro10.Day3_S68_L001	Enro	3	T2	Enro10	Btau	L001	610	4
Enro2.Day3_S38_L001	Enro	3	T2	Enro2	Btau	L001	540	3.5
Enro5.Day3_S44_L001	Enro	3	T2	Enro5	Ind	L001	562	4.3
Enro6.Day3_S50_L001	Enro	3	T2	Enro6	Btau	L001	618	4
Enro8.Day3_S56_L001	Enro	3	T2	Enro8	Btau	L001	522	3.9
Enro9.Day3_S62_L001	Enro	3	T2	Enro9	Btau	L001	576	4.4
Flor10.Day3_S20_L002	Flor	3	T2	Flor10	Ind	L002	479	3.7
Flor3.Day3_S74_L001	Flor	3	T2	Flor3	Btau	L001	564	4.7
Flor4.Day3_S80_L001	Flor	3	T2	Flor4	Btau	L001	564	4.4
Flor6.Day3_S2_L002	Flor	3	T2	Flor6	Btau	L002	463	3.8
Flor7.Day3_S8_L002	Flor	3	T2	Flor7	Btau	L002	494	4.5
Flor8.Day3_S14_L002	Flor	3	T2	Flor8	Btau	L002	479	3.2
NC1.Day3_S2_L001	Control	3	T2	NC1	Btau	L001	560	3.3
NC12.Day3_S20_L001	Control	3	T2	NC12	Btau	L001	502	4.2
NC13.Day3_S26_L001	Control	3	T2	NC13	Btau	L001	476	3.6
NC15.Day3_S32_L001	Control	3	T2	NC15	Btau	L001	586	4.9
NC5.Day3_S8_L001	Control	3	T2	NC5	Btau	L001	526	4
NC7.Day3_S14_L001	Control	3	T2	NC7	Btau	L001	536	5.1
Oxyt1.Day3_S50_L003	Oxyt	3	T2	Oxyt1	Btau	L003	471	4
Oxyt2.Day3_S56_L003	Oxyt	3	T2	Oxyt2	Btau	L003	512	3.8
Oxyt4.Day3_S62_L003	Oxyt	3	T2	Oxyt4	Btau	L003	536	4.4
Oxyt5.Day3_S68_L003	Oxyt	3	T2	Oxyt5	Btau	L003	622	5.1
Oxyt6.Day3_S74_L003	Oxyt	3	T2	Oxyt6	Btau	L003	512	3.3
Oxyt9.Day3_S80_L003	Oxyt	3	T2	Oxyt9	Btau	L003	572	4
Tild10.Day3_S8_L003	Tild	3	T2	Tild10	Btau	L003	646	3.3
Tild2.Day3_S62_L002	Tild	3	T2	Tild2	Ind	L002	540	2.6
Tild3.Day3_S68_L002	Tild	3	T2	Tild3	Btau	L002	500	4.2
Tild5.Day3_S74_L002	Tild	3	T2	Tild5	Btau	L002	592	4.1
Tild7.Day3_S80_L002	Tild	3	T2	Tild7	Btau	L002	508	4.5
Tild8.Day3_S2_L003	Tild	3	T2	Tild8	Ind	L003	608	3.5
Tula3.Day3_S26_L002	Tula	3	T2	Tula3	Btau	L002	461	3.1
Tula4.Day3_S32_L002	Tula	3	T2	Tula4	Btau	L002	542	4.6
Tula5.Day3_S38_L002	Tula	3	T2	Tula5	Btau	L002	560	4.1
Tula6.Day3_S44_L002	Tula	3	T2	Tula6	Ind	L002	604	5
Tula7.Day3_S50_L002	Tula	3	T2	Tula7	Btau	L002	618	3.9
Tula8.Day3_S56_L002	Tula	3	T2	Tula8	Btau	L002	490	4.6
Ceft10.Day7_S45_L003	Ceft	7	T3	Ceft10	Btau	L003	520	4.2
Ceft3.Day7_S15_L003	Ceft	7	T3	Ceft3	Ind	L003	574	5
Ceft4.Day7_S21_L003	Ceft	7	T3	Ceft4	Btau	L003	546	4.1
Ceft5.Day7_S27_L003	Ceft	7	T3	Ceft5	Btau	L003	644	4.1
Ceft6.Day7_S33_L003	Ceft	7	T3	Ceft6	Btau	L003	606	3.4
Ceft8.Day7_S39_L003	Ceft	7	T3	Ceft8	Btau	L003	580	3.9
Enro10.Day7_S69_L001	Enro	7	T3	Enro10	Btau	L001	614	4
Enro2.Day7_S39_L001	Enro	7	T3	Enro2	Btau	L001	546	3.5
Enro5.Day7_S45_L001	Enro	7	T3	Enro5	Ind	L001	572	4.3
Enro6.Day7_S51_L001	Enro	7	T3	Enro6	Btau	L001	622	4
Enro8.Day7_S57_L001	Enro	7	T3	Enro8	Btau	L001	538	3.9
Enro9.Day7_S63_L001	Enro	7	T3	Enro9	Btau	L001	586	4.4
Flor10.Day7_S21_L002	Flor	7	T3	Flor10	Ind	L002	476	3.7
Flor3.Day7_S75_L001	Flor	7	T3	Flor3	Btau	L001	576	4.7
Flor4.Day7_S81_L001	Flor	7	T3	Flor4	Btau	L001	586	4.4
Flor6.Day7_S3_L002	Flor	7	T3	Flor6	Btau	L002	475	3.8
Flor7.Day7_S9_L002	Flor	7	T3	Flor7	Btau	L002	514	4.5
Flor8.Day7_S15_L002	Flor	7	T3	Flor8	Btau	L002	474	3.2
NC1.Day7_S3_L001	Control	7	T3	NC1	Btau	L001	582	3.3
NC12.Day7_S21_L001	Control	7	T3	NC12	Btau	L001	495	4.2
NC13.Day7_S27_L001	Control	7	T3	NC13	Btau	L001	491	3.6
NC15.Day7_S33_L001	Control	7	T3	NC15	Btau	L001	622	4.9
NC5.Day7_S9_L001	Control	7	T3	NC5	Btau	L001	572	4
NC7.Day7_S15_L001	Control	7	T3	NC7	Btau	L001	570	5.1
Oxyt1.Day7_S51_L003	Oxyt	7	T3	Oxyt1	Btau	L003	474	4
Oxyt2.Day7_S57_L003	Oxyt	7	T3	Oxyt2	Btau	L003	530	3.8
Oxyt4.Day7_S63_L003	Oxyt	7	T3	Oxyt4	Btau	L003	536	4.4
Oxyt5.Day7_S69_L003	Oxyt	7	T3	Oxyt5	Btau	L003	636	5.1
Oxyt6.Day7_S75_L003	Oxyt	7	T3	Oxyt6	Btau	L003	510	3.3
Oxyt9.Day7_S81_L003	Oxyt	7	T3	Oxyt9	Btau	L003	584	4
Tild10.Day7_S9_L003	Tild	7	T3	Tild10	Btau	L003	658	3.3
Tild2.Day7_S63_L002	Tild	7	T3	Tild2	Ind	L002	544	2.6
Tild3.Day7_S69_L002	Tild	7	T3	Tild3	Btau	L002	510	4.2
Tild5.Day7_S75_L002	Tild	7	T3	Tild5	Btau	L002	602	4.1
Tild7.Day7_S81_L002	Tild	7	T3	Tild7	Btau	L002	514	4.5
Tild8.Day7_S3_L003	Tild	7	T3	Tild8	Ind	L003	598	3.5
Tula3.Day7_S27_L002	Tula	7	T3	Tula3	Btau	L002	473	3.1
Tula4.Day7_S33_L002	Tula	7	T3	Tula4	Btau	L002	552	4.6
Tula5.Day7_S39_L002	Tula	7	T3	Tula5	Btau	L002	574	4.1
Tula6.Day7_S45_L002	Tula	7	T3	Tula6	Ind	L002	612	5
Tula7.Day7_S51_L002	Tula	7	T3	Tula7	Btau	L002	654	3.9
Tula8.Day7_S57_L002	Tula	7	T3	Tula8	Btau	L002	504	4.6
Ceft10.Day14_S46_L003	Ceft	14	T4	Ceft10	Btau	L003	544	4.2
Ceft3.Day14_S16_L003	Ceft	14	T4	Ceft3	Ind	L003	600	5
Ceft4.Day14_S22_L003	Ceft	14	T4	Ceft4	Btau	L003	576	4.1
Ceft5.Day14_S28_L003	Ceft	14	T4	Ceft5	Btau	L003	662	4.1
Ceft6.Day14_S34_L003	Ceft	14	T4	Ceft6	Btau	L003	630	3.4
Ceft8.Day14_S40_L003	Ceft	14	T4	Ceft8	Btau	L003	606	3.9
Enro10.Day14_S70_L001	Enro	14	T4	Enro10	Btau	L001	668	4
Enro2.Day14_S40_L001	Enro	14	T4	Enro2	Btau	L001	582	3.5
Enro5.Day14_S46_L001	Enro	14	T4	Enro5	Ind	L001	596	4.3
Enro6.Day14_S52_L001	Enro	14	T4	Enro6	Btau	L001	648	4
Enro8.Day14_S58_L001	Enro	14	T4	Enro8	Btau	L001	564	3.9
Enro9.Day14_S64_L001	Enro	14	T4	Enro9	Btau	L001	640	4.4
Flor10.Day14_S22_L002	Flor	14	T4	Flor10	Ind	L002	518	3.7
Flor3.Day14_S76_L001	Flor	14	T4	Flor3	Btau	L001	610	4.7
Flor4.Day14_S82_L001	Flor	14	T4	Flor4	Btau	L001	602	4.4
Flor6.Day14_S4_L002	Flor	14	T4	Flor6	Btau	L002	500	3.8
Flor7.Day14_S10_L002	Flor	14	T4	Flor7	Btau	L002	564	4.5
Flor8.Day14_S16_L002	Flor	14	T4	Flor8	Btau	L002	516	3.2
NC1.Day14_S4_L001	Control	14	T4	NC1	Btau	L001	612	3.3
NC12.Day14_S22_L001	Control	14	T4	NC12	Btau	L001	532	4.2
NC13.Day14_S28_L001	Control	14	T4	NC13	Btau	L001	526	3.6
NC15.Day14_S34_L001	Control	14	T4	NC15	Btau	L001	650	4.9
NC5.Day14_S10_L001	Control	14	T4	NC5	Btau	L001	618	4
NC7.Day14_S16_L001	Control	14	T4	NC7	Btau	L001	610	5.1
Oxyt1.Day14_S52_L003	Oxyt	14	T4	Oxyt1	Btau	L003	500	4
Oxyt2.Day14_S58_L003	Oxyt	14	T4	Oxyt2	Btau	L003	570	3.8
Oxyt4.Day14_S64_L003	Oxyt	14	T4	Oxyt4	Btau	L003	582	4.4
Oxyt5.Day14_S70_L003	Oxyt	14	T4	Oxyt5	Btau	L003	706	5.1
Oxyt6.Day14_S76_L003	Oxyt	14	T4	Oxyt6	Btau	L003	540	3.3
Oxyt9.Day14_S82_L003	Oxyt	14	T4	Oxyt9	Btau	L003	600	4
Tild10.Day14_S10_L003	Tild	14	T4	Tild10	Btau	L003	696	3.3
Tild2.Day14_S64_L002	Tild	14	T4	Tild2	Ind	L002	576	2.6
Tild3.Day14_S70_L002	Tild	14	T4	Tild3	Btau	L002	560	4.2
Tild5.Day14_S76_L002	Tild	14	T4	Tild5	Btau	L002	648	4.1
Tild7.Day14_S82_L002	Tild	14	T4	Tild7	Btau	L002	546	4.5
Tild8.Day14_S4_L003	Tild	14	T4	Tild8	Ind	L003	632	3.5
Tula3.Day14_S28_L002	Tula	14	T4	Tula3	Btau	L002	494	3.1
Tula4.Day14_S34_L002	Tula	14	T4	Tula4	Btau	L002	616	4.6
Tula5.Day14_S40_L002	Tula	14	T4	Tula5	Btau	L002	598	4.1
Tula6.Day14_S46_L002	Tula	14	T4	Tula6	Ind	L002	668	5
Tula7.Day14_S52_L002	Tula	14	T4	Tula7	Btau	L002	674	3.9
Tula8.Day14_S58_L002	Tula	14	T4	Tula8	Btau	L002	548	4.6
Ceft10.Day21_S47_L003	Ceft	21	T5	Ceft10	Btau	L003	564	4.2
Ceft3.Day21_S17_L003	Ceft	21	T5	Ceft3	Ind	L003	632	5
Ceft4.Day21_S23_L003	Ceft	21	T5	Ceft4	Btau	L003	622	4.1
Ceft5.Day21_S29_L003	Ceft	21	T5	Ceft5	Btau	L003	696	4.1
Ceft6.Day21_S35_L003	Ceft	21	T5	Ceft6	Btau	L003	650	3.4
Ceft8.Day21_S41_L003	Ceft	21	T5	Ceft8	Btau	L003	622	3.9
Enro10.Day21_S71_L001	Enro	21	T5	Enro10	Btau	L001	678	4
Enro2.Day21_S41_L001	Enro	21	T5	Enro2	Btau	L001	586	3.5
Enro5.Day21_S47_L001	Enro	21	T5	Enro5	Ind	L001	618	4.3
Enro6.Day21_S53_L001	Enro	21	T5	Enro6	Btau	L001	660	4
Enro8.Day21_S59_L001	Enro	21	T5	Enro8	Btau	L001	576	3.9
Enro9.Day21_S65_L001	Enro	21	T5	Enro9	Btau	L001	662	4.4
Flor10.Day21_S23_L002	Flor	21	T5	Flor10	Ind	L002	540	3.7
Flor3.Day21_S77_L001	Flor	21	T5	Flor3	Btau	L001	632	4.7
Flor4.Day21_S83_L001	Flor	21	T5	Flor4	Btau	L001	636	4.4
Flor6.Day21_S5_L002	Flor	21	T5	Flor6	Btau	L002	512	3.8
Flor7.Day21_S11_L002	Flor	21	T5	Flor7	Btau	L002	584	4.5
Flor8.Day21_S17_L002	Flor	21	T5	Flor8	Btau	L002	534	3.2
NC1.Day21_S5_L001	Control	21	T5	NC1	Btau	L001	626	3.3
NC12.Day21_S23_L001	Control	21	T5	NC12	Btau	L001	558	4.2
NC13.Day21_S29_L001	Control	21	T5	NC13	Btau	L001	546	3.6
NC15.Day21_S35_L001	Control	21	T5	NC15	Btau	L001	680	4.9
NC5.Day21_S11_L001	Control	21	T5	NC5	Btau	L001	642	4
NC7.Day21_S17_L001	Control	21	T5	NC7	Btau	L001	636	5.1
Oxyt1.Day21_S53_L003	Oxyt	21	T5	Oxyt1	Btau	L003	538	4
Oxyt2.Day21_S59_L003	Oxyt	21	T5	Oxyt2	Btau	L003	578	3.8
Oxyt4.Day21_S65_L003	Oxyt	21	T5	Oxyt4	Btau	L003	602	4.4
Oxyt5.Day21_S71_L003	Oxyt	21	T5	Oxyt5	Btau	L003	714	5.1
Oxyt6.Day21_S77_L003	Oxyt	21	T5	Oxyt6	Btau	L003	556	3.3
Oxyt9.Day21_S83_L003	Oxyt	21	T5	Oxyt9	Btau	L003	616	4
Tild10.Day21_S11_L003	Tild	21	T5	Tild10	Btau	L003	704	3.3
Tild2.Day21_S65_L002	Tild	21	T5	Tild2	Ind	L002	586	2.6
Tild3.Day21_S71_L002	Tild	21	T5	Tild3	Btau	L002	592	4.2
Tild5.Day21_S77_L002	Tild	21	T5	Tild5	Btau	L002	672	4.1
Tild7.Day21_S83_L002	Tild	21	T5	Tild7	Btau	L002	562	4.5
Tild8.Day21_S5_L003	Tild	21	T5	Tild8	Ind	L003	662	3.5
Tula3.Day21_S29_L002	Tula	21	T5	Tula3	Btau	L002	502	3.1
Tula4.Day21_S35_L002	Tula	21	T5	Tula4	Btau	L002	628	4.6
Tula5.Day21_S41_L002	Tula	21	T5	Tula5	Btau	L002	610	4.1
Tula6.Day21_S47_L002	Tula	21	T5	Tula6	Ind	L002	700	5
Tula7.Day21_S53_L002	Tula	21	T5	Tula7	Btau	L002	692	3.9
Tula8.Day21_S59_L002	Tula	21	T5	Tula8	Btau	L002	572	4.6
Ceft10.Day56_S48_L003	Ceft	56	T6	Ceft10	Btau	L003	714	4.2
Ceft3.Day56_S18_L003	Ceft	56	T6	Ceft3	Ind	L003	810	5
Ceft4.Day56_S24_L003	Ceft	56	T6	Ceft4	Btau	L003	754	4.1
Ceft5.Day56_S30_L003	Ceft	56	T6	Ceft5	Btau	L003	832	4.1
Ceft6.Day56_S36_L003	Ceft	56	T6	Ceft6	Btau	L003	762	3.4
Ceft8.Day56_S42_L003	Ceft	56	T6	Ceft8	Btau	L003	768	3.9
Enro10.Day56_S72_L001	Enro	56	T6	Enro10	Btau	L001	828	4
Enro2.Day56_S42_L001	Enro	56	T6	Enro2	Btau	L001	718	3.5
Enro5.Day56_S48_L001	Enro	56	T6	Enro5	Ind	L001	778	4.3
Enro6.Day56_S54_L001	Enro	56	T6	Enro6	Btau	L001	808	4
Enro8.Day56_S60_L001	Enro	56	T6	Enro8	Btau	L001	718	3.9
Enro9.Day56_S66_L001	Enro	56	T6	Enro9	Btau	L001	806	4.4
Flor10.Day56_S24_L002	Flor	56	T6	Flor10	Ind	L002	682	3.7
Flor3.Day56_S78_L001	Flor	56	T6	Flor3	Btau	L001	812	4.7
Flor4.Day56_S84_L001	Flor	56	T6	Flor4	Btau	L001	786	4.4
Flor6.Day56_S6_L002	Flor	56	T6	Flor6	Btau	L002	662	3.8
Flor7.Day56_S12_L002	Flor	56	T6	Flor7	Btau	L002	750	4.5
Flor8.Day56_S18_L002	Flor	56	T6	Flor8	Btau	L002	638	3.2
NC1.Day56_S6_L001	Control	56	T6	NC1	Btau	L001	722	3.3
NC12.Day56_S24_L001	Control	56	T6	NC12	Btau	L001	708	4.2
NC13.Day56_S30_L001	Control	56	T6	NC13	Btau	L001	696	3.6
NC15.Day56_S36_L001	Control	56	T6	NC15	Btau	L001	848	4.9
NC5.Day56_S12_L001	Control	56	T6	NC5	Btau	L001	788	4
NC7.Day56_S18_L001	Control	56	T6	NC7	Btau	L001	830	5.1
Oxyt1.Day56_S54_L003	Oxyt	56	T6	Oxyt1	Btau	L003	694	4
Oxyt2.Day56_S60_L003	Oxyt	56	T6	Oxyt2	Btau	L003	718	3.8
Oxyt4.Day56_S66_L003	Oxyt	56	T6	Oxyt4	Btau	L003	776	4.4
Oxyt5.Day56_S72_L003	Oxyt	56	T6	Oxyt5	Btau	L003	904	5.1
Oxyt6.Day56_S78_L003	Oxyt	56	T6	Oxyt6	Btau	L003	696	3.3
Oxyt9.Day56_S84_L003	Oxyt	56	T6	Oxyt9	Btau	L003	780	4
Tild10.Day56_S12_L003	Tild	56	T6	Tild10	Btau	L003	808	3.3
Tild2.Day56_S66_L002	Tild	56	T6	Tild2	Ind	L002	688	2.6
Tild3.Day56_S72_L002	Tild	56	T6	Tild3	Btau	L002	734	4.2
Tild5.Day56_S78_L002	Tild	56	T6	Tild5	Btau	L002	822	4.1
Tild7.Day56_S84_L002	Tild	56	T6	Tild7	Btau	L002	734	4.5
Tild8.Day56_S6_L003	Tild	56	T6	Tild8	Ind	L003	778	3.5
Tula3.Day56_S30_L002	Tula	56	T6	Tula3	Btau	L002	626	3.1
Tula4.Day56_S36_L002	Tula	56	T6	Tula4	Btau	L002	786	4.6
Tula5.Day56_S42_L002	Tula	56	T6	Tula5	Btau	L002	776	4.1
Tula6.Day56_S48_L002	Tula	56	T6	Tula6	Ind	L002	858	5
Tula7.Day56_S54_L002	Tula	56	T6	Tula7	Btau	L002	816	3.9
Tula8.Day56_S60_L002	Tula	56	T6	Tula8	Btau	L002	732	4.6
