# Supplementary material for: Characterizing the influence of various antimicrobials used for metaphylaxis against bovine respiratory disease on host transcriptome responses
Source: Front Vet Sci. 2023 Oct 5;10:1272940. doi: 10.3389/fvets.2023.1272940 (PMC10585045; doi:10.3389/fvets.2023.1272940)
Supplement: Supplementary file 3 [file Table_3.XLSX]

## Sheet: glmmSeq CEFT
Supplemental File S3: List of differentially expressed genes (DEGs) identified by glmmSeq for CEFT vs NC (FDR < 0.05)
gene_id	Dispersion	AIC	logLik	X.Intercept.	TimepointT2	TimepointT3	TimepointT4	TimepointT5	TimepointT6	GroupControl	TimepointT2.GroupControl	TimepointT3.GroupControl	TimepointT4.GroupControl	TimepointT5.GroupControl	TimepointT6.GroupControl	Chisq_Timepoint	Chisq_Group	Chisq_Timepoint.Group	P_Timepoint	P_Group	P_Timepoint.Group	q_Timepoint	q_Group	q_Timepoint.Group
AAAS	0.0303543	976.821	-472.41	6.75209	0.152243	0.198693	0.228365	0.372392	0.0998524	0.140129	-0.330488	-0.187302	-0.122966	-0.17091	-0.0636967	24.1723	0.0124825	6.19709	0.000201174	0.911041	0.287511	0.00260078	0.968329	0.999999
AADAT	1.24758	506.964	-237.482	1.47669	-0.20172	0.439826	-0.217588	-0.0776357	-0.154972	-0.318022	0.498957	0.284193	0.946228	0.685022	0.452427	1219	477.303	10236.2	2.25551e-261	8.25354e-106	0	1.94351e-259	1.06197e-103	0
AAMP	0.0126783	1205.97	-586.984	8.42297	0.09822	0.0572017	0.0666113	0.158042	0.0104268	0.012487	-0.126936	0.0364893	0.0134877	0.0578479	0.0684236	19.0609	0.150745	5.86908	0.00187257	0.697824	0.319167	0.0141956	0.874197	0.999999
AANAT	0.480254	529.074	-248.537	2.51622	0.584947	-0.248423	-0.0574081	0.0861012	-0.306354	-0.4484	-0.436047	0.940669	0.40165	0.840836	0.515251	279.232	270.187	2598.47	2.91041e-58	1.03316e-60	0	2.02273e-56	1.12425e-58	0
AAR2	0.0156146	980.998	-474.499	6.69711	0.151632	0.120224	0.124154	0.234231	0.0772952	0.0391423	-0.199012	0.00608846	-0.0508106	-0.0568329	-0.0219721	17.7861	0.138285	5.14895	0.00322682	0.709992	0.397974	0.0214105	0.879717	0.999999
AARSD1	0.0169241	1060.78	-514.388	7.33631	0.131725	0.112545	0.0941891	0.256169	0.0686403	0.0643814	-0.214007	-0.00581054	0.01413	-0.0762557	0.0480051	20.0286	0.17173	7.69161	0.0012344	0.678579	0.17407	0.0103134	0.863055	0.999999
AASS	0.133006	895.075	-431.538	5.60311	-0.286003	-0.327525	-0.659266	-0.370767	-0.30031	-0.0169892	0.494819	0.365783	0.622198	0.415978	0.230294	6.57745	13.806	5.20787	0.254009	0.000202683	0.391042	0.483372	0.00802432	0.999999
ABCA1	0.25247	1006.59	-487.294	6.66505	-0.552238	-0.467143	-0.820974	-0.724784	-0.445138	0.0541777	0.517129	0.214172	0.165609	0.0585422	-0.0982392	17.7271	0.903954	2.70938	0.00330861	0.341724	0.744684	0.0218093	0.628556	0.999999
ABCA2	0.0927062	1287.83	-627.915	8.33576	0.31544	0.393535	0.4868	0.534736	0.530473	0.112284	-0.253395	-0.135528	-0.138078	-0.222507	-0.0741505	21.7943	0.0601915	1.40714	0.000572899	0.806194	0.923531	0.00566559	0.92553	0.999999
ABCA6	0.240103	1116.33	-542.167	7.62377	-0.332332	-0.656906	-0.894082	-0.788723	-0.674806	-0.140081	0.257856	0.27247	0.0923014	0.157275	0.00774546	26.1956	0.00216073	0.876118	8.1769e-05	0.962925	0.971926	0.00132747	0.987397	0.999999
ABCB8	0.0262919	1143.73	-555.866	7.79376	0.138967	0.143589	0.213614	0.29296	0.140967	0.0603372	-0.230198	-0.0458673	-0.0460504	-0.133354	-0.0589428	17.7907	0.08925	3.85416	0.00322052	0.765133	0.570599	0.0213837	0.908498	0.999999
ABCB9	0.0716168	725.365	-346.683	4.44228	0.399518	0.608948	0.569611	0.558234	0.340477	0.169473	-0.273464	-0.333347	-0.0647927	-0.0428615	0.0210853	30.9677	0.645319	4.24721	9.50565e-06	0.421791	0.5144	0.00024628	0.699545	0.999999
ABHD14A	0.0455341	815.208	-391.604	5.35703	0.18829	0.120143	0.206907	0.409019	0.198749	0.0812559	-0.342218	-0.164958	-0.0261071	-0.186502	-0.017938	19.3185	0.135877	5.40749	0.00167647	0.712415	0.368197	0.0130233	0.881315	0.999999
ABHD17A	0.0197535	1241.79	-604.896	8.65312	0.16823	0.227655	0.330772	0.311644	0.167351	0.0784582	-0.226365	-0.0682661	-0.137473	-0.0974276	-0.044995	35.3341	0.0977299	4.71097	1.29043e-06	0.754571	0.452162	4.80894e-05	0.902764	0.999999
ABHD2	0.107287	1400.36	-684.182	9.90444	-0.576575	-0.701469	-0.767197	-0.469427	-0.386816	-0.22686	0.311963	0.41103	0.297024	-0.0984972	0.14254	26.6169	0.214245	5.46615	6.7725e-05	0.64346	0.361672	0.00114233	0.845355	0.999999
ABHD4	0.0274861	1136.53	-552.263	8.02098	0.0483609	0.0643499	0.122515	0.28599	0.210555	0.0122092	-0.0849445	0.0659401	0.0566391	-0.0715403	-0.0363135	22.009	0.000111741	2.19712	0.000521536	0.991566	0.821251	0.00528497	0.99776	0.999999
ABHD8	0.0185047	1087.49	-527.746	7.55524	0.209426	0.193236	0.181855	0.250435	0.12835	0.0829915	-0.237342	-0.11627	-0.0307534	-0.0211196	0.0164261	20.1437	0.0990561	7.32082	0.00117444	0.752965	0.197853	0.00992077	0.901749	0.999999
ABI1	0.0395763	1188.91	-578.456	8.39345	-0.264511	-0.224667	-0.3251	-0.320185	-0.252627	-0.0347782	0.151732	0.187919	0.080456	0.207238	-0.0146744	16.1401	0.793779	3.4075	0.00645532	0.37296	0.637427	0.0357767	0.657679	0.999999
ABL2	0.0741157	926.652	-447.326	6.44549	-0.22381	-0.265069	-0.43635	-0.202762	-0.199212	0.188627	0.185742	0.118825	0.0272566	-0.15293	-0.212828	17.129	5.85486	4.6497	0.00426162	0.0155341	0.460107	0.0263658	0.138555	0.999999
ABTB1	0.0732182	1373.32	-670.658	9.10541	0.0572131	0.247083	0.337985	0.335901	0.26641	-0.0483046	-0.0765762	0.16454	0.0530567	0.0343831	0.0186359	23.2151	0.0159901	1.26137	0.000307047	0.899374	0.938856	0.00356313	0.963424	0.999999
ABTB2	0.101617	954.861	-461.431	6.6473	-0.326016	-0.729838	-0.736529	-0.635157	-0.553203	-0.0988503	0.179209	0.730134	0.364432	0.419244	0.294147	20.4738	6.54729	8.59121	0.00101803	0.0105044	0.126523	0.00884014	0.110946	0.999999
ACAD9	0.0491188	1038.3	-503.149	6.95904	0.161178	0.362572	0.414547	0.465676	0.349016	0.117346	-0.168053	-0.117114	-0.0613489	-0.146249	-0.0611806	33.1784	0.160888	1.18169	3.46858e-06	0.68834	0.946621	0.000109721	0.868026	0.999999
ACADVL	0.0170318	1253.11	-610.554	8.67527	0.0521461	0.00370618	-0.00236226	0.218535	0.00195987	0.0597718	-0.175903	-0.0113248	0.0215914	-0.058437	0.0331841	22.4564	0.159252	5.2192	0.000428673	0.689846	0.389719	0.00458467	0.869004	0.999999
ACAP1	0.0385399	1342.74	-655.368	9.14391	0.17338	0.228073	0.385345	0.485206	0.348377	0.0726568	-0.159166	0.0127286	-0.0407468	-0.14867	-0.00944994	41.7712	0.0522625	2.28351	6.55288e-08	0.819172	0.808686	3.45669e-06	0.931647	0.999999
ACAP3	0.0517875	1078.11	-523.056	7.32934	0.198723	0.19772	0.386069	0.494095	0.326518	0.0123957	-0.261836	-0.0515875	-0.087312	-0.200225	-0.0390434	28.9939	3.05792	2.99065	2.32519e-05	0.0803442	0.701427	0.000497512	0.317851	0.999999
ACBD3	0.0522977	1034.27	-501.136	7.23519	-0.23215	-0.245563	-0.411334	-0.322647	-0.252367	-0.0025843	0.156186	0.15509	0.0882654	0.136176	-0.0559004	18.1735	0.792992	2.22758	0.0027367	0.373197	0.816842	0.0190197	0.657934	0.999999
ACBD4	0.0364049	896.162	-432.081	5.87521	0.22791	0.290369	0.29235	0.43168	0.32004	0.219712	-0.170403	-0.0791751	0.0179752	-0.110565	-0.0924801	27.6134	4.73107	1.93742	4.33109e-05	0.0296225	0.857734	0.000806227	0.192014	0.999999
ACD	0.0380311	996.045	-482.023	6.79648	0.239837	0.22218	0.322999	0.444918	0.269109	0.0499751	-0.335914	-0.0467741	-0.0677628	-0.180126	-0.00517761	28.4561	1.09124	6.50979	2.96387e-05	0.296197	0.259723	0.000602842	0.587341	0.999999
ACKR1	1.32896	665.385	-316.693	1.96623	1.02371	0.489724	1.50084	2.11098	0.77807	0.522196	-0.256945	0.730539	0.170538	-0.133981	-0.382139	3962.55	127.346	340.252	0	1.56033e-29	2.19588e-71	0	1.47828e-27	1.58394e-69
ACO1	0.0514783	1000.27	-484.133	6.97757	-0.188399	-0.273355	-0.514163	-0.00350342	-0.15049	0.0432196	0.0899279	-0.0276887	0.311997	-0.0149185	0.103189	24.1542	1.6926	4.61564	0.000202789	0.193259	0.464562	0.00261633	0.479321	0.999999
ACOT8	0.0205064	1015.87	-491.936	7.00235	0.102085	0.192284	0.268442	0.272749	0.147622	-0.00381184	-0.128644	-0.016921	-0.0184094	0.0250483	-0.0048148	37.4967	0.371247	2.02599	4.76165e-07	0.542325	0.845537	2.02855e-05	0.783752	0.999999
ACP2	0.0412009	1224.85	-596.425	8.54931	-0.0366568	-0.209733	-0.389646	-0.160385	-0.261177	0.00347062	0.00924276	0.0587263	0.173252	0.123894	0.114078	18.7615	0.911242	1.70308	0.00212899	0.339785	0.888512	0.0156634	0.627547	0.999999
ACP5	0.0448922	1291.43	-629.717	8.59194	0.296315	0.266283	0.429348	0.533831	0.355076	0.0948447	-0.194839	0.102083	0.0686898	-0.0169704	0.0346507	48.4226	1.25298	3.62417	2.91189e-09	0.262985	0.604687	1.73285e-07	0.555767	0.999999
ACSF2	0.0446766	1135.37	-551.685	7.65871	0.160189	0.267926	0.274922	0.447653	0.289122	0.108556	-0.134307	-0.0688658	0.0572127	-0.11509	0.000300623	28.0289	0.440879	1.86055	3.59289e-05	0.506699	0.868084	0.0007003	0.761364	0.999999
ACSF3	0.0440852	1042.67	-505.334	7.11257	0.0579621	0.0874686	0.264259	0.307845	0.192196	-0.0611056	-0.0966656	0.108514	0.0136525	-0.129387	0.00910093	18.0221	0.644843	2.4374	0.00291886	0.421962	0.785892	0.0199181	0.699646	0.999999
ACSL1	0.0304335	984.93	-476.465	7.07778	-0.173629	-0.203326	-0.383683	-0.114338	-0.149678	0.0635226	0.0855626	0.0663747	0.204476	0.00191829	-0.026104	15.9307	3.69313	3.41843	0.00704463	0.0546371	0.635764	0.0381269	0.261618	0.999999
ACSL3	0.074015	965.818	-466.909	6.28265	-0.0833484	-0.0437861	-0.26889	-0.174107	-0.034445	0.177144	0.21192	0.0995285	0.212754	0.19606	0.0706198	4.02316	13.7333	1.55719	0.546086	0.000210681	0.906377	0.766613	0.00827218	0.999999
ACSL6	0.174334	1179.05	-573.527	7.83632	-0.387667	-0.54896	-0.898298	-0.678426	-0.638865	-0.268768	0.177388	0.259234	0.335303	0.269406	0.00218611	23.8498	0.481049	1.74886	0.00023203	0.487948	0.882688	0.00288605	0.749246	0.999999
ACSS2	0.0322447	1079.49	-523.744	7.24472	0.0766823	-0.0303163	-0.129485	0.214126	0.0681117	-0.0776733	0.0192061	0.147589	0.316066	0.089268	0.20797	17.8629	0.557575	6.55278	0.00312318	0.455239	0.256081	0.0209197	0.724842	0.999999
ACTA1	10.8231	527.548	-247.774	4.5985	3.12279	-4.72463	-3.33893	0.0585264	-5.14269	-0.108037	-7.75128	7.31209	3.63228	-2.98436	0.834902	14.1028	0.00526199	36.2536	0.0149692	0.942173	8.45069e-07	0.0672467	0.979623	5.40022e-05
ACTB	0.0307317	1749.47	-858.734	12.2262	0.0376544	-0.164059	-0.3548	0.100225	-0.069144	-0.0359652	-0.00800721	0.20564	0.386936	0.0977475	0.191594	21.0745	1.80193	10.9367	0.000784236	0.179479	0.0526497	0.00720068	0.465044	0.999999
ACTG2	0.449644	607.934	-287.967	2.9483	0.369496	0.0571093	0.782202	0.443761	-0.305895	-0.0900879	-0.430825	0.103961	0.517114	0.0662285	0.647544	20.1089	0.14369	4.55897	0.00119228	0.70464	0.472033	0.0100456	0.876781	0.999999
ACTN4	0.0421549	1326.75	-647.375	9.40606	-0.14911	-0.376225	-0.532018	-0.0489045	-0.140603	-0.0314054	0.132	0.344926	0.360129	-0.00224878	0.108087	23.2981	4.89436	9.18274	0.000296028	0.0269446	0.101994	0.0034627	0.183121	0.999999
ACTR1A	0.0100061	1271.07	-619.535	8.78921	0.033072	0.0174705	-0.0384689	0.142914	0.0140439	0.00351377	-0.147102	0.0264749	0.0864202	-0.00915769	0.00411223	21.578	0.00652492	8.75331	0.000629679	0.935619	0.119318	0.00607532	0.977185	0.999999
ACTR1B	0.0416009	961.482	-464.741	6.66948	0.19246	0.219817	0.318483	0.364355	0.27812	-0.021877	-0.210081	-0.0469855	-0.0925786	-0.089396	-0.042344	20.9694	4.39816	1.82976	0.000820932	0.0359778	0.872163	0.00746205	0.212838	0.999999
ACVR1	0.109662	776.942	-372.471	5.30729	-0.300242	-0.441	-0.707325	-0.437179	-0.582717	-0.199389	0.371136	0.125294	0.48501	0.389811	0.383145	16.6036	0.88478	4.45483	0.00531632	0.346896	0.48595	0.031093	0.633846	0.999999
ACVR1B	0.166559	1179.03	-573.513	8.09533	-0.491714	-0.723992	-0.685976	-0.600152	-0.476401	0.133442	0.102028	0.48699	-0.156367	-0.18942	-0.0793171	25.8842	2.78696	5.56168	9.39725e-05	0.0950345	0.35123	0.00147894	0.343835	0.999999
ACVR2B	0.238235	907.056	-437.528	6.00745	-0.36029	-0.462988	-0.939575	-0.697155	-0.758437	0.090597	0.390739	0.0460638	0.40978	0.306564	0.21443	20.2629	2.71079	1.85609	0.00111541	0.0996713	0.868678	0.00949092	0.352011	0.999999
ACVRL1	0.09838	1213.53	-590.766	8.19555	0.155537	-0.0773956	-0.385198	-0.196229	-0.434205	-0.0522384	-0.190495	-0.10299	0.157238	0.355364	0.190793	16.8447	0.0142462	6.24643	0.00480397	0.904992	0.282974	0.0287498	0.966297	0.999999
ADAM17	0.0411491	1130.32	-549.158	7.92667	-0.205245	-0.253484	-0.407795	-0.310815	-0.327963	0.145094	0.0735501	0.148144	0.155199	0.126002	0.0452472	20.617	7.78694	1.38583	0.000956717	0.00526252	0.925858	0.00840737	0.0748985	0.999999
ADAM19	0.111018	1394.02	-681.012	9.92254	-0.559942	-0.732491	-0.759733	-0.577949	-0.473539	-0.0986151	0.138982	0.417962	0.12176	-0.149494	-0.0280782	33.5119	0.0369523	5.13423	2.97764e-06	0.847562	0.39972	9.75958e-05	0.941998	0.999999
ADAM9	0.130445	898.816	-433.408	6.17406	-0.336254	-0.330456	-0.656597	-0.580334	-0.451746	-0.0305735	0.30481	0.150435	0.199887	0.242128	-0.124645	21.3339	0.465567	2.91078	0.000700442	0.495034	0.713739	0.00660139	0.753973	0.999999
ADAMTS13	3.2422	328.932	-148.466	0.305172	0.143698	0.0194748	0.456595	1.19027	0.0243424	0.838423	-0.624889	-3.28532	-0.00563122	-2.28425	0.491922	1325.96	0.351027	10.8589	1.52081e-284	0.553532	0.0542515	1.32848e-282	0.790885	0.999999
ADAMTS2	0.103594	1095.81	-531.907	7.69981	-0.21301	-0.390699	-0.855218	-0.437864	-0.59646	0.0443266	0.0134567	-0.0903396	0.332573	0.0878063	0.167021	33.3429	1.4644	3.18501	3.21714e-06	0.226231	0.671487	0.00010346	0.516003	0.999999
ADAMTS6	0.155561	748.716	-358.358	4.67113	-0.0999784	-0.199253	-0.1476	-0.234955	-0.0862972	0.389546	0.00862239	0.242929	-0.109768	0.0446203	-0.32778	3.46688	9.03653	3.18502	0.628405	0.00264638	0.671485	0.826716	0.0495526	0.999999
ADAR	0.160976	1441.73	-704.867	9.73784	-0.168432	-0.649417	-0.75788	-0.650583	-0.713841	-0.243388	-0.100652	0.7742	0.302519	0.336389	0.208279	21.8995	0.00217359	8.81267	0.000547129	0.962815	0.116773	0.00547503	0.987397	0.999999
ADCK5	0.0349168	1150.64	-559.322	7.9273	0.0675703	0.217726	0.241631	0.277114	0.195073	-0.0929945	-0.124856	-0.0797514	-0.0652409	-0.09026	-0.0752179	17.7507	9.75659	0.717133	0.00327567	0.00178681	0.982015	0.0216668	0.0379757	0.999999
ADCY3	0.1727	788.401	-378.201	5.24008	-0.476974	-0.599306	-0.713237	-0.554289	-0.709605	0.166497	0.139013	0.413978	0.340202	0.0956396	0.0942035	17.1417	4.47139	2.1396	0.00423878	0.0344669	0.829511	0.0262416	0.20797	0.999999
ADCY4	0.074126	957.731	-462.865	6.29433	0.0184849	0.211487	0.351065	0.443071	0.3461	-0.00592192	-0.0575073	-0.00223889	0.0537167	-0.125027	0.0908964	28.6718	0.0210793	1.18115	2.6891e-05	0.884563	0.946673	0.000558435	0.958016	0.999999
ADCY7	0.0452872	1333.03	-650.516	9.41737	-0.158937	-0.167063	-0.291266	-0.166531	-0.119553	0.199496	0.172836	0.168824	0.117853	0.0406489	-0.142619	9.62273	26.6323	4.82456	0.0866585	2.46089e-07	0.437664	0.236623	1.76841e-05	0.999999
ADCY9	0.0692289	987.181	-477.59	6.89114	-0.178592	-0.330258	-0.595054	-0.300355	-0.36423	-0.0031419	0.214885	0.222856	0.305685	0.185827	0.0382995	22.9872	2.02317	2.93576	0.000339469	0.154915	0.70989	0.00383423	0.435303	0.999999
ADCYAP1R1	0.0395243	1142.58	-555.292	7.53123	0.117328	0.224666	0.232717	0.291455	0.267066	0.135402	0.0269621	0.057855	0.0544288	-0.0641274	-0.00703852	17.6166	8.11352	0.784532	0.00346738	0.00439363	0.978009	0.0225126	0.0676925	0.999999
ADD1	0.0222975	1314.84	-641.422	9.22172	0.0531722	-0.0386165	-0.0424576	0.249006	0.107308	0.0861667	-0.0654709	0.148889	0.146107	-0.0870778	0.00615706	16.0712	4.34431	6.90969	0.00664381	0.0371329	0.227444	0.0365026	0.216676	0.999999
ADGB	0.114207	513.553	-240.777	3.24817	-0.275746	-0.135991	-0.533917	-0.305683	-0.300364	0.286464	0.0911364	-0.153811	0.103025	-0.15815	-0.504203	15.3294	3.91971	4.5938	0.00904393	0.0477231	0.467432	0.0462718	0.245089	0.999999
ADGRA1	0.354065	661.698	-314.849	3.07855	0.620304	0.812709	0.936568	1.08329	1.15594	0.100435	-0.513183	-0.528637	-0.552861	-0.716365	-0.376486	16.8219	2.73409	2.2824	0.00485032	0.0982277	0.808849	0.0289817	0.349546	0.999999
ADGRB2	0.30327	681.496	-324.748	3.49372	0.242812	0.0577318	0.430714	0.561218	0.529075	-0.19485	-0.21873	0.606951	0.377737	0.213841	0.316992	15.6037	0.00812372	3.81102	0.00807142	0.928183	0.576933	0.0425184	0.974387	0.999999
ADGRF3	0.603599	525.889	-246.944	0.354086	1.1272	1.02374	0.787984	0.468892	1.08006	0.981151	-1.20509	-1.34333	-0.818363	-0.252966	-1.41007	22277.6	4506.18	23626.9	0	0	0	0	0	0
ADGRG3	0.321085	1023.71	-495.857	6.82167	-0.776701	-0.713615	-0.807161	-0.608858	-0.549447	0.0544591	-0.0964067	0.340557	-0.137803	-0.531284	-0.298058	20.4323	0.128993	3.89097	0.0010365	0.719479	0.565218	0.00896372	0.885051	0.999999
ADHFE1	0.0657828	933.812	-450.906	6.06996	0.295273	0.459785	0.459493	0.458791	0.482989	0.0669337	0.0102501	-0.0714468	0.101042	0.0221435	0.0249849	33.6308	1.58788	0.681059	2.81985e-06	0.207629	0.983992	9.31789e-05	0.496469	0.999999
ADIPOR1	0.0200755	1178.15	-573.075	8.09504	0.102702	0.0672477	0.104888	0.191787	0.0417806	0.0788747	-0.066005	0.154204	0.235994	0.137882	0.0133628	30.9951	4.35516	9.5965	9.38833e-06	0.036897	0.0875097	0.000243572	0.216127	0.999999
ADIRF	0.208676	737.565	-352.782	3.80976	0.727591	0.805909	0.99313	0.822977	0.859139	0.172109	-0.501839	-0.324918	-0.431415	-0.0627855	-0.00387506	27.0154	0.0774065	3.43701	5.66492e-05	0.780843	0.63294	0.000990606	0.914827	0.999999
ADM	2.8287	624.192	-296.096	5.16718	0.0704517	-2.73991	-3.49953	-3.1252	-3.58787	-2.42918	0.413898	5.2601	3.0569	3.11307	2.65236	25.8809	0.00411648	19.7504	9.41084e-05	0.948843	0.00139189	0.00147986	0.981841	0.0746643
ADM5	0.912539	819.396	-393.698	4.04378	-0.0847047	0.362251	1.85956	0.585169	0.716479	-0.113397	0.560201	-0.353462	-0.773643	0.0387391	-0.921729	15.1014	1.44459	4.49341	0.00993789	0.229398	0.480765	0.0494118	0.518815	0.999999
ADNP2	0.0489106	1006.34	-487.17	7.08829	-0.197551	-0.247638	-0.46164	-0.287922	-0.187845	0.0409835	0.176368	0.185077	0.208448	0.126535	-0.100041	17.9986	4.49427	4.54352	0.00294818	0.0340086	0.474081	0.0200364	0.206513	0.999999
ADORA2A	0.042913	1098.96	-533.481	7.39315	0.145569	0.217631	0.284125	0.321302	0.151372	0.165667	-0.19027	-0.126748	-0.0964635	-0.0660009	0.0319248	16.3476	0.812405	2.31107	0.0059187	0.36741	0.804639	0.0336763	0.652585	0.999999
ADORA3	0.381299	892.658	-430.329	4.73762	0.496098	0.33806	0.178179	0.385711	0.797562	0.0492651	-0.0761671	-0.113549	0.312287	0.423863	0.443426	17.2539	0.922339	2.50782	0.00404259	0.336862	0.775318	0.0253067	0.625448	0.999999
ADPRHL2	0.0212471	982.614	-475.307	6.79434	0.150317	0.180288	0.250653	0.348122	0.191495	0.0795944	-0.180432	-0.0320941	-0.0778154	-0.101774	-0.042455	30.5782	0.0126565	2.73781	1.13458e-05	0.910426	0.740329	0.000281325	0.968074	0.999999
ADPRM	0.0987731	740.405	-354.202	4.97603	-0.366527	-0.0227285	-0.247099	-0.369718	-0.260559	0.208066	0.310145	0.104369	0.0124641	0.152178	-0.137321	13.1224	13.4297	3.27844	0.0222588	0.000247672	0.657144	0.0901667	0.00937656	0.999999
ADRA2A	1.02264	895.363	-431.682	5.28716	0.397135	-1.49116	0.0166313	-0.130687	0.469599	0.253838	-1.61988	1.62039	-0.573893	-0.843606	-2.23075	3.80944	2.18928	26.2444	0.577165	0.138974	8.0006e-05	0.789637	0.413081	0.00489889
ADRM1	0.022775	1166.29	-567.145	8.0628	0.179862	0.0689551	0.0273388	0.24485	0.056098	-0.0338856	-0.246253	0.0694853	0.0994124	0.00523934	0.0342063	17.9448	0.503596	9.89104	0.00301643	0.477924	0.078382	0.020355	0.742221	0.999999
ADSL	0.0156274	1173.47	-570.735	8.23117	0.0967194	0.119818	0.157311	0.267369	0.113154	0.153899	-0.194034	-0.0367174	-0.0628846	-0.128297	-0.0715449	23.0163	1.73123	4.51954	0.000335146	0.188254	0.477273	0.0037984	0.474069	0.999999
ADSS	0.0782496	1071.93	-519.966	7.50226	-0.364607	-0.320786	-0.514878	-0.447796	-0.402004	0.114197	0.178962	0.130347	0.115097	0.153077	-0.0327871	20.7362	2.66667	1.4124	0.000908475	0.10247	0.922952	0.00807483	0.357222	0.999999
AES	0.0317371	1360.36	-664.181	9.32206	0.216613	0.324281	0.455727	0.47215	0.310158	0.163176	-0.179107	-0.102408	-0.12367	-0.13398	-0.0138123	47.4267	1.94209	2.3589	4.64993e-09	0.163441	0.797578	2.73298e-07	0.446271	0.999999
AFAP1L2	0.176263	984.346	-476.173	6.33048	-0.232405	-0.349722	-0.504285	-0.258423	-0.287749	0.536424	0.208391	0.333073	0.437972	0.183472	0.125434	3.15495	57.0285	2.00438	0.676112	4.29535e-14	0.848539	0.85669	3.58756e-12	0.999999
AFF1	0.160113	1064.3	-516.15	7.52395	-0.478927	-0.585187	-1.14891	-0.806668	-0.780987	-0.101866	0.286654	0.331857	0.482345	0.214133	0.129533	39.8793	2.14889	2.60307	1.57946e-07	0.142673	0.760899	7.61459e-06	0.418566	0.999999
AFF4	0.159187	1099.37	-533.686	7.43155	-0.577777	-0.597731	-0.784628	-0.731967	-0.575208	0.0428919	0.444162	0.375941	0.180918	0.168428	-0.0454023	25.0176	1.86909	3.56866	0.000138249	0.171579	0.613026	0.00195738	0.455518	0.999999
AFTPH	0.0413819	1095.78	-531.891	7.79253	-0.281696	-0.342126	-0.459271	-0.282656	-0.282525	-0.0281969	0.180814	0.235322	0.208165	0.0846714	0.0527701	19.7085	1.63368	3.19781	0.00141727	0.201195	0.66952	0.0114264	0.488445	0.999999
AGAP3	0.0349888	941.654	-454.827	6.51755	0.136594	0.205349	0.220595	0.412433	0.263293	0.0225526	-0.184397	-0.108889	-0.050781	-0.225471	-0.0670916	21.2698	2.11632	2.99065	0.000720273	0.145736	0.701427	0.00674344	0.422513	0.999999
AGFG2	0.0355349	1144.75	-556.374	7.85314	0.1105	0.16298	0.221946	0.40028	0.244228	0.0534064	-0.122059	0.0521447	0.0390517	-0.160804	-0.00491315	25.5372	0.146522	3.22439	0.000109698	0.701882	0.665436	0.00165048	0.875965	0.999999
AGGF1	0.0650699	1154.1	-561.05	8.19813	-0.401385	-0.348846	-0.452677	-0.379386	-0.303644	0.0128505	0.269902	0.220771	0.10277	0.127357	-0.0854071	18.0895	1.49737	4.03908	0.00283632	0.221076	0.543803	0.0195201	0.511121	0.999999
AGO2	0.0909094	1127.6	-547.802	7.77429	-0.374896	-0.433742	-0.568997	-0.437182	-0.434082	0.0362013	0.231166	0.348271	0.113029	0.0873329	-0.125915	23.9671	1.984	4.55776	0.000220292	0.15897	0.472193	0.00277881	0.43988	0.999999
AGO4	0.0567896	1113.3	-540.652	7.96105	-0.397228	-0.406279	-0.54874	-0.344419	-0.307638	0.0571328	0.301799	0.12823	0.182942	0.0716749	0.00968903	24.3101	4.11098	3.45045	0.000189256	0.0426057	0.630898	0.00250104	0.231643	0.999999
AGPAT2	0.0760514	953.628	-460.814	6.10664	0.212744	0.269524	0.461866	0.413553	0.221334	-0.100911	-0.000427661	0.188877	0.065672	0.070138	0.109971	24.9245	0.0673692	0.976799	0.000144092	0.795206	0.964415	0.00202505	0.92025	0.999999
AGPAT3	0.0304427	1205.82	-586.908	8.61583	-0.0358622	-0.142098	-0.341597	-0.113841	-0.260125	0.0645978	-0.0436853	0.0524786	0.190617	0.0201047	0.0495418	18.581	2.9126	3.10651	0.00229988	0.0878902	0.683569	0.0166401	0.331001	0.999999
AHNAK	0.0603106	1484.36	-726.179	10.4533	-0.385946	-0.436049	-0.516749	-0.223558	-0.217812	0.045923	0.339727	0.352904	0.196039	-0.0299364	-0.0249098	17.7556	7.02704	8.14813	0.00326882	0.00802881	0.148259	0.0216365	0.0953813	0.999999
AHNAK2	0.145435	789.541	-378.771	4.58889	0.173303	0.409763	0.713636	0.68758	0.450284	0.140899	-0.0554908	-0.304233	-0.226809	-0.408935	0.00370384	20.2724	0.0317415	2.94626	0.00111086	0.858596	0.708271	0.00946494	0.94705	0.999999
AHSP	0.491133	769.213	-368.607	3.58705	0.2463	0.458362	0.85816	0.94309	0.183147	0.208731	0.201924	0.430749	0.366077	0.0530424	0.0506648	20.3595	1.98997	0.909924	0.00106971	0.158343	0.969499	0.00919664	0.439015	0.999999
AICDA	0.406244	577.514	-272.757	2.84717	-0.179898	-0.594174	-0.0101951	-0.228337	-0.520106	0.713493	0.0664867	0.647064	-0.460898	-0.270684	0.319698	2.40668	9.56586	5.05473	0.790479	0.0019823	0.409237	0.925195	0.0408096	0.999999
AIMP1	0.071777	1023.8	-495.902	6.74054	-0.168565	-0.0691299	0.220705	-0.174306	-0.321789	0.183737	0.208573	0.133984	-0.312521	0.190195	0.134161	9.92106	9.14911	7.906	0.0775031	0.00248839	0.161493	0.219561	0.047529	0.999999
AIMP2	0.0218903	1068.14	-518.068	7.41069	0.102245	0.0887945	0.167841	0.259869	0.149042	0.0606444	-0.154176	0.150944	0.0352289	-0.0359761	-0.0404801	23.7319	0.503975	6.72295	0.000244438	0.477759	0.242074	0.0030118	0.742085	0.999999
AIP	0.026573	1157.82	-562.91	7.94918	0.188749	0.144395	0.219714	0.333981	0.16857	0.010728	-0.221496	-0.0143508	0.0179183	-0.000592944	0.0808924	31.2005	0.0196641	5.90862	8.55076e-06	0.888479	0.315212	0.000225529	0.959063	0.999999
AK9	0.317879	533.435	-250.717	2.4783	-0.137332	-0.16632	-0.137093	0.00154124	-0.0450235	0.672915	0.205276	0.077248	0.172968	-0.100432	-0.124169	0.367786	23.5739	0.734794	0.996171	1.20206e-06	0.981005	1	8.11733e-05	0.999999
AKAP12	0.907263	439.466	-203.733	1.6579	1.82907	0.236362	-0.746158	-0.543606	-0.215586	0.475463	-1.9853	-0.846263	0.411618	0.115542	-0.432962	15.8141	0.0110055	10.7853	0.00739529	0.91645	0.0558077	0.0397259	0.969808	0.999999
AKAP13	0.0586693	1353.1	-660.548	9.70754	-0.378658	-0.45123	-0.524069	-0.330195	-0.252483	0.0869189	0.232118	0.283165	0.0734755	-0.153747	-0.126729	28.2471	5.86063	8.34124	3.25656e-05	0.0154832	0.138405	0.000646564	0.138555	0.999999
AKAP8L	0.0230281	1234.58	-601.292	8.70754	-0.0336215	0.0359541	0.104199	0.202753	0.157547	0.0443382	-0.0275731	0.0140083	-0.00948754	-0.0958547	-0.0631573	15.6442	0.0647906	1.12528	0.00793696	0.799078	0.951842	0.0419752	0.922396	0.999999
AKAP9	0.075285	1072.67	-520.335	7.32954	-0.371558	-0.366727	-0.505108	-0.229309	-0.127156	0.109891	0.397358	0.313782	0.27672	0.102575	-0.0666251	10.8073	14.7102	6.83999	0.0553372	0.000125365	0.232815	0.173978	0.00537688	0.999999
AKIP1	0.0205551	907.177	-437.589	6.36612	0.030576	0.11952	0.224179	0.115374	0.0983114	0.0792142	-0.0293642	0.0414383	-0.0940829	0.0898679	-0.0271789	15.5233	4.17978	2.75749	0.00834555	0.0409089	0.737313	0.043529	0.22772	0.999999
AKNAD1	0.675142	642.126	-305.063	3.98454	0.0208698	-0.0926284	-0.0387292	-0.248716	-0.226171	-1.36808	0.21691	0.0912036	-0.0839798	0.405683	-0.0794372	1.32131	15.7992	0.753919	0.932724	7.04324e-05	0.979879	0.991196	0.00334475	0.999999
AKR1A1	0.0438304	1208.61	-588.307	8.0915	0.257961	0.270913	0.317032	0.400981	0.220109	0.195996	-0.240995	-0.0940442	-0.0615828	-0.047698	0.00207905	22.6443	1.90621	2.74833	0.000394722	0.167385	0.738717	0.0043125	0.449897	0.999999
AKR1B1	0.0637965	954.786	-461.393	6.17971	0.290592	0.347254	0.419602	0.532476	0.427279	0.142656	-0.238273	-0.182015	-0.0490753	-0.25493	-0.0238912	25.2063	0.032461	2.95314	0.000127116	0.85702	0.70721	0.00184502	0.946429	0.999999
AKT1S1	0.0243338	975.385	-471.692	6.81253	0.113105	0.208115	0.27352	0.262582	0.173403	0.0824401	-0.170277	-0.124177	-0.0956131	-0.11614	-0.130287	19.8797	0.145028	1.94907	0.00131636	0.703333	0.856146	0.0108232	0.876427	0.999999
AKT3	0.743448	1123.72	-545.862	6.63863	-0.425104	-0.598025	-0.501061	-0.101279	-0.481149	0.401634	0.3886	0.549332	0.41771	-0.19564	0.444278	1.06814	10.8145	1.74795	0.956885	0.00100707	0.882805	0.996226	0.0256659	0.999999
AKTIP	0.045049	922.521	-445.261	6.36498	-0.284203	-0.245413	-0.217424	-0.212208	-0.10877	0.0923596	0.139612	0.168771	0.0625993	0.154761	-0.0963033	7.20591	9.33294	3.49742	0.205771	0.00225071	0.623779	0.421934	0.0443688	0.999999
ALAD	0.287257	1058.09	-513.047	5.80723	0.399689	0.542021	1.00389	1.06308	0.64935	0.187044	-0.109733	0.0799825	-0.209118	0.0593115	-0.198723	30.7046	0.400044	0.827442	1.07132e-05	0.527066	0.97525	0.000269856	0.774215	0.999999
ALAS1	0.0312734	1044.24	-506.122	7.25202	0.118636	-0.0808635	-0.227831	0.116607	-0.00214999	0.0498758	-0.0571992	0.0950267	0.215162	0.088801	0.0838121	17.9762	3.36565	4.04942	0.00297643	0.0665694	0.542323	0.020178	0.289756	0.999999
ALAS2	1.31167	1526.26	-747.132	7.74549	1.19128	0.657192	2.10828	2.43168	0.820393	0.943439	-0.616114	0.447206	-0.50374	-0.778012	-0.845497	28.2451	2.14358	2.84089	3.25947e-05	0.143168	0.7245	0.000646564	0.419057	0.999999
ALDH18A1	0.119628	1083.35	-525.674	6.68482	0.402567	0.329639	0.0641117	0.29149	0.236049	0.565154	-0.468252	-0.333204	-0.156565	-0.388988	-0.495249	3.74329	9.94465	4.6217	0.586935	0.00161317	0.463767	0.797503	0.0355141	0.999999
ALDH5A1	0.0852245	1119.46	-543.732	7.5012	-0.0933766	0.0449424	-0.0562623	-0.0068742	0.0770043	0.319443	0.108957	-0.0138362	0.044374	-0.0373553	-0.194754	0.572387	10.5588	1.81501	0.989233	0.00115639	0.874103	1	0.0280883	0.999999
ALDH9A1	0.035905	1145.11	-556.553	8.0808	-0.0363375	-0.183765	-0.350949	-0.0380832	-0.105005	0.00706265	0.0220322	0.0735432	0.207005	0.0524429	0.0942634	15.5273	0.746883	2.20529	0.00833146	0.387465	0.820072	0.0434674	0.669494	0.999999
ALDOC	0.0543682	1179.54	-573.771	7.76277	0.249559	0.0645269	0.0639412	0.265935	0.00747689	-0.0605922	-0.143218	0.114059	0.312109	0.22971	0.314363	17.0291	0.474764	9.21877	0.00444496	0.490804	0.10065	0.0272347	0.751488	0.999999
ALG12	0.0279308	1120.81	-544.405	7.59016	0.171254	0.250952	0.365616	0.344262	0.257672	0.0466071	-0.179801	-0.0518519	-0.0846008	-0.0907688	-0.0375875	34.3349	0.305512	1.99813	2.04201e-06	0.580447	0.849404	7.12197e-05	0.808173	0.999999
ALK	0.353483	511.922	-239.961	2.15761	0.0330642	0.115101	0.55256	0.513654	-0.0510533	0.23757	-0.0254227	0.170695	-0.08223	-0.354561	0.0730416	1055.62	115.82	283.064	5.46108e-226	5.20558e-27	4.37134e-59	4.52154e-224	4.78888e-25	3.08309e-57
ALKBH7	0.0375469	944.436	-456.218	6.2104	0.265122	0.343938	0.443501	0.270826	0.134403	0.269021	-0.257852	-0.179862	-0.268167	0.00516001	-0.0680688	21.8633	3.55494	5.89842	0.000555875	0.0593685	0.316229	0.00553347	0.274007	0.999999
ALKBH8	0.121189	814.458	-391.229	5.13533	-0.389284	-0.164058	-0.135327	-0.344789	-0.284832	0.213647	0.407032	0.286969	0.0253219	0.458395	0.0493119	4.53109	12.1557	4.96392	0.475734	0.000489389	0.4203	0.710343	0.015583	0.999999
ALMS1	0.0453499	955.616	-461.808	6.71789	-0.267135	-0.168603	-0.255549	-0.0870365	-0.0654994	0.13803	0.22067	0.113603	0.151292	-0.0573576	-0.0331614	5.10876	10.9884	4.04163	0.402752	0.000916848	0.543438	0.644735	0.0239878	0.999999
ALOX15	0.732404	1191.34	-579.668	5.99698	0.569884	0.671106	0.274856	1.11825	1.64655	0.600494	0.0907871	-0.242848	0.46935	-0.184216	0.0832776	25.4954	2.73343	1.30206	0.00011176	0.098268	0.934719	0.00167578	0.349583	0.999999
ALOX5	0.567887	1029.14	-498.571	5.26491	0.381504	0.457569	0.0144547	0.898832	1.46706	0.535573	-0.161393	-0.189263	0.381235	-0.217616	0.0189827	29.4362	3.28619	1.2997	1.90377e-05	0.069865	0.934962	0.000422535	0.296843	0.999999
ALPK2	0.0555825	818.291	-393.146	5.4455	0.048143	-0.100436	-0.0539578	0.133265	0.0474928	0.295427	0.0673396	0.221241	0.0635113	-0.00753518	-0.0446164	3.27821	14.0492	2.2465	0.65718	0.000178088	0.814091	0.844875	0.00730889	0.999999
ALYREF	0.0243605	1134.48	-551.241	7.77811	0.126414	0.131571	0.189238	0.206151	0.0416762	0.0894162	-0.268184	-0.0702282	-0.126069	-0.0299707	-0.0373109	15.3133	0.000149458	5.79387	0.00910429	0.990246	0.326796	0.0464875	0.997167	0.999999
AMDHD2	0.0387038	1033.71	-500.855	6.78479	0.286073	0.286388	0.276	0.261182	0.118226	0.11715	-0.290136	-0.133723	-0.098407	0.0796709	0.0129657	16.4393	0.308905	6.60451	0.00569556	0.578353	0.251753	0.0327083	0.806828	0.999999
AMH	0.202168	660.957	-314.478	3.66559	-0.0850592	0.162305	0.608015	0.526006	0.335717	0.0111878	-0.142485	0.0399528	-0.258141	-0.347641	0.106362	16.0143	0.225614	2.14861	0.00680332	0.634795	0.828224	0.0371634	0.839822	0.999999
AMMECR1L	0.0558297	1003.77	-485.883	6.95335	-0.196251	-0.258468	-0.389775	-0.204702	-0.25954	0.0526513	0.116591	0.183376	0.102145	-0.0971774	-0.0273213	15.2459	1.92946	2.8951	0.0093616	0.164818	0.716154	0.0474184	0.447671	0.999999
AMN	1.48029	848.6	-408.3	3.87722	0.0937634	0.0865139	0.33244	0.307047	0.0758269	-0.0432208	0.0292658	0.15821	0.322431	0.0113226	0.735496	4861.58	60.1506	14599.9	0	8.78708e-15	0	0	7.37147e-13	0
AMPD3	0.190813	1226.33	-597.166	8.41585	-0.512946	-0.829186	-0.865076	-0.81718	-0.606318	-0.521057	0.189613	0.867077	0.336009	0.155602	0.279123	21.9973	3.97388	7.0201	0.000524216	0.0462112	0.21915	0.00530427	0.241206	0.999999
AMZ2	0.0144932	1118.17	-543.086	7.70101	0.0370155	0.115695	0.0946811	0.174565	0.0494159	0.0861953	-0.113336	-0.0378578	-0.0203645	-0.0235611	0.0197104	18.0272	0.92619	2.11621	0.00291251	0.335855	0.832843	0.0199061	0.624823	0.999999
ANAPC1	0.0323455	1022.74	-495.37	7.28766	-0.151558	-0.137147	-0.235734	0.0565553	-0.0232441	0.121731	0.120545	0.148595	0.139239	-0.0764902	-0.0725797	7.96114	9.76888	5.063	0.158391	0.0017749	0.40824	0.354101	0.037807	0.999999
ANAPC11	0.0236204	1052.05	-510.025	7.18465	0.222649	0.212123	0.253832	0.282036	0.0902468	-0.0406803	-0.246488	0.0148898	-0.00627945	0.037398	0.0542462	30.7789	1.58912	7.63811	1.03577e-05	0.207453	0.17734	0.000262988	0.496172	0.999999
ANAPC15	0.0365169	982.123	-475.062	6.72484	0.127781	0.181641	0.308493	0.319406	0.0967863	-0.056771	-0.0811342	0.00622464	0.00237645	0.0148942	0.136639	25.3836	0.286775	1.95014	0.00011747	0.592294	0.856001	0.00173545	0.815351	0.999999
ANAPC5	0.0228231	1056.21	-512.104	7.39719	0.0291332	0.0731277	0.111014	0.207922	0.132693	0.0436906	-0.0303072	0.0944393	0.0505257	0.00401206	-0.027851	16.2122	1.03585	1.51537	0.00626358	0.308788	0.91129	0.0349992	0.599353	0.999999
ANGEL1	0.0241348	991.33	-479.665	6.94645	0.139388	0.122903	0.0606584	0.191266	0.148547	-0.0578966	0.00455785	0.0899391	0.232911	0.0570324	0.150668	16.1496	0.4613	4.85996	0.00642955	0.497017	0.43321	0.0356858	0.755144	0.999999
ANGPT1	1.53535	457.43	-212.715	1.81726	-0.806543	-0.348972	-0.507088	-1.57251	-0.618186	0.373789	0.908404	0.905737	1.02108	1.89931	0.713683	2.05796	16.1955	3.06023	0.841068	5.71309e-05	0.6907	0.952751	0.00287057	0.999999
ANKFY1	0.0808514	1255.63	-611.817	8.99939	-0.479349	-0.645682	-0.733831	-0.630541	-0.501052	-0.0672939	0.183664	0.428137	0.208802	0.0934691	-0.0211419	37.8436	1.07478	5.06113	4.05629e-07	0.299868	0.408465	1.77982e-05	0.591138	0.999999
ANKIB1	0.0707399	1025.92	-496.962	6.94779	-0.296604	-0.214919	-0.414357	-0.253806	-0.174534	0.13821	0.289171	0.198021	0.157924	0.0789469	-0.158181	11.3947	11.9859	5.26048	0.0440922	0.000536036	0.384925	0.148716	0.0165174	0.999999
ANKMY2	0.0464363	909.905	-438.953	6.36686	-0.147618	-0.217446	-0.330321	-0.189793	-0.224724	0.116567	0.12804	0.332395	0.135928	0.0877495	-0.0132624	13.2427	12.3322	4.86999	0.0212073	0.000445202	0.431952	0.0871305	0.0144978	0.999999
ANKRD11	0.0453469	1284.07	-626.033	9.21753	-0.317379	-0.331344	-0.362008	-0.244009	-0.189722	0.0684768	0.228592	0.155556	-0.00190872	-0.104827	-0.140226	20.3751	3.30382	6.86179	0.0010625	0.0691188	0.231124	0.00914291	0.295411	0.999999
ANKRD12	0.131084	1151.36	-559.681	7.92465	-0.589184	-0.5496	-0.751095	-0.686953	-0.478474	0.0495552	0.513143	0.346049	0.165874	0.291656	-0.137732	25.3668	6.23965	6.44866	0.000118352	0.0124921	0.264976	0.00174534	0.122496	0.999999
ANKRD17	0.0530534	1153.32	-560.658	8.17829	-0.323692	-0.383671	-0.559143	-0.242407	-0.283009	-0.0628436	0.277068	0.32236	0.303476	0.0445377	0.0197442	19.6823	2.15265	6.67392	0.00143338	0.142324	0.246042	0.0115076	0.418187	0.999999
ANKRD22	0.180823	969.373	-468.686	6.46227	-0.638324	-0.624576	-0.519075	-0.643822	-0.519202	0.144214	0.133357	0.31097	-0.189992	0.108421	-0.189491	18.4982	0.921162	3.1208	0.00238271	0.33717	0.681368	0.01709	0.625619	0.999999
ANKRD28	0.0464054	958.522	-463.261	6.81232	-0.299988	-0.194108	-0.413354	-0.269801	-0.209842	0.0713558	0.174637	0.0693603	0.111364	0.0460139	-0.110547	18.3748	4.56194	3.02106	0.00251152	0.03269	0.696738	0.0178192	0.201881	0.999999
ANKRD35	0.272966	578.689	-273.345	2.7348	0.366804	-0.135682	0.215	0.125375	-0.0728794	0.576667	-0.177191	0.257337	0.1887	0.142891	0.278081	3.62292	19.5749	1.42419	0.604876	9.67304e-06	0.921649	0.809217	0.000598083	0.999999
ANKRD39	0.0419027	1035.23	-501.616	6.76168	0.0696986	0.182523	0.32191	0.343494	0.291647	0.204428	-0.180798	-0.0845175	-0.140334	-0.180788	-0.139491	21.7398	1.52909	1.67332	0.000586718	0.21625	0.892244	0.00576218	0.506773	0.999999
ANKRD66	0.268643	488.023	-228.012	2.10919	-0.107413	-0.0150574	0.359043	0.490091	0.430617	0.301092	0.11069	0.389255	-0.212062	-0.447255	-0.452106	174.676	25.536	185.054	7.33152e-36	4.34208e-07	4.45502e-38	4.84771e-34	3.06245e-05	3.04075e-36
ANKRD9	0.273553	958.801	-463.4	5.44751	0.186799	0.122722	0.547504	0.661794	-0.196685	0.243521	-0.168065	0.285723	-0.0275368	0.0514327	-0.08356	24.4519	1.31468	1.26971	0.00017773	0.251549	0.938017	0.00239188	0.54225	0.999999
ANKS1A	0.040784	1074.73	-521.364	7.59853	-0.201007	-0.25956	-0.396147	-0.272251	-0.234988	0.0483305	0.0158543	0.133311	0.0269647	0.0386233	-0.166991	25.2301	0.959104	3.45897	0.000125777	0.327413	0.629605	0.00182977	0.616952	0.999999
ANKS6	0.276526	533.866	-250.933	2.67723	0.368355	0.28972	0.418943	0.513696	0.474155	-0.386064	-0.185668	-0.0044415	-0.0590254	-0.228797	-0.0406354	4.56712	10.0171	0.41035	0.470953	0.00155091	0.99504	0.707061	0.0346237	0.999999
ANKUB1	0.43546	505.875	-236.938	2.17797	-0.303755	0.00204106	-0.088126	0.145795	-0.0982086	0.395098	0.310181	-0.2185	0.0688163	-0.377108	0.0284222	107.911	144.274	255.307	1.13226e-21	3.09515e-33	3.99217e-53	7.16333e-20	2.97682e-31	2.78472e-51
ANO2	0.814285	414.999	-191.499	0.658882	1.00614	1.14464	1.4623	1.01363	0.773267	0.453611	-1.56903	-0.831527	-0.885034	-0.395448	-0.415227	68430.3	2316.74	49861.7	0	0	0	0	0	0
ANO9	0.0853409	840.955	-404.478	5.38699	0.0943136	0.207868	0.440714	0.496843	0.458104	0.000908262	0.00872589	0.0653889	-0.0915312	-0.230174	-0.0627018	20.7858	0.28889	1.80505	0.000889098	0.590933	0.875408	0.00793769	0.814441	0.999999
ANTXR2	0.079827	1197.42	-582.712	8.44897	-0.457936	-0.619186	-0.71964	-0.514317	-0.422412	-0.109207	0.176586	0.343124	0.24098	0.0658385	0.0899236	30.8609	0.15042	2.96806	9.97847e-06	0.698134	0.70491	0.000255747	0.874355	0.999999
ANXA1	0.112424	1505.13	-736.563	10.4762	-0.540923	-0.633132	-0.65016	-0.746608	-0.804989	-0.119732	0.206551	0.50576	0.188636	0.472682	0.354203	25.9186	2.43305	4.88223	9.25408e-05	0.118801	0.430421	0.00146124	0.382992	0.999999
ANXA11	0.0143274	1311.83	-639.914	9.22844	-0.0277213	-0.0985768	-0.14992	0.110799	0.0335726	-0.0432707	-0.00378774	0.168061	0.213455	0.00312821	0.0864048	16.41	0.388735	9.33192	0.00576607	0.532965	0.0965353	0.0329839	0.77731	0.999999
ANXA2	0.0270299	1398.18	-683.091	9.82829	-0.0577309	-0.154136	-0.29497	-0.00135056	-0.194334	0.0494032	-0.198719	0.0361521	0.171621	0.0354437	0.0381977	19.9238	0.759011	7.93595	0.00129156	0.383638	0.159801	0.0106565	0.666024	0.999999
ANXA6	0.0375357	1372.74	-670.371	9.475	0.118428	0.0125971	-0.0919207	0.365532	0.170481	-0.0390291	-0.0739844	0.197044	0.351204	-0.0272687	0.143996	26.2053	0.612022	10.4196	8.14156e-05	0.434027	0.0641826	0.00132287	0.709866	0.999999
AP1G1	0.0314684	1147.73	-557.865	8.18274	-0.233767	-0.238241	-0.385661	-0.172464	-0.187409	0.0397875	0.166547	0.169047	0.190133	0.0791975	0.00201725	16.5618	6.09405	3.52319	0.0054103	0.0135638	0.619881	0.0314975	0.12825	0.999999
AP1G2	0.0399121	1096.54	-532.271	7.54756	0.119957	0.10138	0.210577	0.399236	0.218735	-0.0339251	-0.139105	0.0287678	0.0442639	-0.112045	0.0378711	25.0646	0.897003	2.43571	0.000135387	0.343587	0.786145	0.00193296	0.630157	0.999999
AP1S1	0.0253578	1044.87	-506.436	7.29464	0.163941	0.258335	0.338848	0.300432	0.204111	0.0346973	-0.1964	-0.11396	-0.111574	-0.0461661	-0.0640346	30.01	1.22798	2.66423	1.46822e-05	0.267801	0.751584	0.00034765	0.55998	0.999999
AP2A1	0.0208501	1176.96	-572.478	8.41279	-0.074981	-0.119851	-0.231545	0.0111242	-0.118682	-0.0152675	-0.126565	-0.0476495	0.0504192	-0.0787115	-0.0628504	17.9524	2.16477	2.73144	0.00300661	0.141206	0.741305	0.0203032	0.416728	0.999999
AP2A2	0.0192912	1178.87	-573.437	8.19841	0.0301842	-0.0371707	-0.162386	0.202231	0.00334183	-0.00116651	-0.0957579	0.0300327	0.18577	-0.0592964	0.0975901	22.0436	0.272006	8.18947	0.000513707	0.601989	0.146098	0.0052285	0.820769	0.999999
AP2B1	0.016742	1245.8	-606.899	8.70383	-0.0440365	-0.138448	-0.17636	0.151985	-0.0158251	-0.0417529	-0.00438592	0.204507	0.204196	-0.0537181	0.122007	18.8877	0.559753	11.3509	0.00201698	0.45436	0.0448507	0.0150212	0.724351	0.999999
AP2M1	0.0146549	1322.98	-645.489	9.29916	0.0474198	-0.0449122	-0.125095	0.142423	-0.0501566	-0.046409	-0.134203	0.0634104	0.177139	0.0368845	0.117058	21.2682	0.00299865	11.6129	0.000720789	0.95633	0.0404947	0.00674496	0.985217	0.999999
AP2S1	0.0184548	1059.58	-513.792	7.34955	0.13934	0.130412	0.162325	0.255721	0.0163904	0.0319365	-0.183568	-0.0735173	-0.0314679	-0.0120724	0.0714431	24.9358	0.0108691	5.75802	0.000143366	0.916967	0.330482	0.00201782	0.969871	0.999999
AP3D1	0.0260822	1239.34	-603.67	8.82687	-0.0913375	-0.206489	-0.381487	-0.0593655	-0.15496	-0.0159136	0.035358	0.162515	0.21393	0.0177613	0.059678	20.3081	2.17589	4.26194	0.00109379	0.140188	0.512351	0.00936978	0.415005	0.999999
AP3S2	0.0117752	1059.55	-513.773	7.28246	0.0959216	0.101695	0.0656682	0.174982	0.0669299	0.0416648	-0.0752883	0.0107819	0.0521468	-0.0023338	-0.00350395	16.1832	0.469342	2.05057	0.00634015	0.49329	0.842104	0.0353338	0.752823	0.999999
AP4M1	0.0280559	1060.46	-514.232	7.31699	0.0926111	0.174399	0.255836	0.306797	0.24569	0.0176456	-0.107714	-0.0149523	0.00813329	0.00224908	0.0196983	33.7205	0.00152817	1.1362	2.70634e-06	0.968817	0.950849	9.00995e-05	0.989816	0.999999
AP4S1	0.0548792	812.958	-390.479	5.35589	-0.049849	0.0554278	0.207124	-0.136684	-0.00967322	0.221525	0.0570839	0.128521	-0.181402	0.240862	-0.153257	6.91807	9.89308	6.73217	0.226805	0.00165901	0.241333	0.448949	0.0363551	0.999999
AP5S1	0.0248576	956.515	-462.258	6.61705	0.19705	0.231872	0.267733	0.253133	0.0693024	0.146472	-0.236592	-0.176177	-0.123908	-0.0364588	-0.024676	18.9823	0.892286	5.16301	0.00193675	0.344859	0.396312	0.0145432	0.631517	0.999999
AP5Z1	0.0368845	1189.58	-578.789	8.17515	0.165964	0.275798	0.387966	0.404518	0.307692	0.0303223	-0.204064	-0.0671882	-0.0843627	-0.0509882	-0.0783643	37.6932	0.949552	1.84224	4.34839e-07	0.329833	0.870515	1.89923e-05	0.619553	0.999999
APAF1	0.0791974	1039.68	-503.838	7.05724	-0.350008	-0.326957	-0.470095	-0.344631	-0.272983	0.106434	0.250041	0.154897	0.0515486	0.0434328	-0.109073	16.6902	3.89372	2.89898	0.00512646	0.0484669	0.715556	0.0302239	0.246978	0.999999
APBA1	0.107634	872.316	-420.158	6.16945	-0.416803	-0.589293	-0.787845	-0.44354	-0.540667	-0.147115	0.389798	0.255692	0.414901	0.282298	0.217512	22.8932	0.915312	3.00083	0.000353813	0.338709	0.699858	0.00395171	0.626765	0.999999
APBA3	0.0229622	1088.69	-528.345	7.54549	0.0552876	0.0814544	0.120243	0.294832	0.152199	0.00176174	-0.140291	0.0354519	0.0103391	-0.0754658	-0.0282846	25.5702	0.360753	2.68284	0.000108096	0.548088	0.748742	0.001635	0.78742	0.999999
APBB1IP	0.0280867	1273.55	-620.777	8.93556	-0.0666618	-0.20641	-0.396231	0.00684151	-0.0852913	0.0198849	0.0626102	0.179326	0.294314	-0.0024815	0.0970337	20.0024	3.65518	6.97794	0.00124845	0.0558952	0.222286	0.0103999	0.26508	0.999999
APC	0.114353	1043.87	-505.934	7.27893	-0.503919	-0.488391	-0.682106	-0.512618	-0.290784	0.117512	0.435096	0.28713	0.162444	0.0405195	-0.262135	22.3098	5.93485	7.67146	0.000457139	0.0148443	0.175296	0.00480425	0.135425	0.999999
APH1B	0.312985	881.336	-424.668	5.78341	-0.615072	-0.546684	-0.905788	-0.596633	-0.931271	0.0435323	0.0539485	0.243501	-0.0882857	0.0950567	0.24502	20.6261	1.03227	0.834455	0.000952943	0.309626	0.974784	0.0083832	0.599702	0.999999
APLP2	0.0437275	1198.94	-583.469	8.49829	-0.0449975	-0.295647	-0.543874	-0.102337	-0.239177	-0.171973	0.0563419	0.281732	0.435383	0.181619	0.224076	21.5951	0.113878	8.39867	0.000625	0.735771	0.13559	0.0060477	0.894376	0.999999
APOBR	0.0502075	1242.16	-605.079	8.65682	-0.250972	-0.448188	-0.49594	-0.15277	-0.29184	-0.109301	0.109626	0.393913	0.310354	0.00915641	0.190505	15.2259	0.359715	7.6089	0.0094396	0.548665	0.179148	0.0476181	0.787653	0.999999
APOM	0.0798927	903.941	-435.97	5.67497	0.221364	0.351881	0.655315	0.521992	0.322013	0.14916	-0.289599	-0.0934437	-0.238572	-0.107646	0.0256415	32.4949	0.0821577	2.87721	4.74028e-06	0.774394	0.71891	0.000139304	0.912393	0.999999
APOOL	0.0494047	874.065	-421.033	6.03939	-0.20172	-0.0325739	-0.0877974	-0.212131	-0.153896	0.151856	0.245329	0.0696479	0.0156417	0.320726	-0.014526	4.27694	12.2033	5.8139	0.510271	0.000477058	0.324751	0.737204	0.0152964	0.999999
APTX	0.030366	865.303	-416.652	5.77142	0.247872	0.258605	0.352462	0.395978	0.305485	0.232173	-0.281311	-0.143472	-0.134963	-0.147426	-0.149214	25.8755	1.4524	3.6098	9.43384e-05	0.228144	0.606843	0.00148103	0.517824	0.999999
AQR	0.0602416	1099.02	-533.512	7.60295	-0.317179	-0.291466	-0.494841	-0.245444	-0.183748	0.0661236	0.272127	0.219992	0.171918	0.0748302	-0.0792546	16.744	5.59051	4.50717	0.00501186	0.0180581	0.478925	0.0297125	0.1501	0.999999
ARAP1	0.0356664	1367.23	-667.616	9.64559	-0.217476	-0.341788	-0.410232	-0.192959	-0.184335	-0.140462	0.093058	0.193715	0.193895	0.0793446	0.0921998	18.8555	0.340628	2.32091	0.00204495	0.559467	0.803191	0.015188	0.795307	0.999999
AREG	0.412813	700.655	-334.327	4.52311	-0.782771	-0.890599	-1.26112	-1.34821	-1.0816	0.103372	0.201332	0.548196	0.443232	0.598678	0.337496	20.4156	3.62026	1.69883	0.00104402	0.0570801	0.889047	0.00901234	0.268046	0.999999
ARF5	0.0281313	1023.54	-495.771	7.02621	0.184753	0.230727	0.340516	0.353933	0.202614	0.120639	-0.196123	-0.110542	-0.095979	-0.0162371	0.0083168	34	0.507871	3.33728	2.38102e-06	0.476062	0.648139	8.14035e-05	0.741081	0.999999
ARFGAP1	0.0366197	1074.93	-521.465	7.20397	0.175842	0.197313	0.238671	0.353012	0.163297	0.0563216	-0.337042	-0.096396	-0.122451	-0.045361	-0.0232711	24.0422	0.546103	6.0616	0.000213095	0.459915	0.300271	0.00271617	0.727845	0.999999
ARFGAP3	0.055469	1062.97	-515.487	7.25934	-0.155654	-0.0169848	-0.363262	-0.217366	-0.226027	0.0260172	0.0275401	-0.14177	0.0591922	0.0583386	-0.0969042	15.8624	0.0209117	1.89965	0.00724807	0.88502	0.862849	0.0390674	0.95818	0.999999
ARFGEF1	0.0665605	1134.7	-551.349	7.86404	-0.327472	-0.302307	-0.485465	-0.344574	-0.312804	0.0750685	0.299661	0.249267	0.196665	0.13664	-0.0317463	16.9838	6.88379	4.01494	0.00453053	0.00869807	0.547267	0.0275639	0.0998135	0.999999
ARFGEF2	0.0612618	1057.74	-512.869	7.49694	-0.231332	-0.272368	-0.519351	-0.303128	-0.270824	0.160396	0.164607	0.130423	0.151003	0.00591269	-0.107285	23.0901	9.04787	2.83556	0.000324443	0.00263	0.72532	0.00370835	0.0493917	0.999999
ARFIP2	0.0218167	981.775	-474.888	6.76518	0.12827	0.270853	0.178927	0.293867	0.114076	0.111396	-0.232296	-0.217072	-0.0321675	-0.134329	-0.0399981	21.566	0.00119496	6.56214	0.000632991	0.972424	0.255293	0.00610022	0.991115	0.999999
ARFRP1	0.0249383	1088.78	-528.39	7.29635	0.197123	0.256657	0.382091	0.365458	0.175207	0.0489557	-0.216316	-0.0668138	-0.11144	-0.056435	0.0472424	41.2341	0.0751341	4.93735	8.41455e-08	0.784003	0.423574	4.29593e-06	0.915955	0.999999
ARG1	1.22635	1117.75	-542.877	5.42458	0.212647	-0.0992867	1.09937	1.34478	-0.236919	0.639476	0.683256	1.09814	0.494286	0.286425	0.418175	19.4207	8.05311	1.61448	0.00160432	0.00454257	0.899493	0.0126135	0.0690928	0.999999
ARHGAP17	0.043723	1295.73	-631.865	9.12953	-0.10912	-0.2607	-0.378234	-0.1836	-0.200432	0.0238509	0.0768669	0.200669	0.128477	0.0908646	-0.0166895	16.2031	1.89894	2.22812	0.00628758	0.168197	0.816764	0.0350716	0.451059	0.999999
ARHGAP18	0.0938813	1021.38	-494.69	7.18787	-0.439671	-0.434983	-0.625007	-0.462945	-0.530363	-0.119772	0.297916	0.0855556	0.370341	0.267017	0.329548	15.5658	0.710788	3.44982	0.0081996	0.399182	0.630993	0.0430864	0.680158	0.999999
ARHGAP21	0.104329	911.428	-439.714	6.36626	-0.389941	-0.424509	-0.791223	-0.444628	-0.533108	-0.00914365	0.410844	0.089391	0.375392	0.201136	0.303724	23.4166	6.42529	3.72303	0.00028095	0.0112506	0.58994	0.00333341	0.114877	0.999999
ARHGAP26	0.118339	1168.55	-568.273	8.26752	-0.564414	-0.862876	-0.938418	-0.785728	-0.742175	-0.302412	0.279462	0.609856	0.354326	0.305069	0.203643	36.6457	0.0256858	5.00162	7.05331e-07	0.87267	0.415682	2.87e-05	0.953428	0.999999
ARHGAP31	0.0775087	1042.75	-505.374	7.35188	-0.312888	-0.392918	-0.760285	-0.292032	-0.439563	0.0913316	0.287106	0.234085	0.389763	0.0554974	0.10902	28.0024	11.692	4.25511	3.63588e-05	0.000627688	0.513301	0.000705378	0.0185359	0.999999
ARHGAP32	0.337182	621.038	-294.519	4.04424	-0.514205	-0.867943	-1.54559	-0.907604	-1.11198	0.237371	0.4189	0.331437	0.558163	0.352815	0.348718	32.3657	12.2872	1.38681	5.02837e-06	0.000456078	0.925751	0.000145968	0.0147706	0.999999
ARHGAP4	0.0275485	1373.01	-670.505	9.5035	0.184539	0.173174	0.170036	0.38664	0.246574	0.0292021	-0.1531	-0.0434031	0.0797838	-0.0748847	0.0451324	32.9452	0.0074147	3.8816	3.85893e-06	0.93138	0.566586	0.000119489	0.975515	0.999999
ARHGAP45	0.0195472	1470.37	-719.185	10.322	0.040735	0.0561103	0.0456651	0.25386	0.154583	0.00931288	-0.0816583	0.0526911	0.0920128	-0.119122	0.00859266	19.5249	0.00146498	4.87386	0.00153397	0.969468	0.431468	0.0121714	0.990125	0.999999
ARHGDIA	0.0206326	1419.77	-693.885	9.88058	0.126081	0.0521938	-0.0133478	0.21548	0.00778962	-0.0299305	-0.185328	0.0175335	0.123242	0.0177502	0.09816	17.8285	0.117198	8.53527	0.0031692	0.732094	0.129099	0.0211166	0.892052	0.999999
ARHGDIB	0.0268681	1547.52	-757.76	10.7928	0.102251	0.103487	0.211432	0.343222	0.146605	0.0212016	-0.139918	0.0549718	0.00545253	-0.0787532	0.0407373	28.6992	0.000851725	3.13761	2.65599e-05	0.976718	0.678779	0.000552766	0.99234	0.999999
ARHGEF10	0.825404	539.372	-253.686	2.07012	0.712009	0.329599	-0.177591	0.455068	0.0258402	0.482646	-0.904655	-0.922948	-0.0960492	-0.385263	-0.231369	5740.43	2074.49	17188.8	0	0	0	0	0	0
ARHGEF11	0.0563604	1191.16	-579.579	8.54356	-0.317282	-0.308789	-0.434555	-0.196692	-0.228696	-0.0839316	0.196843	0.128646	0.13761	-0.112723	-0.0107286	15.1673	0.237501	3.59349	0.00967073	0.626017	0.609291	0.0484219	0.835564	0.999999
ARHGEF3	0.0475467	1163.37	-565.684	8.18457	-0.192619	-0.234019	-0.335377	-0.136005	-0.16598	0.122733	0.210192	0.294372	0.234031	0.0739118	-0.0632039	8.13946	9.47165	6.34811	0.148715	0.00208671	0.273804	0.339893	0.0419701	0.999999
ARHGEF40	0.0873643	975.366	-471.683	6.63576	-0.172663	-0.303984	-0.553419	-0.131825	-0.191517	0.0934061	0.182915	0.0607579	0.232248	0.100976	0.0693304	17.0111	2.9516	1.22551	0.00447884	0.0857924	0.942406	0.0273806	0.327272	0.999999
ARID1A	0.0769067	1277.24	-622.619	9.08544	-0.371953	-0.452086	-0.635802	-0.333191	-0.317841	-0.028348	0.35785	0.362423	0.280301	-0.00771417	-0.041852	21.6464	3.95543	7.36278	0.000611134	0.0467203	0.195027	0.00594377	0.242279	0.999999
ARID1B	0.0554988	1115.61	-541.804	7.97383	-0.281881	-0.304633	-0.496621	-0.234803	-0.230578	0.0100066	0.284999	0.253606	0.246103	-0.0251266	-0.0518068	17.0894	3.85736	6.74962	0.00433338	0.0495281	0.239938	0.0267057	0.249448	0.999999
ARID3A	0.0375904	1171.66	-569.831	8.33441	-0.169622	-0.193849	-0.403096	-0.20892	-0.236871	-0.000962931	-0.0517677	-0.0126743	0.0423279	-0.0887628	-0.0847578	25.3319	0.42962	1.05302	0.000120204	0.512175	0.958177	0.00176487	0.765389	0.999999
ARID4A	0.115443	1183.22	-575.612	8.12275	-0.533278	-0.465683	-0.731827	-0.661975	-0.450168	0.0138748	0.417236	0.310351	0.219172	0.309761	-0.101303	25.0401	5.26976	5.23831	0.00013687	0.021699	0.387494	0.00194654	0.164039	0.999999
ARID4B	0.166544	1170.87	-569.437	8.01067	-0.541539	-0.548862	-0.792026	-0.725436	-0.415234	0.0794584	0.437294	0.322117	0.100927	0.263274	-0.206691	23.6522	2.40289	4.94393	0.000253194	0.121112	0.422761	0.00309472	0.387266	0.999999
ARID5B	0.108975	1085.74	-526.868	7.41968	-0.399781	-0.385954	-0.628607	-0.516654	-0.356439	0.182142	0.2922	0.280646	0.132324	0.10488	-0.131067	22.1147	10.6137	3.63612	0.000497947	0.00112252	0.602899	0.00510081	0.0276893	0.999999
ARL10	0.0506956	924.724	-446.362	6.03063	0.0978478	0.242272	0.430205	0.367085	0.372771	0.085238	-0.0618783	-0.0629899	-0.154508	-0.193698	-0.146081	21.9766	0.0726589	1.52545	0.000528994	0.787504	0.910115	0.00534622	0.917338	0.999999
ARL2	0.0339545	1006.1	-487.048	6.80781	0.285445	0.16188	0.209856	0.366107	0.0986902	-0.083294	-0.226919	0.0179915	0.120295	0.0640145	0.177994	29.4829	0.68141	8.42423	1.86396e-05	0.409102	0.134353	0.000416613	0.688148	0.999999
ARL4A	0.0765036	1170.93	-569.463	7.8487	-0.425453	-0.242756	-0.21107	-0.18841	-0.345936	-0.0207621	0.576636	0.488048	0.156902	0.301395	0.24205	6.43115	10.6104	8.78211	0.266496	0.00112451	0.118077	0.498027	0.0277024	0.999999
ARL8B	0.141549	941.671	-454.835	6.1401	0.0261772	-0.306455	-0.262905	-0.358606	-0.269724	0.472699	-0.284005	-0.209385	-0.16139	-0.343102	-0.334001	17.3248	7.31126	1.7567	0.0039233	0.0068524	0.88168	0.0247062	0.0874996	0.999999
ARMCX3	0.0959801	1078.36	-523.181	7.27496	-0.317744	-0.243571	-0.512714	-0.431506	-0.384975	0.120701	0.201517	0.0969066	0.125028	0.144676	-0.0547316	17.5898	1.91608	1.40941	0.0035069	0.166289	0.923281	0.0226763	0.448768	0.999999
ARNT	15.5763	331.043	-149.521	-2.09693	0.0212054	-0.00796832	6.29292	0.0781989	7.2014	7.05592	0.0705254	-0.718989	-13.2999	-7.06406	-14.262	7.24062	1.31607	34.1709	0.203352	0.251298	2.20152e-06	0.418822	0.542018	0.000139745
ARNTL	0.0494043	924.74	-446.37	6.56418	-0.246075	-0.242097	-0.328164	-0.285898	-0.142125	0.153729	0.216434	0.170601	0.125452	0.158335	-0.0754434	9.36751	13.1833	3.72462	0.0952733	0.000282462	0.589704	0.252318	0.0103044	0.999999
ARPC1B	0.0163252	1534.91	-751.453	10.6465	0.131612	0.0916637	0.121426	0.163945	-0.0134352	0.0314474	-0.123135	0.0248334	-0.00217279	0.0451561	0.0910921	16.2156	0.384186	4.74927	0.00625483	0.535371	0.447239	0.0349708	0.778785	0.999999
ARPC2	0.0161552	1471.73	-719.867	10.3252	-0.0641022	0.101633	0.1986	0.0962595	-0.00504336	0.116572	0.062367	0.0314379	-0.0918222	0.0511161	0.0232845	22.7874	6.54384	2.86707	0.000370655	0.0105248	0.720471	0.00409895	0.110976	0.999999
ARPC4	1.38177	1232.01	-600.007	7.84762	-0.0889537	-0.103839	0.429206	0.257709	-0.794169	-1.58537	1.08049	0.908588	-0.219519	0.442809	1.08906	3.39097	10.625	3.33294	0.639946	0.00111571	0.648802	0.834348	0.0275569	0.999999
ARRDC1	0.021657	1165.32	-566.659	8.09286	0.112617	0.114779	0.147292	0.291817	0.116818	-0.0118858	-0.153378	0.0238653	0.0431242	-0.00967331	0.065561	28.5526	0.0817323	4.12006	2.83763e-05	0.774963	0.532263	0.000582295	0.912393	0.999999
ARRDC4	0.198817	1198.61	-583.303	8.31483	-0.683565	-0.745077	-0.981712	-0.929352	-0.813708	-0.241804	0.316028	0.597369	0.455408	0.518145	0.269888	22.2444	0.379676	3.42272	0.000470444	0.537776	0.635112	0.0049008	0.780594	0.999999
ARSA	0.032874	1103.8	-535.898	7.48827	0.208571	0.0119056	0.0592553	0.205209	0.0656917	-0.101179	-0.0783527	0.242404	0.188569	0.185814	0.220068	16.3581	0.109155	7.83397	0.00589271	0.741108	0.165626	0.0335872	0.897176	0.999999
ART4	3.90767	353.394	-160.697	-2.1412	2.94517	2.31886	2.44152	3.09767	2.10755	2.05997	-0.796297	-0.118034	0.0973735	-1.01626	-1.29993	102684	12510.4	10048.1	0	0	0	0	0	0
ASAP1	0.057256	1064.3	-516.15	7.62945	-0.23935	-0.334671	-0.552448	-0.300708	-0.267088	0.00468473	0.154283	0.136033	0.160416	0.0209588	-0.0525926	25.5408	1.01843	2.17112	0.000109524	0.312893	0.824996	0.00165006	0.602895	0.999999
ASB11	0.717934	800.153	-384.077	3.36294	1.26541	0.569127	1.24889	1.6185	1.35329	0.227802	-0.384461	-0.0616937	-0.223132	-0.369762	-0.0859786	23.9786	0.0377546	0.550267	0.000219176	0.845937	0.990167	0.00276959	0.941326	0.999999
ASB2	0.140206	770.78	-369.39	4.40267	0.63115	0.176057	0.332815	0.569019	0.548148	0.082624	-0.33463	0.208077	0.0954703	-0.0402374	0.342418	24.1919	0.893743	5.49121	0.000199432	0.344465	0.358911	0.00258831	0.631031	0.999999
ASB5	0.442586	492.443	-230.222	2.74391	-0.270824	-0.179547	-0.307737	-0.92358	-0.66985	-0.766378	0.477511	0.867529	0.693918	0.869843	0.747153	512.258	183.08	988.231	1.80417e-108	1.03053e-41	2.12265e-211	1.33166e-106	1.02746e-39	1.72742e-209
ASB6	0.0261919	1017.62	-492.808	6.95579	0.136266	0.184061	0.248755	0.333723	0.187324	0.100914	-0.166025	-0.0188131	-0.0461412	-0.109925	-0.0585923	24.3256	0.186763	2.10082	0.00018796	0.665624	0.835026	0.00249083	0.856849	0.999999
ASCC1	2.40331	676.218	-322.109	2.71711	-0.2807	0.709155	0.530019	2.22939	0.262066	-0.39264	2.49181	1.69223	2.00476	-2.41064	2.24608	8.28241	2.84207	21.8285	0.141343	0.0918259	0.000564395	0.328564	0.338235	0.0323728
ASCC3	0.0475593	947.075	-457.538	6.64356	-0.229071	-0.225089	-0.365571	-0.191379	-0.235611	0.0865413	0.15494	0.120048	0.0905991	-0.00282164	-0.0757806	15.208	3.6486	2.36763	0.00950948	0.0561163	0.796284	0.0478312	0.265562	0.999999
ASH1L	0.0958746	1119.39	-543.693	7.87034	-0.437019	-0.434818	-0.61869	-0.410159	-0.287334	0.0992877	0.361527	0.245428	0.135089	-0.0174524	-0.190415	21.6377	5.44099	6.1546	0.000613462	0.0196695	0.291465	0.00596029	0.156138	0.999999
ASIC1	0.0879022	743.238	-355.619	4.45732	0.569877	0.597158	0.733083	0.636629	0.625944	0.155208	-0.51123	-0.197394	-0.156883	-0.26487	-0.090774	34.7427	0.451187	4.83188	1.6934e-06	0.501772	0.43674	6.02756e-05	0.758062	0.999999
ASL	0.055186	986.62	-477.31	6.65128	0.00256791	0.116221	0.204773	0.305651	0.136925	-0.0268452	-0.0459146	0.0549658	0.0325136	-0.0462088	0.0707912	15.5119	0.0246335	0.666988	0.00838487	0.875284	0.984731	0.0436835	0.954361	0.999999
ASMTL	0.0317281	1087.84	-527.919	7.37064	0.21523	0.293946	0.288039	0.318994	0.145617	0.0136195	-0.107725	-0.0547051	0.0430135	0.0286125	0.128869	27.6809	0.0950328	3.12351	4.20175e-05	0.757874	0.680951	0.000785992	0.904284	0.999999
ASNA1	0.0158898	1119.6	-543.802	7.76313	0.139546	0.0970265	0.106293	0.236109	0.0127575	0.0290578	-0.188445	0.0336849	0.0479806	0.0314242	0.11173	28.0757	0.846019	9.61189	3.51794e-05	0.357681	0.0870094	0.000688511	0.644439	0.999999
ASPH	0.177997	850.061	-409.03	5.52754	-0.33547	-0.396815	-0.708281	-0.652776	-0.348528	0.277301	0.348958	0.107253	0.188677	0.402864	-0.048152	15.346	6.21564	2.71652	0.00898187	0.0126627	0.74359	0.0460532	0.123091	0.999999
ASRGL1	0.0562593	1397.43	-682.713	9.77149	-0.0693743	-0.208786	-0.505357	-0.0983465	-0.226815	-0.0176544	0.0125358	-0.0406507	0.280898	0.118895	0.14895	20.0974	0.332498	3.8286	0.00119823	0.564192	0.574348	0.010083	0.798593	0.999999
ASTE1	0.0313343	822.098	-395.049	5.97459	-0.17995	-0.14256	-0.2341	-0.136648	-0.150189	0.139584	0.166357	0.106229	0.154254	0.0393874	0.0419895	5.10994	26.6017	2.03541	0.402611	2.50025e-07	0.844224	0.644604	1.78993e-05	0.999999
ASXL2	0.0917474	1136.64	-552.321	7.85975	-0.414063	-0.404772	-0.576592	-0.49911	-0.374621	0.0819972	0.301613	0.265033	0.103933	0.111676	-0.182821	24.1859	2.7163	5.12699	0.000199962	0.099328	0.40058	0.00259216	0.351273	0.999999
ATAD1	0.189863	1197.23	-582.616	7.9917	-0.488019	-0.441596	-0.679717	-0.777973	-0.515363	0.173778	0.297316	0.403958	0.152103	0.568917	-0.148503	17.0179	4.51826	5.44593	0.00446601	0.0335349	0.363911	0.0273285	0.204615	0.999999
ATAD2B	0.144178	1042.29	-505.144	6.91874	-0.458193	-0.354641	-0.652439	-0.625546	-0.337154	0.180558	0.318294	0.121601	0.0289756	0.256326	-0.28621	20.4625	3.19432	4.76473	0.00102301	0.0738946	0.445262	0.00887121	0.306413	0.999999
ATAD3A	0.0207999	986.393	-477.196	6.86534	0.15597	0.151859	0.161569	0.261331	0.068237	0.0596335	-0.244853	-0.00391961	-0.0260824	-0.10177	-0.0271189	18.4784	0.021203	6.15106	0.00240287	0.884227	0.291797	0.0171705	0.957921	0.999999
ATAD5	0.148604	864.815	-416.408	5.53977	-0.223142	-0.0404715	-0.342785	-0.545156	-0.402019	0.293883	0.0840796	-0.225841	-0.0434322	0.252253	-0.336473	16.8509	3.55198	4.36358	0.00479135	0.0594745	0.498341	0.0287104	0.274231	0.999999
ATAT1	0.618044	811.791	-389.896	4.48831	-0.0216027	-0.0222574	0.893244	-0.566113	-0.0233042	0.0206955	-0.793838	-0.507167	-0.335732	0.966616	0.356408	15.2446	0.034856	9.51219	0.00936692	0.851898	0.0902976	0.0474184	0.943966	0.999999
ATF1	0.0439209	980.861	-474.43	6.97636	-0.269862	-0.210719	-0.355312	-0.28919	-0.226776	0.0483637	0.175344	0.0844168	0.0801302	0.132319	-0.109078	16.461	2.05703	3.44026	0.00564409	0.151505	0.632446	0.0325234	0.430356	0.999999
ATF6	0.0530001	1052.82	-510.41	7.48566	-0.245137	-0.236461	-0.511627	-0.343239	-0.414166	0.0641334	0.114867	0.0932425	0.247269	0.166833	0.0869455	22.7479	3.75059	1.92853	0.000377155	0.052789	0.858943	0.00414914	0.257759	0.999999
ATG10	0.082563	689.262	-328.631	4.31112	-0.063601	0.028896	0.0525707	-0.0881224	-0.0910776	0.349152	0.113433	0.0682742	0.0396342	0.182346	-0.0100111	2.3353	17.7578	0.84269	0.801068	2.50888e-05	0.974231	0.930761	0.00137289	0.999999
ATG101	0.0148111	1123.91	-545.957	7.66941	0.148407	0.128152	0.148454	0.211598	0.0496818	-0.0111321	-0.175765	-0.00846877	-0.000441701	0.041574	0.0622999	25.238	0.285735	7.00408	0.000125334	0.592967	0.220337	0.00182472	0.815415	0.999999
ATG16L2	0.061891	1332.73	-650.366	9.37024	-0.355604	-0.438638	-0.403022	-0.281517	-0.319125	0.164659	-0.21638	0.147501	-0.0921989	-0.186115	-0.204827	29.2614	1.53368	4.97854	2.06038e-05	0.215561	0.418505	0.000451504	0.505969	0.999999
ATG2B	0.0958705	981.759	-474.88	6.81624	-0.44779	-0.337226	-0.505187	-0.457037	-0.287725	0.153361	0.403093	0.225945	0.0707082	0.134741	-0.200074	17.5594	6.51588	6.44943	0.00355246	0.0106915	0.264909	0.022901	0.11199	0.999999
ATG3	0.0429073	1162.17	-565.087	8.23173	-0.247893	-0.185263	-0.297284	-0.276569	-0.335924	0.0943035	0.101247	0.0711694	-0.00931484	0.168487	-0.00114976	19.8479	2.78729	1.76755	0.0013346	0.0950149	0.880282	0.0109123	0.343835	0.999999
ATG4A	0.0205291	890.985	-429.492	6.25786	-0.0356188	0.0622698	0.0665618	0.0950714	-0.0340809	0.27167	-0.020156	-0.0870799	-0.0479866	-0.0226501	-0.136368	11.7054	10.3111	1.73886	0.0390554	0.00132234	0.883968	0.136615	0.0309352	0.999999
ATG4B	0.0188711	1119.65	-543.824	7.66699	0.126477	0.166636	0.227936	0.321823	0.187882	0.0246361	-0.187569	0.0206232	-0.0271157	-0.024966	-0.00398794	42.1952	0.0849857	4.46389	5.37815e-08	0.770651	0.484729	2.8688e-06	0.911126	0.999999
ATG4D	0.0313746	1153.91	-560.953	7.75995	0.168685	0.120091	0.285101	0.267537	0.187778	0.144602	-0.19787	0.108913	-0.0174445	-0.0164955	-0.00843407	21.8608	1.96272	4.59945	0.00055649	0.161222	0.466689	0.00553539	0.443102	0.999999
ATG7	0.0309597	1034	-501.002	7.22961	0.0114922	-0.12557	-0.369514	-0.0154319	-0.10176	0.0745398	-0.0383995	0.0786957	0.323153	0.157291	0.13194	16.2839	5.62741	7.84286	0.00607855	0.0176817	0.165111	0.0343178	0.149036	0.999999
ATG9A	0.0227246	1214.24	-591.121	8.63385	0.0444608	0.0458402	0.0855268	0.25649	0.148009	-0.0504865	-0.1073	0.0446657	0.0800969	-0.122755	0.00743418	18.082	2.21772	4.37981	0.00284536	0.136435	0.496124	0.0195682	0.409411	0.999999
ATP10D	0.0777742	1006.47	-487.237	7.05162	-0.281413	-0.286773	-0.52215	-0.325265	-0.359761	-0.025456	0.318734	0.190556	0.21487	0.109853	0.0680729	16.7699	0.997695	2.4783	0.00495745	0.317869	0.77976	0.0294739	0.607322	0.999999
ATP11A	0.135183	1046.44	-507.219	7.08916	-0.305641	-0.312348	-0.641286	-0.539027	-0.35356	0.233619	0.327142	-0.0345605	0.0224663	0.225938	-0.196177	22.7271	4.94687	3.91661	0.000380621	0.0261379	0.561484	0.00418002	0.180417	0.999999
ATP13A1	0.019679	1174.64	-571.321	8.20413	0.0939412	0.0976993	0.1527	0.277389	0.13362	0.0143922	-0.18393	0.0311009	-0.0120202	-0.163066	-0.0186981	19.095	1.52445	6.30671	0.00184534	0.216947	0.277508	0.0140367	0.507408	0.999999
ATP13A3	0.281279	1132.22	-550.111	7.55444	-0.623697	-0.547912	-0.974885	-0.962747	-0.714762	0.287875	0.282874	0.0875125	0.00768731	0.308193	-0.291698	26.7169	2.52019	2.54287	6.47577e-05	0.112397	0.770025	0.00110212	0.372655	0.999999
ATP13A5	0.499302	352.694	-160.347	0.553552	-0.466206	-0.114994	-0.305947	-0.16382	-0.173072	-0.0135764	0.888086	0.190627	0.428713	-0.114522	0.364928	2617.25	0.904309	7065.35	0	0.341629	0	0	0.628551	0
ATP1A1	0.0971403	1292.48	-630.241	8.49231	0.100409	-0.178619	-0.396735	-0.0159451	-0.0983812	0.231009	0.0119514	0.1671	0.0880117	0.0580029	0.0534925	15.0902	6.20365	0.552555	0.00998364	0.0127487	0.990072	0.0496004	0.123224	0.999999
ATP1A3	1.10355	451.967	-209.983	-0.000829314	0.375651	0.3205	0.481623	0.00431926	0.57329	0.403799	-0.549237	-0.160083	-0.409806	0.290279	-0.354266	15132.8	3935.9	16790.9	0	0	0	0	0	0
ATP2A2	0.048183	1179.25	-573.627	8.3279	-0.271555	-0.27187	-0.418868	-0.207694	-0.207153	-0.000200567	0.24686	0.226049	0.168309	-0.00658837	-0.0861421	15.7435	1.47583	6.0334	0.00761591	0.224428	0.302982	0.0406474	0.514541	0.999999
ATP2B1	0.0819513	1203.63	-585.816	8.36581	-0.467103	-0.412848	-0.614904	-0.486109	-0.387832	-0.0397569	0.441486	0.268721	0.28167	0.286992	0.013122	19.115	2.84869	5.49309	0.00182959	0.0914484	0.358704	0.0139531	0.338185	0.999999
ATP2B4	0.0449399	1134.96	-551.479	8.10539	-0.231514	-0.324641	-0.408437	-0.163309	-0.179068	0.0252245	0.330798	0.322339	0.279518	0.0181925	0.118249	11.1261	16.4385	7.63859	0.048937	5.02554e-05	0.177311	0.15999	0.00257262	0.999999
ATP5F1D	0.0245505	1233.82	-600.912	8.43376	0.25802	0.20828	0.276987	0.345245	0.108716	0.114563	-0.374528	-0.121804	-0.11367	-0.103659	-0.0488042	27.7472	0.0477263	10.2089	4.07831e-05	0.827068	0.0695291	0.000766666	0.934462	0.999999
ATP5F1E	0.158861	1202.76	-585.379	7.20467	0.0199379	0.470437	0.813968	0.719804	0.369651	0.21309	0.277741	0.0792533	-0.280486	0.0580311	-0.2474	33.4131	2.82901	4.20115	3.11539e-06	0.0925754	0.520833	0.000100815	0.339644	0.999999
ATP5IF1	0.50322	1476.74	-722.369	7.961	0.503364	0.487988	1.40131	1.48283	0.44603	0.0173147	0.260669	0.763545	0.052915	0.196813	-0.029847	41.5759	1.37067	2.4703	7.17687e-08	0.241697	0.780961	3.75465e-06	0.532848	0.999999
ATP5MC1	0.0313435	1052.94	-510.47	7.17548	0.165947	0.255607	0.329542	0.274819	0.0902081	0.0470812	-0.202594	-0.0879142	-0.142591	-0.0244664	0.00482624	22.8739	0.188739	3.32679	0.000356825	0.663968	0.649742	0.00397835	0.856056	0.999999
ATP5MC2	0.0321801	1284.82	-626.411	9.0263	0.143069	0.169355	0.325955	0.276515	0.132319	0.0082463	-0.104584	-0.00972624	-0.120904	-0.0139932	-0.010304	20.1892	0.683339	1.36866	0.00115154	0.408439	0.92771	0.0097418	0.68752	0.999999
ATP5MC3	0.0226402	1200.1	-584.051	8.18271	0.165897	0.275616	0.368506	0.237728	0.0814773	0.15891	-0.256144	-0.191291	-0.280671	-0.0577803	-0.110647	27.6176	0.0342583	8.2122	4.32291e-05	0.853158	0.144922	0.000805491	0.944465	0.999999
ATP5MG	0.0224879	1202.02	-585.009	8.42501	0.0799822	0.164708	0.35416	0.148143	0.0659351	0.176807	-0.0950334	-0.0873511	-0.329271	0.0114885	-0.111026	17.209	3.72548	9.96239	0.00412008	0.0535881	0.076308	0.0256736	0.259903	0.999999
ATP5MPL	0.0391184	1077.69	-522.846	7.23968	0.19071	0.28857	0.517975	0.367466	0.175827	0.114034	-0.146249	-0.149974	-0.317369	-0.106775	0.0141398	25.8319	0.00242648	5.51897	9.6191e-05	0.960713	0.35587	0.00149776	0.986817	0.999999
ATP5PD	0.0224942	1162.7	-565.348	7.98638	0.0692266	0.210138	0.406562	0.241446	0.0912307	0.115629	-0.0887043	-0.0799064	-0.288943	-0.0482071	-0.00133805	29.5441	0.240406	7.53236	1.81306e-05	0.623913	0.183961	0.000412005	0.834271	0.999999
ATP5PO	0.0909802	1147.92	-557.962	7.50918	-0.189674	0.0761642	0.316935	-0.0702582	-0.142868	0.328688	0.178442	0.0933867	-0.411592	0.113632	-0.0191337	7.92248	15.1899	7.26986	0.16056	9.72234e-05	0.201332	0.357567	0.00436657	0.999999
ATP6	0.0881458	1732.14	-850.071	11.6488	-0.0220209	0.198375	0.251156	0.410679	0.113421	-0.0427316	-0.0303824	-0.169728	0.175881	-0.00695538	0.112421	21.6408	0.132791	2.45261	0.00061264	0.715555	0.783615	0.00595533	0.883335	0.999999
ATP6V0E1	0.0209329	1269.7	-618.851	8.71061	0.0774705	0.0694828	0.166232	0.0860413	-0.0298204	-0.0134964	-0.0905719	0.157218	0.0533206	0.152219	0.141261	18.6741	1.00363	7.14843	0.00221007	0.316435	0.209833	0.0161052	0.606102	0.999999
ATP6V1A	0.0918261	1155.65	-561.826	7.84154	-0.325872	-0.337728	-0.624419	-0.476371	-0.361219	0.095112	0.22554	0.172344	0.214443	0.286316	-0.0385065	19.8805	4.04197	2.80845	0.00131592	0.044382	0.729488	0.0108232	0.236543	0.999999
ATP6V1B2	0.0347269	1178.59	-573.296	8.26828	-0.0405442	-0.192933	-0.417284	-0.143081	-0.199213	0.0160238	0.00629129	0.0885038	0.261295	0.175804	0.155138	18.1957	3.58861	4.48965	0.00271087	0.0581769	0.48127	0.0188696	0.270559	0.999999
ATP6V1F	0.0262554	1127.07	-547.536	7.60539	0.138321	0.216247	0.38792	0.335116	0.153961	0.0571562	-0.186727	-0.0229298	-0.121007	-0.0228486	-0.00244975	42.235	0.00063164	3.30397	5.27944e-08	0.979949	0.653234	2.82405e-06	0.993884	0.999999
ATP7A	0.174792	1118.39	-543.197	7.44415	-0.46197	-0.426184	-0.755465	-0.791918	-0.611847	0.0625859	0.31821	0.127536	0.149509	0.37651	-0.0634823	23.5102	1.28312	2.51387	0.00026958	0.257319	0.774405	0.00323276	0.548972	0.999999
ATP8A1	0.148359	1116.34	-542.172	7.57233	-0.499	-0.377253	-0.595629	-0.558534	-0.353669	0.218272	0.356739	0.27094	0.0912405	0.12313	-0.324917	18.0438	4.88433	5.69421	0.00289203	0.0271015	0.337119	0.0198104	0.183533	0.999999
ATP8B4	0.537354	1218.28	-593.14	8.69569	-0.868735	-1.49815	-1.8354	-1.80771	-1.79921	-0.749185	0.319401	1.64981	0.982904	1.27045	0.761655	32.0543	0.221402	10.2753	5.79605e-06	0.637974	0.0678006	0.000162554	0.841889	0.999999
ATP9A	0.124381	906.924	-437.462	6.28073	-0.274956	-0.136809	-0.573893	-0.395304	-0.441048	0.137837	-0.230017	-0.229857	-0.0131969	-0.372308	-0.355102	27.7872	0.408844	3.05517	4.00563e-05	0.522557	0.69148	0.000755239	0.77177	0.999999
ATPAF2	0.0378194	951.949	-459.974	6.40596	0.196156	0.253432	0.30294	0.341137	0.166671	0.117457	-0.252832	-0.0897601	-0.121152	-0.0493495	-0.00632031	20.4795	0.062446	3.37345	0.0010155	0.802671	0.642617	0.00882622	0.924125	0.999999
ATR	9.72703	546.394	-257.197	5.76169	-7.83773	-1.79193	-7.78408	-3.21026	-1.69682	0.332641	7.75278	1.43839	-0.359629	-0.627107	-6.4994	33.2755	0.620076	23	3.31783e-06	0.431019	0.000337559	0.000106009	0.707105	0.0199632
ATRAID	2.2449	687.361	-327.681	2.66861	2.05486	1.20203	2.20925	-0.83433	-0.342853	0.0813405	-1.81612	0.794809	0.00446823	2.36456	0.698554	21.824	1.34028	12.1435	0.000565498	0.246984	0.0328732	0.00559998	0.53863	0.999999
ATRN	0.0874235	1045.73	-506.863	7.41987	-0.36016	-0.433597	-0.667392	-0.484454	-0.417331	0.0193617	0.293916	0.152888	0.192757	0.122537	-0.0988681	28.3011	2.13112	3.34081	3.17831e-05	0.144335	0.647599	0.000636021	0.42056	0.999999
ATXN10	0.0218368	1142.94	-555.471	8.00213	0.104925	0.0859979	0.112857	0.297479	0.188643	0.0673981	-0.0263394	0.101547	0.110948	-0.0773058	0.0822488	24.1278	2.90147	4.05701	0.000205172	0.088499	0.541237	0.00263636	0.332112	0.999999
AUH	0.0419342	851.503	-409.752	6.01872	-0.196725	-0.145121	-0.120374	-0.164525	-0.205287	0.07039	0.187584	0.211769	0.0309615	0.144087	0.117122	3.72735	10.0482	2.41329	0.5893	0.001525	0.789494	0.798778	0.0342056	0.999999
AUP1	0.0191353	1247.08	-607.542	8.69494	0.105192	0.180431	0.237646	0.299278	0.131631	0.0421177	-0.178244	-0.032812	-0.0542427	-0.0453885	-0.00144924	36.6511	0.0521015	3.3556	7.03553e-07	0.819446	0.645341	2.87e-05	0.931736	0.999999
AURKAIP1	0.021175	1032.57	-500.285	7.15512	0.152337	0.156226	0.285532	0.244494	0.103264	0.020079	-0.193969	0.0304078	-0.0623903	0.0252533	0.000454226	30.6171	0.0539248	4.98654	1.11474e-05	0.816369	0.417525	0.000278054	0.93007	0.999999
AVEN	0.043658	1024.31	-496.153	6.82716	0.105119	0.128717	0.309773	0.346213	0.186242	0.0347825	-0.142956	0.0505901	-0.111182	-0.131578	0.00985842	17.6533	0.0280843	2.36009	0.00341379	0.866911	0.797402	0.0222709	0.950901	0.999999
AVL9	0.0641483	1015.21	-491.605	7.21158	-0.396222	-0.325543	-0.45218	-0.396825	-0.26735	-0.0253169	0.277372	0.253971	0.108208	0.041652	-0.13818	20.1193	0.453099	5.73256	0.00118694	0.500867	0.333118	0.0100057	0.75761	0.999999
AZI2	0.0457846	1112.08	-540.04	7.76764	-0.231052	-0.240418	-0.243982	-0.348051	-0.27312	0.139409	0.0786168	0.180801	-0.0610018	0.182982	-0.141669	18.6134	10.1096	5.61151	0.00226824	0.00147501	0.345873	0.0164486	0.0333189	0.999999
AZIN1	0.0775031	1191.6	-579.798	8.27943	-0.325321	-0.322913	-0.466515	-0.42722	-0.314386	0.105955	0.272156	0.230855	0.129985	0.24815	-0.0198707	15.1681	4.27447	3.16691	0.00966765	0.0386891	0.674271	0.0484219	0.221182	0.999999
AZU1	2.46262	538.41	-253.205	1.43078	-0.348014	0.220912	0.508622	1.03918	-0.392026	0.368965	1.93781	0.453728	1.05185	0.522463	1.05258	1510.82	315.299	15823.1	0	1.53081e-70	0	0	1.74559e-68	0
B3GALT2	0.0501722	893.967	-430.984	6.17274	-0.166494	-0.0745403	-0.182308	-0.164832	-0.0408115	0.180494	0.155055	0.107925	0.0651978	0.127823	-0.122702	3.61155	19.1761	3.03362	0.606581	1.19193e-05	0.694802	0.81032	0.000720572	0.999999
B3GALT4	0.0440596	965.834	-466.917	6.36122	0.343972	0.317121	0.437955	0.476201	0.297498	0.147327	-0.318084	-0.0778117	-0.0369348	-0.121439	0.0333894	33.1062	0.41284	5.23772	3.58504e-06	0.520531	0.387563	0.000112189	0.77022	0.999999
B3GALT5	0.275359	715.024	-341.512	4.64087	-0.535447	-0.433114	-0.799353	-0.53948	-0.439483	0.00427377	0.353736	0.32466	0.0879561	-0.298751	-0.374274	17.3904	0.014253	4.76493	0.00381595	0.90497	0.445237	0.0241982	0.966297	0.999999
B3GAT3	0.0247824	1130.31	-549.153	7.80112	0.153986	0.206515	0.330403	0.328304	0.169819	0.0226188	-0.170078	-0.00494142	-0.0439105	-0.0099481	0.0470273	39.3382	0.0201423	3.29928	2.03021e-07	0.88714	0.653952	9.54599e-06	0.958831	0.999999
B3GNT5	0.233092	933.891	-450.945	6.01366	-0.591433	-0.263047	-0.430486	-0.508827	-0.385866	0.51412	0.32614	-0.137922	-0.276593	0.0313855	-0.525774	13.4338	13.2703	5.36444	0.0196356	0.000269648	0.37304	0.0822251	0.00998808	0.999999
B4GALT1	0.0334921	1275.66	-621.831	9.09819	-0.15609	-0.334122	-0.437495	-0.2261	-0.297094	-0.061654	0.0125451	0.217583	0.157836	-0.0169804	0.0783066	25.8236	0.0203159	4.01448	9.65451e-05	0.886658	0.547333	0.00150205	0.958614	0.999999
B4GALT2	0.0672187	969.854	-468.927	6.33218	0.21302	0.145856	0.471436	0.358805	0.229968	-0.00346099	-0.131261	-0.0104471	-0.114201	-0.0332702	0.0267704	19.6981	0.242681	0.902828	0.00142365	0.622277	0.970017	0.0114506	0.833276	0.999999
B4GALT7	0.0216541	956.015	-462.008	6.49477	0.250623	0.272486	0.274074	0.256031	0.145228	0.0984052	-0.292696	-0.138084	-0.087338	-0.0204464	-0.0241969	22.6318	0.0109241	7.94345	0.000396893	0.916758	0.15938	0.00432877	0.969808	0.999999
B9D2	0.030787	1007.74	-487.871	6.88736	0.183073	0.203247	0.350476	0.295322	0.141866	0.0822372	-0.281771	-0.130873	-0.169398	-0.0630278	-0.00124114	22.8133	0.125529	5.63389	0.000366461	0.723114	0.343488	0.00406483	0.887312	0.999999
BABAM1	0.017899	1128.72	-548.362	7.95501	0.0935274	0.172473	0.233814	0.276651	0.142222	0.0881538	-0.176151	-0.0929853	-0.0795218	-0.0531763	-0.0287152	32.9047	0.122135	3.08605	3.93094e-06	0.72673	0.686721	0.000121324	0.889457	0.999999
BACH1	0.180166	1168.17	-568.085	8.17668	-0.590554	-0.691071	-1.01549	-0.870729	-0.653972	0.0256082	0.206659	0.125244	0.110601	0.08757	-0.126167	37.6339	0.391565	1.11014	4.46912e-07	0.531478	0.953202	1.93862e-05	0.776537	0.999999
BAD	0.0238028	1044.89	-506.447	7.21739	0.258841	0.241606	0.410246	0.367107	0.183537	0.120096	-0.309941	-0.0953696	-0.163915	-0.0794236	-0.0460234	40.3879	0.00777793	7.3713	1.24716e-07	0.929724	0.194458	6.16875e-06	0.975022	0.999999
BAG1	0.0157948	1182.8	-575.401	8.1831	-0.0317615	-0.0691695	-0.000790959	0.0546729	-0.125563	0.0410906	-0.0651736	0.197057	0.0571469	0.0979092	0.0852861	17.371	1.23923	7.44372	0.00384729	0.26562	0.189676	0.0243708	0.557773	0.999999
BAG3	0.0854499	978.173	-473.086	6.84293	-0.0852148	-0.423041	-0.787318	-0.326723	-0.373615	-0.105432	0.117876	0.181141	0.449503	0.34534	0.191368	30.5399	1.2216	4.43225	1.15449e-05	0.269047	0.488999	0.000285148	0.56101	0.999999
BAG6	0.0171445	1350.38	-659.189	9.40729	0.0389961	-0.0770595	-0.123998	0.159242	0.0277283	-0.019834	-0.0956531	0.148652	0.18631	-0.0189186	0.0853769	16.1309	0.363455	10.0775	0.00648002	0.546594	0.0730676	0.0358614	0.786756	0.999999
BAHCC1	0.120086	966.049	-467.025	6.51444	-0.00412969	-0.310236	-0.5711	-0.263637	-0.19423	-0.0610654	0.105739	0.0521684	0.231559	0.138186	0.128495	16.9102	0.232639	0.768065	0.0046732	0.629574	0.979025	0.0281263	0.83681	0.999999
BAIAP2L2	0.152291	659.38	-313.69	3.61544	0.174683	0.289286	0.651293	0.841245	0.536589	0.12115	-0.189523	-0.0469081	-0.184148	-0.403978	-0.0502379	24.8351	0.0384248	1.94337	0.000149931	0.844593	0.856925	0.00208862	0.940811	0.999999
BAK1	0.0211915	1265.15	-616.576	8.48989	0.251203	0.257783	0.275467	0.247379	0.0456352	0.168738	-0.400192	-0.221424	-0.190466	-0.107583	-0.123548	24.0092	0.0134472	12.7558	0.000216232	0.907683	0.0257779	0.00274148	0.967386	0.89922
BANF1	0.0255924	1248.25	-608.123	8.57735	0.185452	0.185172	0.303102	0.334155	0.142017	0.0778942	-0.25144	-0.0208176	-0.0905689	-0.0489122	-0.00820023	31.7557	0.0213602	5.21983	6.64114e-06	0.883802	0.389646	0.000181163	0.957668	0.999999
BAP1	0.0126968	1197.36	-582.681	8.38453	0.0903072	0.0893738	0.0920602	0.201751	0.0816775	0.0238368	-0.176178	-0.0206209	-0.000732263	-0.064648	0.000104414	18.6302	0.26424	5.6187	0.00225196	0.607222	0.345105	0.0163617	0.823599	0.999999
BATF	0.0414268	1109.03	-538.517	7.29894	0.156959	0.194659	0.368042	0.276046	0.134901	0.163215	-0.178239	0.0531514	-0.187702	-0.0458213	-0.0519336	17.6492	0.837369	3.31366	0.00341977	0.36015	0.651751	0.022287	0.646198	0.999999
BATF3	0.092899	982.051	-475.026	6.88845	-0.511654	-0.484472	-0.451027	-0.41619	-0.425895	-0.0064386	-0.0470832	-0.104903	-0.0997114	-0.0997614	-0.00882645	26.695	0.329704	0.364733	6.53981e-05	0.565834	0.996246	0.00110799	0.799286	0.999999
BAX	0.0160091	1053.45	-510.726	7.21676	0.143048	0.0968711	0.162007	0.263985	0.0737839	0.109344	-0.240533	-0.00685706	-0.0513763	-0.0486706	-0.0080727	26.9512	0.569017	7.52826	5.83056e-05	0.45065	0.184222	0.00101206	0.72154	0.999999
BAZ1A	0.107991	1189.76	-578.881	8.23419	-0.437649	-0.429817	-0.652212	-0.553517	-0.474339	0.146207	0.253658	0.286935	0.12867	0.238229	-0.0467881	23.6335	6.03166	2.71838	0.0002553	0.0140515	0.743307	0.00311447	0.131355	0.999999
BAZ2A	0.0641331	1234.38	-601.192	8.9072	-0.363433	-0.443908	-0.628642	-0.368311	-0.304397	-0.0390751	0.291428	0.277666	0.250286	-0.00875789	-0.0301382	26.6392	2.3165	5.79034	6.70518e-05	0.128008	0.327158	0.00113197	0.397206	0.999999
BAZ2B	0.193218	890.34	-429.17	5.85771	-0.598487	-0.649772	-0.918773	-0.773172	-0.504669	0.140142	0.304768	0.366041	0.0983386	0.0537747	-0.180055	27.9272	3.43934	3.06955	3.76104e-05	0.0636612	0.689264	0.000721265	0.284054	0.999999
BBS10	0.172672	667.146	-317.573	3.8888	-0.232586	-0.0459694	-0.241261	-0.224071	-0.0453548	0.458572	0.299941	0.0389141	0.120516	0.184082	-0.203548	1.58044	12.5709	2.32325	0.903604	0.000391798	0.802846	0.980587	0.0132522	0.999999
BBS12	0.0570271	695.366	-331.683	4.73307	-0.144518	0.00326567	-0.0130754	-0.0772033	-0.0239319	0.129228	0.144972	0.055436	0.0433414	0.192666	0.019572	1.21007	11.5673	1.31993	0.943908	0.000671227	0.932868	0.994192	0.0194143	0.999999
BCAM	1.25451	644.6	-306.3	2.76726	0.673129	-0.284447	0.577061	1.50275	-0.419802	-0.957828	-0.00622957	2.08791	1.59373	0.36046	1.79234	16.5161	0.00347351	10.1327	0.00551523	0.953003	0.0715606	0.0320203	0.984025	0.999999
BCAP31	0.0181569	1171.2	-569.599	8.10396	0.119615	0.102645	0.163107	0.269667	0.0703691	-0.00638193	-0.150584	0.0758579	0.0697959	0.0143079	0.136121	32.8794	0.0878097	7.86941	3.97679e-06	0.76698	0.163581	0.000121949	0.909192	0.999999
BCAT2	0.0515459	910.596	-439.298	6.22747	0.1579	0.180384	0.325834	0.473136	0.250436	-0.112902	-0.134852	0.0761168	-0.0103154	-0.0935346	0.0329375	27.0405	6.11561	1.75264	5.60167e-05	0.0133993	0.882202	0.000981686	0.127314	0.999999
BCKDHA	0.0322555	1061.4	-514.699	7.34671	0.151217	0.0990991	0.145745	0.3073	0.187087	-0.0366047	-0.205877	0.0388729	0.0427229	-0.0387227	0.0279943	19.993	0.998243	4.09594	0.00125352	0.317736	0.535687	0.0104284	0.607251	0.999999
BCKDHB	0.0248575	841.495	-404.748	5.77518	0.18945	0.235811	0.27807	0.303049	0.197504	0.0956629	-0.113968	-0.0752906	-0.0568647	-0.0191997	-0.0269974	22.8866	0.502172	0.955375	0.000354833	0.478547	0.966084	0.00396077	0.742583	0.999999
BCL2A1	0.183169	1069.35	-518.674	6.52101	-0.0721064	0.157415	0.280453	-0.0357689	-0.0814697	0.489264	0.256816	-0.101026	-0.500888	0.26994	-0.126095	2.70971	11.3081	6.58077	0.744633	0.000771682	0.253731	0.899049	0.0211874	0.999999
BCL2L11	0.0980322	1184.26	-576.132	8.25977	-0.261748	-0.432162	-0.562693	-0.42173	-0.542664	0.0432568	0.0809106	0.421781	0.145487	0.0867091	-0.014342	24.9529	2.06016	3.82093	0.000142284	0.151194	0.575474	0.00200556	0.429665	0.999999
BCL2L13	0.0228231	1121.5	-544.752	7.82396	0.167796	0.111828	0.167524	0.210539	0.101479	0.0502869	-0.211815	-0.0789307	-0.0468315	0.0179111	-0.134161	16.5223	0.19188	4.81833	0.00550078	0.661357	0.438451	0.0319656	0.85443	0.999999
BCL6	0.20672	1322.92	-645.461	9.39654	-0.7344	-0.98027	-0.965005	-0.895254	-0.659252	-0.0662596	0.0809504	0.353709	-0.111608	-0.187077	-0.201321	40.0293	0.517604	3.17468	1.47318e-07	0.471865	0.673076	7.14734e-06	0.737027	0.999999
BCL7B	0.0163176	1050.78	-509.39	7.40969	0.128029	0.0794545	0.144581	0.20742	0.135201	0.0376859	-0.167343	0.0360483	0.000597249	0.0041976	-0.00336946	19.9426	0.0875526	4.70719	0.0012811	0.767312	0.452649	0.0105931	0.90938	0.999999
BCL7C	0.0341303	1138.1	-553.049	7.73863	0.185956	0.254219	0.447343	0.364274	0.189389	0.0154636	-0.173807	-0.0537448	-0.183847	-0.0204286	0.0450409	34.2536	0.35626	3.85868	2.11962e-06	0.55059	0.569938	7.36568e-05	0.788683	0.999999
BCOR	0.0581981	1048.97	-508.485	7.42941	-0.25062	-0.294296	-0.495918	-0.120653	-0.0911621	0.007971	0.330073	0.177218	0.287297	-0.0566241	0.0428809	15.6315	5.82088	6.43385	0.00797886	0.0158371	0.266261	0.0421007	0.139882	0.999999
BCORL1	0.0643519	973.846	-470.923	6.97319	-0.262139	-0.516594	-0.640425	-0.301255	-0.328107	-0.142559	0.304324	0.472842	0.36452	0.121172	0.225244	22.136	3.03333	6.65358	0.000493336	0.0815705	0.247705	0.00506174	0.31972	0.999999
BCS1L	0.0248553	902.928	-435.464	6.21609	0.0900089	0.192543	0.234032	0.313362	0.105604	0.111279	-0.197874	-0.0229307	-0.120275	-0.128206	0.00192464	24.5584	0.423544	3.84005	0.000169523	0.515174	0.572667	0.0023023	0.766882	0.999999
BGN	1.07996	668.411	-318.206	2.73908	2.55376	0.316528	0.709828	1.44197	-0.0139717	-0.58838	-1.41845	0.650957	0.654781	-0.0502849	1.31262	22.6164	2.59085	11.8063	0.000399596	0.107483	0.037541	0.00434829	0.364791	0.999999
BHLHA15	0.208008	1112.74	-540.37	6.94495	-0.0398922	0.543463	-0.260004	-0.161338	-0.337512	0.201006	-0.356024	-0.656401	-0.154792	-0.190884	-0.358043	18.7315	0.249667	3.58503	0.00215645	0.617309	0.610563	0.0158004	0.830596	0.999999
BHLHE40	0.043239	1174.65	-571.326	8.32287	-0.129105	-0.328221	-0.476748	-0.20347	-0.268263	-0.0945203	0.126056	0.255072	0.376316	0.188886	0.140868	15.1307	1.15528	5.5732	0.00981842	0.282446	0.349986	0.0489841	0.574025	0.999999
BICRAL	0.0541973	1111.55	-539.777	7.96759	-0.314843	-0.3886	-0.504222	-0.272268	-0.195665	0.029233	0.281933	0.338288	0.262051	-0.016814	-0.05319	16.9726	8.92304	8.55381	0.00455199	0.00281596	0.12824	0.0276381	0.0514135	0.999999
BIRC5	0.0659766	1007.03	-487.516	6.63117	0.107185	0.286835	0.278279	0.108496	-0.167446	0.383552	-0.275075	-0.401466	-0.389089	-0.144676	-0.204629	15.6738	4.48369	5.23802	0.00783996	0.0342197	0.387527	0.0416215	0.20702	0.999999
BIRC6	0.0938928	1193.67	-580.833	8.31602	-0.405123	-0.378159	-0.590067	-0.384019	-0.24394	0.129383	0.336064	0.278525	0.190702	0.0188714	-0.238291	18.3105	6.62462	7.21062	0.00258139	0.0100578	0.205441	0.0181997	0.108271	0.999999
BLK	0.163269	1368.17	-668.087	8.54929	0.360512	0.405655	0.634127	0.728179	0.718284	0.0324279	-0.261978	-0.00063791	-0.097728	-0.197638	-0.013872	26.9838	0.136433	1.15153	5.74572e-05	0.711853	0.949442	0.00100198	0.880821	0.999999
BLVRB	0.238526	1268.34	-618.169	7.45843	0.4238	0.239174	0.756733	0.87141	0.169694	0.174971	-0.174168	0.338558	0.0680408	0.135055	-0.0328784	32.2492	1.36435	1.80665	5.30294e-06	0.242785	0.875199	0.000152774	0.533443	0.999999
BLZF1	0.0801757	1005.75	-486.873	6.71874	-0.305838	-0.175778	-0.314101	-0.446108	-0.374326	0.0876085	0.270155	0.221923	0.122619	0.389127	0.0782016	11.814	10.9456	3.66394	0.0374278	0.000938265	0.59874	0.132265	0.0242763	0.999999
BMP2K	0.0801076	1150.71	-559.355	8.12948	-0.363705	-0.351169	-0.634211	-0.513956	-0.422297	0.0154552	0.324697	0.0989955	0.27325	0.256171	0.0080015	23.8683	3.32846	3.77968	0.000230136	0.0680906	0.581552	0.00286812	0.293429	0.999999
BMPR1A	0.606824	664.454	-316.227	2.09247	-0.381421	-0.323841	-0.7381	-0.499804	-0.292616	-0.31641	0.686784	0.461629	0.849664	0.67816	0.412862	13132.9	1510.96	25958.8	0	0	0	0	0	0
BMS1	0.0314079	1060.76	-514.381	7.5386	-0.178456	-0.197976	-0.248687	-0.0833392	-0.0726866	0.0504585	0.168752	0.21771	0.15855	0.0790257	0.0317498	6.13933	10.366	3.43552	0.292897	0.00128355	0.633166	0.530143	0.0302509	0.999999
BMX	0.607223	901.108	-434.554	5.81549	-0.944385	-0.928817	-0.824915	-0.995856	-0.846626	0.265419	-0.100247	0.559284	-0.47367	-0.45872	-0.276514	18.4043	0.223922	3.52401	0.00248015	0.636067	0.619758	0.0176317	0.840571	0.999999
BNC2	1.51011	501.747	-234.873	3.24646	-1.1648	-2.23531	-1.51261	-1.96194	-1.6814	0.512821	-0.354146	1.60997	-0.517013	-0.572365	0.337631	20.955	3.86854	5.93133	0.000826086	0.0491992	0.312958	0.00748746	0.24846	0.999999
BOD1L1	0.135188	1073.06	-520.528	7.43755	-0.47924	-0.513787	-0.812129	-0.566995	-0.382097	0.148297	0.469401	0.282569	0.18936	0.120376	-0.176648	26.5349	10.2425	5.53242	7.02568e-05	0.00137241	0.354404	0.00117877	0.0317941	0.999999
BOK	0.0482502	792.249	-380.125	5.09641	0.204104	0.259101	0.524765	0.498325	0.266127	0.171857	-0.169357	-0.0162084	-0.197915	-0.156373	0.0264914	31.761	1.07382	2.80625	6.62501e-06	0.300085	0.729827	0.000181163	0.591198	0.999999
BoLA	1.06441	1368.11	-668.056	8.97888	-0.274769	-0.0479728	-0.381741	-0.154509	-0.323501	-1.49096	0.310649	0.230508	0.380669	0.135626	-0.321206	2.07739	10.1284	0.904868	0.838336	0.00146004	0.969868	0.951792	0.0330994	0.999999
BOLA-DQA2	8.01892	717.354	-342.677	4.65586	0.674921	-0.163281	0.737826	1.28058	0.534506	-5.59414	-0.825252	-0.0215421	-0.26208	-0.875155	-0.338975	1.00711	12.0808	0.213363	0.96199	0.000509429	0.998963	0.996519	0.0159499	0.999999
BOLA-DRA	0.0264583	1653.96	-810.98	11.4766	0.0822582	0.0400799	0.0489597	0.194759	0.0221326	-0.124065	-0.041576	0.193804	0.210363	0.147865	0.208333	18.744	0.00877006	7.1228	0.00214497	0.925388	0.211666	0.0157384	0.973609	0.999999
BOP1	0.0256491	1062.11	-515.055	7.28957	0.181209	0.15387	0.208237	0.319586	0.16528	-0.0110281	-0.211973	0.0414608	0.0111179	-0.0119519	0.0168516	27.2584	0.753525	4.94426	5.07993e-05	0.385362	0.422721	0.000910896	0.667476	0.999999
BORCS6	0.0208971	989.263	-478.631	6.84411	0.204707	0.199341	0.244477	0.330364	0.223611	0.0752425	-0.225123	-0.0729652	-0.0417573	-0.0769123	-0.0297387	29.6117	0.000131499	4.30297	1.75843e-05	0.990851	0.506669	0.000401509	0.997503	0.999999
BORCS8	0.0713245	891.478	-429.739	5.72539	0.177341	0.198606	0.234836	0.286144	0.188848	-0.027074	-0.118814	0.136459	0.00216798	0.2706	-0.14087	17.4168	0.000376549	4.93268	0.00377355	0.984518	0.424151	0.0240253	0.995579	0.999999
BPGM	0.0424422	939.051	-453.525	6.2152	0.0628535	0.186181	0.224326	0.282226	0.0216827	0.120898	0.0512212	0.14124	0.113095	0.162834	0.113089	27.3031	5.28135	1.23936	4.97903e-05	0.0215551	0.941046	0.000898727	0.163776	0.999999
BPHL	0.0599382	1090.82	-529.41	7.20623	0.131498	0.100507	0.268821	0.317395	0.213709	0.100754	-0.093421	0.0904327	0.0406851	0.011308	0.022684	15.2263	0.801567	0.906108	0.00943801	0.370625	0.969778	0.0476181	0.655063	0.999999
BPI	0.605051	1040.98	-504.491	6.28593	0.388971	-0.509723	-1.12575	-0.733576	-0.946832	0.452143	-0.79039	0.571123	0.45016	0.464426	0.0217423	16.7254	4.23588	6.12632	0.00505114	0.0395781	0.29412	0.0298723	0.223887	0.999999
BPTF	0.0727491	1125.27	-546.635	8.03055	-0.426592	-0.470205	-0.619985	-0.356879	-0.311856	0.0372083	0.410427	0.315194	0.238334	0.0328652	-0.03486	22.5619	9.30962	7.07804	0.000409271	0.00227953	0.214901	0.00442575	0.0447056	0.999999
BRAF	0.0806879	1052.46	-510.232	7.2344	-0.388506	-0.334431	-0.443529	-0.423553	-0.262622	0.0953268	0.23929	0.167396	0.140946	0.071771	-0.211245	15.764	2.66688	4.65223	0.00755126	0.102456	0.459778	0.0403929	0.357222	0.999999
BRAT1	0.0435671	961.95	-464.975	6.18673	0.25516	0.251612	0.414904	0.452883	0.308475	0.0910682	-0.201345	-0.0685399	-0.108429	-0.0932485	-0.0113705	29.6933	0.0358208	1.79058	1.69467e-05	0.849886	0.877297	0.000390698	0.943146	0.999999
BRCC3	0.0768828	908.748	-438.374	6.07996	-0.282402	-0.14771	-0.250665	-0.304364	-0.286219	0.248671	0.181111	0.0800611	-0.0642122	0.124949	-0.124217	12.0237	9.34312	2.55484	0.0344644	0.00223824	0.768214	0.124939	0.0443525	0.999999
BRD1	0.14415	1076.18	-522.088	7.22247	-0.185386	-0.350295	-0.628512	-0.287186	-0.218425	0.111403	0.133746	-0.097533	0.102833	-0.18908	-0.328598	18.2129	0.143123	3.22989	0.00269109	0.705196	0.664592	0.0187784	0.876835	0.999999
BRD4	0.0378165	1276.05	-622.025	9.24913	-0.235052	-0.371744	-0.42344	-0.189753	-0.238816	-0.061885	0.113696	0.294003	0.154854	-0.0663262	0.00744053	20.2966	0.230628	6.76159	0.00109924	0.631059	0.238984	0.00939538	0.83757	0.999999
BRD9	0.0148292	1169.54	-568.769	8.3296	0.047308	0.0613837	0.138842	0.212243	0.0844761	0.0661483	-0.141683	0.0203456	-0.0675126	-0.073403	-0.0618767	20.7536	0.0802603	3.33305	0.000901651	0.776945	0.648786	0.00803094	0.91343	0.999999
BRF1	0.0349128	1181.26	-574.63	8.02209	0.128687	0.223974	0.367005	0.396948	0.236719	0.0327499	-0.196926	-0.119325	-0.140591	-0.199609	-0.0580523	27.9566	1.51858	2.63376	3.71159e-05	0.217834	0.756229	0.000715461	0.507861	0.999999
BRK1	1.10702	1270.9	-619.452	6.162	1.22184	1.18684	1.44967	0.712434	1.40414	2.04474	-2.46449	-1.06447	-1.29005	-0.690139	-1.51496	6.71184	12.44	9.29007	0.242968	0.000420233	0.0980388	0.470494	0.0139174	0.999999
BRWD1	0.22984	1015.5	-491.75	6.34415	0.0160804	-0.404488	-0.404899	-0.602623	-0.470052	0.322663	-0.331096	0.357015	-0.268373	0.088547	-0.167547	15.107	4.08309	4.21805	0.00991488	0.0433144	0.518468	0.0493361	0.233284	0.999999
BSG	0.0180358	1242.02	-605.011	8.6781	0.140309	0.0973869	0.089187	0.266117	0.066733	-0.0141535	-0.15265	0.0530365	0.0939829	-0.0130601	0.100491	24.5402	7.81818e-05	7.25452	0.000170899	0.992945	0.202389	0.00231632	0.997856	0.999999
BSPRY	0.0687148	802.413	-385.207	5.1746	0.220164	0.303279	0.556615	0.427866	0.368983	0.110102	-0.285548	-0.203094	-0.305144	-0.237855	-0.18166	18.6141	1.51955	2.44799	0.00226757	0.217687	0.784306	0.0164486	0.50783	0.999999
BST1	0.262321	1088.6	-528.298	7.20974	-0.699126	-0.723668	-0.68082	-0.690995	-0.535701	0.375666	-0.0281442	0.374196	-0.254758	-0.359751	-0.136415	22.4732	6.49425	3.71537	0.000425517	0.0108224	0.591079	0.00456513	0.112618	0.999999
BTAF1	0.100206	1092.37	-530.185	7.53631	-0.41543	-0.339754	-0.559843	-0.46071	-0.284563	0.147454	0.325712	0.219085	0.146706	0.181782	-0.232371	17.4115	5.05088	5.74949	0.00378204	0.0246134	0.331363	0.0240713	0.174711	0.999999
BTBD11	0.0813088	942.579	-455.289	6.76642	-0.413656	-0.626708	-0.700133	-0.513832	-0.492411	-0.332759	0.286018	0.635695	0.477225	0.302772	0.307695	17.4943	0.000425361	8.15397	0.00365174	0.983545	0.147952	0.023367	0.995198	0.999999
BTBD2	0.020544	1212.58	-590.29	8.32682	0.18504	0.209357	0.264447	0.346688	0.199075	0.018613	-0.127003	0.0231673	0.0336584	-0.00653785	0.0564569	43.0598	0.0717168	3.02983	3.59336e-08	0.788853	0.695386	1.972e-06	0.918202	0.999999
BTBD7	0.0906395	952.048	-460.024	6.51837	-0.398434	-0.390536	-0.509198	-0.407139	-0.304519	0.103192	0.334893	0.2226	0.106656	0.0696534	-0.15354	16.9571	2.53449	4.70707	0.0045819	0.111383	0.452664	0.0277542	0.370686	0.999999
BTC	5.62878	310.896	-139.448	1.9144	-0.35208	-4.10001	-4.01452	-2.82614	-1.91636	-0.875605	0.300691	4.91049	2.65169	2.00579	0.825995	40302.9	1034.97	48705.5	0	4.49702e-227	0	0	7.25735e-225	0
BTF3	0.0227191	1291.3	-629.651	9.11344	0.00385679	0.0783459	0.316037	0.0804922	-0.0256927	0.0974686	0.0243152	0.0289494	-0.243608	0.00407718	0.0270468	15.9405	1.77918	7.52355	0.00701593	0.18225	0.184522	0.0380311	0.46829	0.999999
BTRC	0.0318845	951.949	-459.975	6.82957	-0.114241	-0.102611	-0.153188	-0.0127011	1.59373e-05	0.154829	0.0266785	0.118498	0.0848665	-0.0749533	-0.0924153	3.05253	9.57842	3.22407	0.691887	0.00196878	0.665486	0.86692	0.0407195	0.999999
BUD23	0.0207338	1156.84	-562.418	7.90772	0.122599	0.147986	0.246307	0.306396	0.0851421	0.0553837	-0.212281	0.0185899	-0.0744493	-0.0697779	0.0227165	32.8116	0.00113831	5.64711	4.10181e-06	0.973085	0.342084	0.000124578	0.991217	0.999999
C10H14orf119	0.0551741	1059.04	-513.522	7.20646	-0.235493	0.000743376	-0.0278723	-0.187818	-0.156835	0.178344	0.25019	0.0999467	-0.0418298	0.277144	-0.026617	6.56245	10.3285	5.31856	0.255267	0.00130989	0.378252	0.484925	0.0307194	0.999999
C10H15orf59	1.00818	880.471	-424.235	3.60352	0.102488	0.0224101	0.233834	0.286094	0.199584	1.57127	-0.106596	0.296102	0.00442847	-0.0510708	0.0796758	3806.31	5.79963	1694.62	0	0.0160295	0	0	0.140733	0
C10H15orf61	0.0341835	767.052	-367.526	5.2165	0.130934	0.209711	0.343131	0.259365	0.160874	0.0634045	-0.15094	-0.108555	-0.213497	-0.0192293	-0.139334	15.4911	0.577027	2.58512	0.00845775	0.44748	0.763625	0.0438858	0.719001	0.999999
C10H15orf62	12.8756	305.994	-136.997	3.0279	-5.10376	-2.98574	-5.05013	-5.04679	-5.13755	0.446301	-0.516584	2.57973	4.48873	-0.454867	4.56522	15.5115	5.8568	5.02388	0.00838629	0.015517	0.412973	0.0436835	0.138555	0.999999
C11H2orf16	0.337646	563.128	-265.564	2.90766	-0.344421	0.0602515	0.0587142	-0.0915019	0.123153	-0.11539	0.641367	0.278136	0.52682	0.102664	-0.0462451	209.723	16.4559	1033.5	2.3584e-43	4.97949e-05	3.34936e-221	1.59826e-41	0.00255591	2.74922e-219
C15H11orf49	0.0965103	897.454	-432.727	5.81537	-0.0100628	0.168246	0.314188	0.446311	0.334233	-0.0980728	-0.075725	0.0730906	0.000775615	-0.0726296	-0.0154512	20.9969	1.22653	0.459657	0.000811138	0.268083	0.993526	0.00738714	0.560278	0.999999
C15H11orf71	0.0651609	662.317	-315.159	4.04769	0.334606	0.295625	0.44953	0.454076	-0.0187647	0.146577	-0.276969	-0.242124	-0.109826	-0.0353122	0.114667	24.3152	0.251203	4.20252	0.000188829	0.616229	0.520641	0.00249887	0.829704	0.999999
C16H1orf105	0.169648	679.909	-323.955	3.63061	0.26181	0.581951	0.462774	0.570118	0.59678	0.300377	-0.118559	-0.0301531	0.0919722	-0.203369	-0.0914181	16.6768	2.91957	0.850942	0.00515525	0.0875113	0.973671	0.0303466	0.330488	0.999999
C18H19orf84	0.539274	496.444	-232.222	2.65356	-0.126784	-0.118547	-0.192632	0.262797	-0.872679	-0.790508	0.143718	0.0406858	-0.0245622	0.19812	0.456514	7023.82	4824.27	2111.64	0	0	0	0	0	0
C19H17orf100	0.173672	533.543	-250.771	3.58549	-0.399843	-0.570539	-0.867453	-0.854692	-0.559071	-0.329391	0.468172	0.442003	0.472527	0.459138	0.259216	17.2862	0.0173679	2.54681	0.00398778	0.895152	0.769429	0.0250377	0.961932	0.999999
C19H17orf49	0.0774048	1106.2	-537.099	7.17379	0.223581	0.343942	0.539232	0.431295	0.233043	-0.00736281	-0.252577	-0.0071509	-0.0692464	0.0713355	0.0882377	30.6468	0.115081	2.94471	1.09977e-05	0.734433	0.708509	0.000275565	0.893775	0.999999
C19H17orf67	0.227299	584.39	-276.195	2.99027	-0.387089	0.490975	0.364332	0.442678	0.498283	0.0440112	0.40443	-0.133946	0.369011	0.0259475	-0.129546	19.0816	0.488419	3.20644	0.00185604	0.484633	0.668193	0.0140927	0.746854	0.999999
C1H21orf2	0.0469169	917.626	-442.813	5.94133	0.233085	0.302055	0.436834	0.387908	0.321188	0.0739212	-0.233071	-0.0433908	-0.0643762	-0.0527668	-0.0595799	29.1818	0.000290312	1.98977	2.13591e-05	0.986406	0.850559	0.000465282	0.996155	0.999999
C1H3orf38	0.118822	1095.84	-531.921	7.33698	-0.0794834	-0.0805443	-0.297936	-0.381177	-0.554232	0.277679	-0.0831415	-0.211759	-0.163541	0.163636	0.167031	15.1055	6.98002	3.24621	0.00992084	0.00824248	0.662086	0.0493528	0.0971734	0.999999
C1H3orf52	0.18022	483.908	-225.954	2.17335	-0.0326138	0.369931	-0.00737725	0.158158	0.235717	0.582896	-0.060659	-0.138973	0.28257	0.00733363	-0.238591	3.84967	21.335	1.79807	0.571256	3.85626e-06	0.87632	0.78539	0.000251489	0.999999
C1QBP	0.0249589	1096.82	-532.411	7.6056	0.0819314	0.148928	0.250316	0.179246	0.0439382	0.108274	-0.159629	-0.0044342	-0.147762	-0.0691693	-0.0299838	15.5077	0.31636	2.93097	0.00839951	0.573804	0.710627	0.0437285	0.803985	0.999999
C1QTNF1	2.16674	541.059	-254.53	2.16033	2.84865	-0.797531	-0.392514	0.649643	0.0782641	-0.183095	-2.46792	0.305758	0.302835	-0.146453	0.34936	16.4739	1.78514	8.00614	0.00561369	0.181519	0.155897	0.032414	0.467434	0.999999
C1QTNF12	0.166033	893.209	-430.604	5.22064	0.160771	0.262853	0.630075	0.60039	0.431755	0.042532	-0.014933	0.305773	-0.0863694	-0.11514	0.0729079	19.0479	0.12872	2.02207	0.00188307	0.719763	0.846083	0.0142469	0.885178	0.999999
C1S	1.6868	635.004	-301.502	2.78048	2.81661	-0.230947	-0.636877	-0.155626	-0.496224	0.0143209	-2.35352	0.408493	1.07979	0.881743	0.107282	18.7495	0.00558674	13.361	0.00213994	0.940418	0.020221	0.0157096	0.978705	0.782658
C20H5orf58	0.75016	511.754	-239.877	1.88173	-0.760149	0.134423	0.266377	0.401435	0.371281	0.204683	1.4086	0.772912	0.201184	-0.147334	-0.0340131	3954.9	162.074	10631.4	0	3.98527e-37	0	0	3.87202e-35	0
C21H15orf39	0.0638202	1157.55	-562.776	7.91948	-0.15879	-0.304128	-0.440956	-0.0711351	-0.322673	-0.000395794	0.316554	0.485356	0.389472	0.117119	0.226489	11.3483	9.75268	7.41309	0.0448949	0.00179062	0.191686	0.150569	0.0380142	0.999999
C23H6orf106	0.0100714	1294.67	-631.333	8.78843	0.0529972	-0.0598788	0.00855956	0.132334	-0.022809	-0.0140771	-0.0447478	0.220206	0.125829	0.0381617	0.0776073	17.2332	1.07539	13.0979	0.00407809	0.299732	0.0224781	0.0255063	0.591053	0.823175
C23H6orf226	0.0263107	1022.11	-495.053	6.96286	0.209359	0.275123	0.408992	0.351491	0.178291	0.162814	-0.263651	-0.182213	-0.189525	-0.0709532	-0.0647406	35.491	0.240494	5.39498	1.20059e-06	0.62385	0.3696	4.51835e-05	0.834271	0.999999
C23H6orf89	0.0270091	1238.53	-603.266	8.83932	-0.204557	-0.269332	-0.323055	-0.186364	-0.196452	-0.0718198	0.122844	0.227805	0.139291	0.0114237	0.0315818	15.4966	0.108337	4.43249	0.00843849	0.742046	0.488967	0.0438239	0.897363	0.999999
C25H16orf58	0.0493362	1045.34	-506.668	7.08403	0.194159	0.255394	0.356055	0.40828	0.296839	-0.0216807	-0.210587	-0.110202	-0.0257552	-0.157116	-0.0551771	22.583	2.54233	1.96055	0.00040549	0.110831	0.854576	0.00439234	0.36967	0.999999
C25H16orf91	0.0359911	986.538	-477.269	6.78324	-0.056666	0.132683	0.143252	-0.0679882	-0.0106579	0.222064	0.0533797	-0.0513923	-0.185352	0.153606	-0.160343	7.41062	9.8015	6.71412	0.191848	0.00174369	0.242784	0.403019	0.0373884	0.999999
C28H10orf105	0.0738976	1096.94	-532.471	7.14154	0.192445	0.22215	0.389048	0.46446	0.415383	0.165179	-0.190871	-0.130257	-0.186271	-0.265423	-0.140023	16.0028	0.00931117	1.57071	0.00683619	0.923128	0.904768	0.037248	0.972942	0.999999
C29H11orf68	0.0355763	1093.86	-530.931	7.35623	0.233363	0.125385	0.233337	0.294653	0.152725	-0.0524622	-0.317129	0.0189866	-0.0170877	-0.0121077	0.0464888	17.7955	1.30578	7.48666	0.0032139	0.25316	0.186889	0.0213532	0.543939	0.999999
C2CD2	0.0861256	626.465	-297.232	3.98132	-0.125234	0.0331899	-0.105991	-0.0796432	-0.197719	0.418558	0.0398171	-0.112156	-0.114199	-0.308247	-0.24065	8.86451	14.3499	2.57975	0.114592	0.000151789	0.764439	0.286075	0.00638083	0.999999
C3	0.104508	1155.25	-561.625	7.79333	-0.0771678	-0.377719	-0.696824	0.049686	-0.162245	-0.26334	0.50758	0.499552	0.751538	0.237159	0.499288	21.1976	1.6948	9.65247	0.000743301	0.19297	0.0857028	0.0069135	0.479321	0.999999
C3H1orf123	0.0408856	968.251	-468.125	6.49682	0.049679	0.233005	0.51342	0.252537	0.150857	0.146754	0.0525313	-0.00424002	-0.326994	0.0113309	0.0191214	23.1297	2.88459	7.13529	0.000318827	0.089431	0.210771	0.00365969	0.333863	0.999999
C3H1orf68	13.0969	257.169	-112.584	-2.09706	0.0212199	4.34793	4.78284	0.0781845	1.99303	-0.0413323	-0.0289516	-1.21734	-0.33991	0.0328056	-1.95638	16.0606	0.50407	0.565725	0.00667313	0.477717	0.989519	0.0366003	0.742085	0.999999
C4H7orf57	7.97979	262.941	-115.47	-0.969933	-1.20906	-1.23587	-1.15944	0.616281	0.582938	0.960944	1.04837	1.88095	1.00915	-0.286922	-0.170715	3011.64	898.203	5617.79	0	2.41253e-197	0	0	3.76573e-195	0
C5AR2	0.209645	1192.71	-580.353	8.10484	-0.630293	-0.644305	-0.729823	-0.692445	-0.574807	-0.176461	0.187972	0.650121	0.195423	0.126128	0.116398	16.4677	0.0400741	3.55057	0.00562821	0.841336	0.61575	0.0324782	0.939155	0.999999
C5H12orf57	0.059586	1165.12	-566.562	7.7544	0.148161	0.317187	0.526496	0.393211	0.219228	0.0433768	-0.163195	-0.0618282	-0.240524	-0.115683	-0.0509845	24.9499	0.512768	1.88375	0.000142473	0.473943	0.864985	0.00200675	0.738931	0.999999
C5H12orf75	0.0704399	1135.11	-551.556	7.92813	-0.340415	-0.365255	-0.266996	-0.364741	-0.321467	0.0469918	-0.0504675	0.188033	-0.180307	-0.168321	-0.118272	21.3566	0.00842884	3.9658	0.000693545	0.92685	0.554351	0.0065642	0.974098	0.999999
C6H4orf19	0.370052	609.642	-288.821	2.82405	-0.0366454	0.273485	0.0854823	0.634464	1.02782	0.270207	0.21821	-0.16386	-0.113144	-0.296596	-0.108078	21.0625	0.680571	1.08239	0.000788338	0.40939	0.955651	0.00723123	0.688451	0.999999
C7H19orf25	0.0227475	1034.43	-501.213	7.09022	0.169677	0.154467	0.278697	0.311171	0.10549	0.00892079	-0.259946	-0.0233563	-0.0844179	-0.0829166	-0.00782151	29.1349	3.18939	6.04061	2.1816e-05	0.0741175	0.302288	0.000471558	0.30663	0.999999
C7H19orf53	0.0337558	1123.44	-545.721	7.71422	0.205535	0.226431	0.401602	0.365168	0.167765	0.117586	-0.246962	-0.0216841	-0.147193	-0.0742424	-0.00962452	30.6134	0.346382	4.13862	1.11658e-05	0.556168	0.529635	0.000278054	0.792895	0.999999
C7H19orf70	0.0366386	1090.08	-529.038	7.34677	0.188288	0.293979	0.514246	0.379214	0.178699	0.126369	-0.162168	-0.0967542	-0.324375	-0.0929706	0.0312787	29.4214	0.0583446	6.55321	1.91657e-05	0.809132	0.256044	0.000423895	0.926698	0.999999
C7H5orf15	0.0810836	1097.92	-532.96	7.51348	-0.325652	-0.302856	-0.428795	-0.47259	-0.314722	-0.0213137	0.197586	0.114205	-0.0124293	0.231424	-0.108289	17.592	0.171737	3.20043	0.00350371	0.678573	0.669116	0.0226763	0.863055	0.999999
C7H5orf24	0.364045	806.569	-387.285	4.84156	-0.384567	-0.223116	-0.575831	-0.605922	-0.427713	0.233011	0.115034	-0.0254829	-0.468338	-0.193463	-0.508563	16.3177	0.078481	2.66115	0.00599323	0.779367	0.752053	0.0339165	0.914032	0.999999
C7H5orf63	0.101181	625.346	-296.673	3.79351	-0.206073	-0.131967	-0.0565079	-0.194919	-0.0730092	0.200834	0.193105	0.229799	0.104157	0.465202	0.0127041	1.45458	10.8408	3.63005	0.918251	0.00099287	0.603807	0.986364	0.0253788	0.999999
C8G	0.0772735	968.184	-468.092	6.29215	0.138818	0.431811	0.386259	0.311944	0.314631	-0.152967	0.0287063	-0.077648	0.108208	0.248923	0.0271204	24.0873	0.963542	2.36906	0.000208881	0.326296	0.796073	0.00267859	0.615864	0.999999
CA11	0.145387	600.155	-284.077	3.39296	0.425092	0.391512	0.640718	0.7624	0.662716	-0.00147591	-0.351685	-0.28879	-0.258475	-0.682641	-0.298317	13.779	10.5899	4.15225	0.0170757	0.00113708	0.527711	0.0741896	0.027868	0.999999
CA2	0.798647	1176.06	-572.032	6.26712	0.0776802	-0.186633	0.410577	0.735861	-0.675474	0.540333	0.780425	1.00187	0.833485	0.446735	0.587204	18.2519	10.7886	2.32196	0.00264668	0.00102125	0.803037	0.0185734	0.025864	0.999999
CA4	0.254859	899.064	-433.532	5.40353	0.130896	-0.341219	-0.235305	-0.352691	-0.463733	0.487448	-0.493814	0.61752	-0.10777	-0.0679582	0.162545	6.96191	13.2111	7.57516	0.223488	0.000278301	0.181256	0.445084	0.0101917	0.999999
CABIN1	0.139416	1172.8	-570.398	7.20459	0.265248	0.331463	0.299201	0.623788	0.21891	0.0391062	-0.100076	0.14596	-0.217218	-0.0920925	0.306103	16.9779	0.184864	3.80599	0.0045419	0.667226	0.577672	0.0275978	0.857232	0.999999
CACFD1	0.0425704	967.179	-467.59	6.50133	0.264856	0.248956	0.420606	0.421705	0.204477	0.128814	-0.348657	-0.143298	-0.17395	-0.189258	-0.10973	23.676	0.165036	4.4414	0.000250548	0.684562	0.487762	0.00306631	0.865348	0.999999
CACNA1E	0.112894	673.213	-320.606	3.88258	-0.181665	0.104484	-0.0438613	0.112412	0.239286	0.375097	0.194487	-0.0756776	-0.027842	-0.166097	-0.489088	1.35557	10.3056	6.08714	0.929111	0.00132625	0.297832	0.989873	0.0309888	0.999999
CACNB1	0.0708645	852.465	-410.233	5.53703	0.0532547	0.201548	0.398021	0.445153	0.32495	0.0512898	-0.0490973	0.0979311	-0.041379	-0.264929	-0.0238627	20.604	0.00254734	2.8876	0.000962141	0.959747	0.71731	0.00844639	0.986671	0.999999
CACNB4	0.134075	654.093	-311.046	4.00826	-0.302724	-0.0231327	-0.218843	-0.179451	-0.0578324	0.352859	0.301082	-0.137209	-0.141508	-0.0689683	-0.189513	3.91335	9.24365	3.16761	0.561958	0.00236314	0.674163	0.778961	0.0457794	0.999999
CAD	0.0206567	1119.66	-543.829	7.94974	-0.0153898	0.0993789	0.0908742	0.264557	0.140701	0.0583111	-0.0302719	-0.0403375	0.0145518	-0.146195	-0.00140459	19.9797	0.297524	2.45985	0.00126073	0.585439	0.782529	0.0104702	0.811509	0.999999
CADM1	0.0740564	1065.44	-516.721	7.49846	-0.326201	-0.37059	-0.535563	-0.397996	-0.352159	-0.120415	0.296104	0.250949	0.189456	0.161811	0.0685777	18.0537	0.115587	2.46568	0.00287987	0.733871	0.781654	0.0197555	0.893268	0.999999
CALM1	0.0135524	1420.88	-694.44	9.91135	-0.00243435	0.0640694	0.0746937	0.190614	0.0277996	0.0291167	-0.0503946	0.0344622	0.0607968	-0.000163273	0.0567711	26.8284	0.650268	1.96694	6.16044e-05	0.420017	0.853701	0.00105878	0.697878	0.999999
CALM3	0.0201462	1254.76	-611.381	8.5779	0.160352	0.166781	0.245344	0.310274	0.104436	0.0173502	-0.181498	0.0158802	-0.0459469	-0.0312439	0.022576	33.4586	0.092577	4.23589	3.0512e-06	0.760926	0.515977	9.93229e-05	0.906041	0.999999
CALML5	7.60409	325.279	-146.64	-2.09748	2.88673	4.67995	5.6792	4.15738	2.49547	-0.0411678	-1.64612	-1.54691	-1.17519	-2.73409	0.580255	16.1782	2.86854	2.35784	0.00635335	0.0903265	0.797736	0.0353969	0.335743	0.999999
CAMK1	0.142686	900.18	-434.09	5.37341	0.241456	0.224481	0.235476	0.513987	0.714119	0.208798	-0.0507401	-0.0396202	0.138333	-0.00515456	0.131051	30.6119	3.63154	0.726528	1.11736e-05	0.0566943	0.981481	0.000278054	0.267037	0.999999
CAMK2G	0.503111	953.143	-460.572	5.96659	-1.07658	-0.619105	-0.373996	-0.0589685	-0.594965	-0.199153	0.34688	0.365148	0.401557	0.304788	0.372875	15.4661	0.349385	0.66431	0.00854579	0.554461	0.98487	0.0442823	0.791638	0.999999
CAMP	6.44653	362.261	-165.13	0.524854	-0.176984	-0.863777	0.401685	-0.696165	-2.63532	0.684968	2.51987	1.50586	1.75742	2.28077	3.16313	4.89241	15.014	2.30371	0.429151	0.000106717	0.805722	0.667861	0.00469331	0.999999
CANX	0.0592375	1279.4	-623.702	8.83931	-0.2273	-0.159383	-0.456083	-0.289698	-0.275307	0.0511476	0.207887	0.100787	0.222727	0.150838	-0.0151905	16.065	2.60655	2.6109	0.00666084	0.106423	0.759709	0.036554	0.363396	0.999999
CAPN10	0.0429959	1164.04	-566.019	7.87578	0.141677	0.289251	0.445804	0.395813	0.321741	0.193928	-0.307074	-0.214407	-0.274422	-0.26206	-0.152559	26.5205	0.0159297	4.35856	7.07091e-05	0.899563	0.499027	0.00118323	0.963572	0.999999
CAPN15	1.07917	975.809	-471.905	5.75735	0.273502	-1.02818	-0.620658	0.458615	-1.37014	-0.568036	-0.16467	3.26346	0.642932	0.445881	1.15646	17.2587	1.72216	21.7802	0.0040344	0.189415	0.000576445	0.0252833	0.474671	0.0329647
CAPN2	0.0340569	1256.56	-612.281	8.81658	-0.151262	-0.311272	-0.507903	-0.108654	-0.213525	-0.0975018	0.0966984	0.205551	0.423339	0.185067	0.268935	23.1171	1.83642	9.24258	0.000320597	0.175372	0.0997708	0.00367557	0.459855	0.999999
CAPNS1	0.0296037	1416.79	-692.397	9.74	0.17002	0.00449723	0.00683974	0.268013	0.0558827	-0.0876019	-0.177267	0.184854	0.24641	0.0932322	0.189031	22.1609	0.000577495	12.3825	0.000487982	0.980828	0.0299059	0.00502033	0.994189	0.9941
CARD11	0.040514	1272.68	-620.338	8.73884	0.0605358	0.0795243	0.163438	0.338247	0.191609	-0.00308376	-0.0511155	0.14163	0.0708226	-0.138256	-0.0194866	15.5056	0.00130723	3.47362	0.00840695	0.971158	0.627384	0.0437285	0.990848	0.999999
CARD19	0.0237911	1118.18	-543.09	7.75289	0.0277068	0.10778	0.17898	0.133184	0.121568	0.142766	-0.156658	0.0266256	-0.055956	-0.00207752	-0.103228	16.1173	3.71804	3.08628	0.00651698	0.0538275	0.686685	0.0359927	0.260096	0.999999
CARD6	0.0329316	1177.93	-572.965	8.59356	-0.272511	-0.395101	-0.497832	-0.244577	-0.294218	-0.0408116	0.120528	0.337529	0.255441	0.0462895	0.0790983	26.0361	4.88821	7.64947	8.78092e-05	0.0270407	0.176642	0.00140991	0.183533	0.999999
CARHSP1	0.0471051	1198.14	-583.07	7.91485	0.170524	0.210181	0.418398	0.387062	0.223653	0.035008	-0.103783	0.0698927	0.0324397	0.100453	0.0345209	37.5046	0.240419	1.57717	4.74448e-07	0.623904	0.903997	2.02783e-05	0.834271	0.999999
CARMIL2	0.0473947	1201.92	-584.959	8.1853	0.204661	0.295204	0.477305	0.496185	0.422078	0.130805	-0.258836	-0.159101	-0.185352	-0.263262	-0.133463	33.9317	0.463569	2.96672	2.4567e-06	0.495961	0.705117	8.30177e-05	0.75442	0.999999
CARS2	0.0799754	1097.16	-532.58	7.1138	0.117411	0.260245	0.396493	0.416481	0.263738	0.114027	-0.132724	-0.0283931	-0.0916994	-0.156316	-0.0187059	16.1434	0.0854404	0.78138	0.00644647	0.770056	0.978206	0.0357588	0.91074	0.999999
CASP3	0.080916	986.452	-477.226	6.68512	-0.33461	-0.240385	-0.392824	-0.462897	-0.4921	0.16832	0.0460461	0.0928254	-0.0695831	0.161855	-0.0590051	25.1271	3.59715	1.46093	0.000131675	0.0578786	0.917534	0.00188816	0.270209	0.999999
CASP4	0.150066	1363.05	-665.524	9.242	-0.39549	-0.529076	-0.630992	-0.730839	-0.726712	0.0585697	0.0461557	0.537402	0.120418	0.455431	0.158654	21.657	5.19208	4.90815	0.000608331	0.02269	0.427193	0.00592858	0.167849	0.999999
CASP7	0.114868	1105.49	-536.745	7.31958	-0.226689	-0.372379	-0.53208	-0.508513	-0.404876	0.145161	-0.102905	0.212349	-0.0116959	0.181899	-0.149018	19.392	1.92515	2.79332	0.00162429	0.16529	0.731813	0.0127237	0.448251	0.999999
CASP8AP2	0.142054	960.664	-464.332	6.36552	-0.426618	-0.274409	-0.559819	-0.542077	-0.324472	0.243757	0.357799	0.0952294	0.0625402	0.198379	-0.261242	16.0851	4.17593	4.45012	0.00660529	0.0410022	0.486585	0.0363749	0.227972	0.999999
CASQ1	8.37929	381.973	-174.987	1.20606	3.67535	-1.02218	-1.98368	0.738197	-1.50725	0.773322	-6.00988	3.73565	2.23081	-4.74642	-0.144699	6.76106	0.035733	22.9474	0.239026	0.850068	0.000345473	0.465321	0.943238	0.0203679
CASS4	9.3083	579.944	-273.972	2.37726	0.70143	2.98231	2.86837	-1.58572	-0.901944	3.94383	-1.95843	-3.80916	-4.78801	1.18893	0.238115	3.76051	11.1166	9.22163	0.584386	0.000855597	0.100544	0.796027	0.0228515	0.999999
CAST	0.0313923	1292.75	-630.375	9.09504	-0.220894	-0.307025	-0.443177	-0.145383	-0.199983	-0.0240769	0.156638	0.265669	0.31327	0.108925	0.151392	17.0613	4.33028	5.96914	0.00438504	0.03744	0.309233	0.0269543	0.2179	0.999999
CASTOR2	0.0513079	1108.6	-538.302	7.53966	0.0366048	0.129107	0.254761	0.387674	0.347017	0.0648322	-0.0492156	0.0208195	-0.0435802	-0.239655	-0.0945429	19.4554	0.00177115	2.52633	0.00158056	0.966431	0.772525	0.0124632	0.988757	0.999999
CATHL3	4.84615	492.171	-230.086	1.10942	0.0364771	0.0472027	0.927186	0.390932	-3.22342	0.592591	3.04567	1.53502	2.08825	1.9772	4.03417	10.7948	12.6527	4.53391	0.0556039	0.00037502	0.475359	0.174586	0.0127755	0.999999
CATHL4	5.18314	384.652	-176.326	-0.0191063	0.825693	0.618419	0.416547	0.0300091	-1.39309	-0.318667	2.21494	0.913567	2.44182	3.39337	2.85658	1589.19	56.2862	16331.8	0	6.26539e-14	0	0	5.21012e-12	0
CATHL5	1.83938	538.757	-253.379	1.5383	0.128906	-0.144321	0.843289	1.1418	-0.0707954	-0.304189	2.01091	1.56688	1.53217	1.27956	0.746538	15.503	4.07534	3.69105	0.00841618	0.0435135	0.594697	0.0437416	0.233745	0.999999
CATHL6	6.93489	362.877	-165.438	0.409421	0.404498	0.202379	0.70318	-0.826643	-2.51981	-0.211487	2.74699	2.11139	2.2617	3.38245	4.40775	4.9577	10.8126	3.82252	0.421064	0.00100814	0.575241	0.660942	0.0256659	0.999999
CBL	0.090177	1205.11	-586.555	8.63889	-0.508755	-0.589651	-0.80612	-0.472606	-0.414803	0.0410411	0.374255	0.244221	0.228075	-0.0805534	-0.0753398	35.9871	4.8514	6.11755	9.5548e-07	0.0276236	0.294948	3.72852e-05	0.185682	0.999999
CBLC	0.106632	880.16	-424.08	5.35031	0.227898	0.499571	0.605422	0.630572	0.460674	0.185342	-0.105098	-0.119608	-0.0675022	-0.213131	0.00997408	27.4281	0.630863	0.941402	4.70726e-05	0.427039	0.967152	0.00086609	0.704173	0.999999
CBLL1	0.0707069	1022.81	-495.407	7.12413	-0.156655	-0.212982	-0.461297	-0.361894	-0.294893	0.00937897	0.100231	0.247485	0.17599	0.220768	-0.0584179	18.1136	1.46995	3.15142	0.00280734	0.225354	0.676654	0.0193697	0.515352	0.999999
CBLN3	0.236408	1019.69	-493.843	6.56449	0.1962	-0.353669	-0.540436	-0.617256	-0.557746	0.0672154	-0.504961	0.67495	0.0213191	0.302721	-0.0862342	18.2775	1.10482	9.51229	0.00261794	0.293211	0.0902944	0.0184168	0.584734	0.999999
CBX7	0.0347232	1184.24	-576.122	8.20979	0.0680597	0.213441	0.314265	0.331732	0.363835	0.0325218	-0.0580553	-0.0155333	-0.0446283	-0.149527	-0.0787452	31.4702	0.158192	1.21374	7.56335e-06	0.690826	0.943553	0.000203718	0.869491	0.999999
CC2D1A	0.0297511	1043.84	-505.918	7.23407	0.132275	0.0907309	0.14585	0.352657	0.205963	0.0580509	-0.152434	0.00966354	-0.0200652	-0.1542	0.0140437	20.4119	0.0230416	3.19691	0.00104569	0.879349	0.669657	0.00902266	0.956184	0.999999
CC2D2A	0.801959	419.316	-193.658	2.03775	0.442571	-1.07788	-0.369241	-1.27474	-0.335796	-0.167915	-0.20038	1.09446	0.05049	-0.122707	0.344126	16.5851	0.009431	3.26953	0.00535768	0.922636	0.65851	0.0312671	0.972844	0.999999
CCAR1	0.138393	1090.83	-529.414	7.33376	-0.325358	-0.388153	-0.467623	-0.404742	-0.392617	0.211045	0.32524	0.224047	0.0465326	0.222315	-0.2073	14.3296	12.6613	4.05863	0.0136459	0.000373295	0.541007	0.0629198	0.0127395	0.999999
CCDC106	1.40746	438.41	-203.205	1.46192	0.0737998	1.15756	0.518968	0.852132	0.100797	-0.696672	-0.198234	-0.97039	0.679501	-0.458514	0.448895	15916.2	3306.18	11734.2	0	0	0	0	0	0
CCDC107	0.0309316	1033.18	-500.592	6.98954	0.146736	0.31978	0.43042	0.344674	0.267693	0.102771	-0.090646	-0.0314399	-0.105015	-0.0132121	-0.0171912	41.2866	0.871309	0.91444	8.21162e-08	0.350593	0.969167	4.21493e-06	0.637643	0.999999
CCDC117	0.0720543	989.423	-478.712	6.86638	-0.435976	-0.137708	-0.348603	-0.411945	-0.264793	0.103639	0.343326	0.182331	0.0210249	0.246022	-0.0895504	17.3704	6.55754	5.61584	0.00384829	0.0104441	0.345411	0.0243708	0.110677	0.999999
CCDC120	0.0448068	801.743	-384.871	5.41725	0.0860249	0.157809	0.20817	0.373296	0.302536	0.147907	-0.186282	-0.133818	-0.0430801	-0.283547	-0.114516	15.7613	0.0733052	3.17062	0.0075597	0.786584	0.6737	0.0404267	0.917071	0.999999
CCDC124	0.0262326	974.592	-471.296	6.60113	0.260444	0.149636	0.181152	0.29198	0.0963584	0.0170182	-0.250155	-0.00636866	0.0259191	0.0741328	0.0298782	25.4051	0.00498307	7.32891	0.000116349	0.943723	0.197305	0.00172021	0.98015	0.999999
CCDC130	0.0374825	1014.75	-491.376	6.75684	0.204059	0.0987737	0.173934	0.296053	0.13086	-0.148688	-0.224378	0.0957363	0.0476207	0.016529	0.0965724	16.4297	3.05643	5.53428	0.00571853	0.0804182	0.354202	0.0328204	0.317851	0.999999
CCDC149	0.0479743	868.318	-418.159	5.68742	0.130147	0.260695	0.202411	0.394168	0.333875	0.170572	-0.0622982	-0.0248212	0.0383474	-0.195865	-0.0464718	17.5424	1.5478	1.91942	0.00357806	0.213461	0.860179	0.0230294	0.504209	0.999999
CCDC157	0.0738459	701.356	-334.678	4.33942	0.317374	0.52797	0.773473	0.577641	0.493658	0.239156	-0.383715	-0.421461	-0.444664	-0.289307	-0.410221	28.7591	1.67262	5.02807	2.58525e-05	0.195909	0.412464	0.000539222	0.482437	0.999999
CCDC167	0.0472288	973.554	-470.777	6.34596	0.0448158	0.360364	0.429137	0.263584	0.176074	0.30169	-0.0795369	-0.219228	-0.403302	-0.0865864	-0.183679	16.4197	5.15772	6.21265	0.00574252	0.0231433	0.286074	0.0329382	0.169377	0.999999
CCDC168	0.312642	683.695	-325.847	4.02473	-0.834426	-0.472517	-0.464662	-0.534128	-0.0381411	0.552962	0.723989	0.224905	-0.00711513	0.0231093	-0.470908	6.6312	15.2053	6.70071	0.249545	9.6432e-05	0.243867	0.478317	0.0043421	0.999999
CCDC171	0.0812252	646.138	-307.069	4.27263	-0.177977	0.0724365	-0.254967	-0.276502	0.021914	0.0945658	0.285201	-0.0194407	0.234637	0.316635	0.00987884	3.89699	10.0414	3.88177	0.564341	0.00153059	0.566561	0.780749	0.0342392	0.999999
CCDC186	0.188244	1038.76	-503.379	6.78423	-0.590026	-0.522493	-0.693428	-0.751192	-0.469962	-0.0397402	0.4451	0.332222	0.10539	0.356226	-0.110767	16.7973	0.542047	3.86064	0.00490074	0.461586	0.569649	0.0291822	0.729277	0.999999
CCDC188	0.250609	492.635	-230.317	2.34509	-0.437408	0.28734	0.348724	0.565481	0.53472	-0.244298	0.587629	0.0812185	0.22528	0.251998	0.374213	22.039	0.00304616	1.86218	0.000514744	0.955986	0.867867	0.00523346	0.985057	0.999999
CCDC189	0.0918483	910.658	-439.329	5.49901	0.337003	0.384492	0.611482	0.562698	0.409049	0.466805	-0.628814	-0.362148	-0.364051	-0.224091	-0.245199	23.7862	4.56174	6.77999	0.000238643	0.0326937	0.237523	0.00295672	0.201881	0.999999
CCDC22	0.0191615	1048.9	-508.45	7.35399	0.153881	0.0300713	-0.0377129	0.220203	0.0300257	-0.00586262	-0.189881	0.0289375	0.129954	0.0224032	0.0670842	20.3992	0.00717383	8.82261	0.00105148	0.932501	0.116352	0.00906443	0.975755	0.999999
CCDC47	0.0431314	1037.6	-502.802	7.27968	-0.181701	-0.186295	-0.366735	-0.23858	-0.265544	0.0550557	0.119661	0.142841	0.0774367	0.109921	-0.0155109	19.1529	3.17461	1.47333	0.00180009	0.0747912	0.916126	0.0138021	0.30774	0.999999
CCDC58	0.196957	739.705	-353.852	4.58874	-0.441393	-0.230268	-0.216459	-0.560583	-0.25681	0.308725	0.457661	0.155662	-0.265168	0.433187	-0.295692	6.66823	13.1077	7.73125	0.246507	0.000294091	0.171682	0.4745	0.0106192	0.999999
CCDC61	0.0301433	995.219	-481.61	6.82891	0.152223	0.189606	0.236078	0.3353	0.228328	-0.0105381	-0.131123	0.0438532	0.0343756	-3.70786e-05	0.0508475	29.4615	0.0357531	2.20408	1.8821e-05	0.850026	0.820246	0.000420173	0.943238	0.999999
CCDC66	0.103548	895.225	-431.612	5.81809	-0.255068	-0.10097	-0.0911565	-0.19822	-0.0681218	0.229447	0.357638	0.172399	-0.0245144	0.226056	-0.161643	1.7525	9.11376	5.06559	0.88222	0.00253693	0.407928	0.970311	0.0479307	0.999999
CCDC71	0.167335	1001.65	-484.827	6.01849	0.449232	0.104345	0.240502	0.670094	0.342128	0.233746	-0.184397	-0.226221	-0.201328	-0.352232	-0.0134562	15.1138	0.413221	1.5962	0.00988691	0.520339	0.901708	0.0492226	0.770155	0.999999
CCDC80	1.99431	698.972	-333.486	3.49031	2.82011	-1.03915	-0.740263	0.239544	-0.594171	-0.136083	-2.60782	0.412203	0.604181	0.0377378	0.0244888	21.3667	1.40575	10.3343	0.000690493	0.235762	0.0662997	0.00654507	0.525971	0.999999
CCDC85A	1.69176	328.948	-148.474	1.48181	-0.404047	-1.32271	-0.886443	-2.36151	-1.02041	-0.264641	-0.275361	1.37333	-0.0049379	1.7698	0.95632	71664.1	508.447	34442.8	0	1.38043e-112	0	0	1.78827e-110	0
CCDC85B	0.0417213	875.174	-421.587	5.73491	0.253537	0.253943	0.324791	0.306108	0.15285	0.148931	-0.264823	-0.0449424	-0.0382817	0.00277166	0.00099195	19.1525	0.819474	3.63743	0.00180036	0.365334	0.602702	0.0138021	0.650879	0.999999
CCDC92	0.0643874	672.273	-320.137	4.04134	0.0541159	0.144595	0.274434	0.384814	0.359517	0.0699148	-0.0668372	-0.0496856	-0.00407585	-0.147077	-0.113598	15.8174	0.0033719	0.676372	0.00738506	0.953694	0.98424	0.0396822	0.984454	0.999999
CCDC93	0.0317789	1041.43	-504.713	7.48557	-0.182803	-0.184868	-0.32638	-0.12285	-0.104259	0.114381	0.100485	0.0377821	0.0558722	-0.0449345	-0.0966347	16.7229	7.52453	2.36879	0.00505642	0.00608645	0.796113	0.0298942	0.0815079	0.999999
CCHCR1	0.115277	955.839	-461.92	5.77405	0.226272	0.290943	0.508271	0.513984	0.369717	0.424515	-0.233694	-0.114563	-0.192519	-0.0944343	-0.0156949	17.0252	3.12847	1.10416	0.00445225	0.076936	0.953735	0.027253	0.311523	0.999999
CCL20	3.00088	326.283	-147.142	-0.76064	1.07243	1.94871	-0.435339	0.215422	1.20082	1.47917	-0.299989	-1.29055	1.05351	0.371087	-1.86257	23443.3	8.22741	9.31946	0	0.00412623	0.0969808	0	0.065154	0.999999
CCL8	2.37307	617.66	-292.83	4.91002	-0.618124	-2.31644	-2.64257	-2.9856	-3.04739	-1.57629	0.170771	2.95327	1.56654	3.20796	2.03241	15.8424	0.0466337	9.37933	0.00730885	0.829028	0.0948573	0.0393616	0.935259	0.999999
CCM2	0.0243089	1239.96	-603.982	8.57697	0.210303	0.236981	0.325676	0.38425	0.204206	0.0699573	-0.206393	0.0247932	-0.0560021	-0.0443289	0.00739712	42.5429	0.246012	4.38066	4.5734e-08	0.619897	0.496008	2.48832e-06	0.832255	0.999999
CCND2	0.0295837	1231.67	-599.833	8.60475	-0.0484035	0.0706231	0.108964	0.214745	0.106655	0.0638976	-0.00969167	0.211563	0.00576224	-0.0965405	-0.0209752	16.9299	0.816162	5.35395	0.00463459	0.366305	0.374227	0.0279913	0.652053	0.999999
CCND3	0.0154761	1450.6	-709.302	10.1857	-0.0360911	-0.0894552	0.0361597	0.136155	0.0590705	0.0179741	-0.163785	0.190104	0.00230761	-0.109324	-0.137123	17.0563	0.0764252	16.5597	0.00439428	0.782202	0.0054152	0.0269937	0.915461	0.261067
CCNE1	0.0740654	874.272	-421.136	5.92136	-0.0189094	0.0743048	-0.229239	-0.200873	-0.217967	0.280801	-0.209062	-0.254858	-0.136611	-0.0791228	-0.375208	18.5154	1.0692	3.45137	0.00236517	0.301126	0.630758	0.0169962	0.592235	0.999999
CCNJ	0.109562	747.351	-357.675	4.93885	-0.279105	-0.342186	-0.494743	-0.38373	-0.351798	0.0566077	0.161694	0.122838	-0.0289898	0.00651704	-0.117917	16.6872	0.425562	1.3315	0.00513287	0.514175	0.931657	0.030243	0.766092	0.999999
CCNL1	0.0846283	1171.02	-569.512	8.18922	-0.400658	-0.31109	-0.466882	-0.505561	-0.242619	0.137211	0.243548	0.248095	0.0569169	0.20757	-0.267532	19.263	7.34306	7.00288	0.00171693	0.00673223	0.220426	0.0132639	0.0866814	0.999999
CCNL2	0.038228	1234.5	-601.249	8.84759	-0.297329	-0.22332	-0.239798	-0.2532	-0.0695106	0.10067	0.108509	0.184467	-0.0480299	0.0290766	-0.257591	15.5073	3.10973	8.98207	0.00840088	0.0778259	0.109781	0.0437285	0.312667	0.999999
CCNT1	2.38479	963.267	-465.633	5.72489	-0.560283	-0.561976	-3.03143	-0.905159	-0.431735	0.344636	0.425585	1.54401	1.4356	0.920895	-0.603049	17.5813	2.72773	4.08325	0.00351963	0.0986193	0.537493	0.0227124	0.350065	0.999999
CCR2	0.113754	1175.27	-571.633	8.178	-0.307007	-0.354837	-0.812825	-0.559593	-0.549214	0.0419717	0.233944	-0.0786532	0.303878	0.266746	0.19436	27.4483	2.66654	3.16621	4.66475e-05	0.102479	0.674379	0.000860763	0.357222	0.999999
CCR5	0.17953	890.905	-429.453	5.74622	-0.253571	-0.106278	-0.461266	-0.528371	-0.500964	0.42374	0.0391261	-0.256026	-0.0904812	0.116651	-0.13214	15.2372	6.18965	1.44731	0.00939534	0.01285	0.919069	0.0474955	0.123944	0.999999
CCR7	0.0742861	1339.63	-653.817	8.91353	-0.00988539	0.273382	0.258866	0.470575	0.297185	0.0506448	0.1849	0.0853756	0.179719	-0.183859	0.06932	20.5266	1.63912	3.77179	0.000994969	0.200447	0.582717	0.00868739	0.487722	0.999999
CCS	0.0368725	1185.82	-576.908	8.12833	0.110779	0.255239	0.412146	0.384889	0.243828	0.0179963	-0.169059	-0.0551598	-0.14074	-0.0986889	-0.0519598	35.2853	0.624061	1.57919	1.31971e-06	0.429542	0.903755	4.87984e-05	0.705997	0.999999
CCT3	0.0142921	1255.39	-611.695	8.74274	0.0690208	0.053218	0.0814738	0.19075	0.0116784	0.0822502	-0.20941	0.027735	-0.0362951	-0.0709596	0.00868166	18.5593	0.784133	7.87339	0.0023213	0.37588	0.163353	0.0167512	0.659652	0.999999
CCT7	0.0150763	1234.26	-601.13	8.52865	0.0849225	0.103111	0.0994512	0.241617	0.0665108	0.0299851	-0.119531	0.0432599	0.0405729	-0.0269526	0.0646988	25.943	0.357268	4.46034	9.15354e-05	0.550027	0.485207	0.00144897	0.788479	0.999999
CD14	0.206169	1181.86	-574.929	8.10132	-0.311028	-0.776492	-1.20086	-0.770937	-0.901248	-0.0285278	0.103893	0.664087	0.549249	0.368032	0.28145	32.7822	3.97478	4.5974	4.15732e-06	0.0461866	0.466959	0.000125663	0.241206	0.999999
CD163	0.339355	1208.28	-588.139	8.39605	-0.737865	-1.01467	-1.53058	-0.986029	-0.951394	0.12772	0.07115	0.0633069	0.229158	-0.176362	-0.140674	40.5946	0.625751	0.985654	1.13293e-07	0.428918	0.963715	5.66258e-06	0.705588	0.999999
CD164	0.149106	1346.89	-657.443	9.20457	-0.438457	-0.423536	-0.540598	-0.653596	-0.447928	-0.0196223	0.188354	0.262716	0.025718	0.204569	0.00587585	16.5137	0.234915	1.36403	0.00552078	0.627903	0.928208	0.0320298	0.836282	0.999999
CD2	0.0342395	1297.01	-632.505	8.96315	0.137342	0.253433	0.370572	0.359889	0.232003	0.121813	-0.108043	-0.0533148	-0.112183	-0.107129	-0.0840502	27.1445	0.505686	0.841645	5.34633e-05	0.477013	0.974301	0.000947954	0.74162	0.999999
CD24	0.351649	1213.23	-590.615	7.73443	-0.746179	-0.782532	-0.690453	-0.847241	-0.592367	-0.127353	-0.058789	0.350326	-0.258844	-0.116426	-0.0389938	17.5194	0.453057	1.72013	0.00361312	0.500887	0.886353	0.02319	0.75761	0.999999
CD247	0.0399178	1379.88	-673.942	9.34591	0.241146	0.243492	0.398394	0.403172	0.372232	0.125392	-0.122234	0.0413841	-0.0904883	-0.0946526	-0.00445442	31.1067	0.855143	1.61697	8.92344e-06	0.355101	0.899189	0.000233419	0.642069	0.999999
CD274	0.438881	1191.6	-579.801	7.93992	-0.327811	-0.993155	-1.05417	-1.37868	-1.07297	0.0581363	-0.390112	0.663398	0.0205812	0.612956	0.104359	22.166	0.974724	5.39124	0.000486895	0.323505	0.370019	0.00501652	0.613229	0.999999
CD28	0.0382804	1047.58	-507.792	7.19439	-0.0457801	0.140412	0.191284	0.126175	0.104004	0.279911	0.0170291	-0.00768338	-0.154961	-0.0963926	-0.094942	6.80229	11.0648	1.82894	0.235765	0.0008798	0.872272	0.460667	0.0233019	0.999999
CD300A	0.0749088	1264.75	-616.377	8.91552	-0.324472	-0.383425	-0.497163	-0.463975	-0.394826	0.0545924	0.0608153	0.0328882	-0.0457501	0.0175171	-0.199689	29.7486	0.0853658	1.75466	1.65278e-05	0.770153	0.881943	0.000383359	0.91074	0.999999
CD320	0.0478523	923.457	-445.729	6.10321	0.242238	0.338734	0.482395	0.524344	0.286493	0.0270055	-0.220969	-0.134997	-0.129709	-0.240745	-0.0591275	31.0547	3.43265	2.56891	9.13717e-06	0.0639193	0.766083	0.000238029	0.284596	0.999999
CD36	1.8638	540.181	-254.09	3.26022	-0.208436	-0.478194	-0.647775	-0.629036	-1.04494	-0.890737	-0.389983	0.302419	-0.105237	0.56614	0.670622	898.954	316.149	224.265	4.48127e-192	9.99643e-71	1.81187e-46	3.61597e-190	1.15371e-68	1.25467e-44
CD37	0.0437419	1376.43	-672.217	9.47554	0.11287	-0.0735734	0.0223528	0.281279	0.0834282	-0.165962	-0.0432438	0.325888	0.262112	0.0518383	0.222131	15.2273	0.174313	7.99238	0.00943405	0.676307	0.156656	0.0476153	0.861869	0.999999
CD3D	0.0316663	1380	-674	9.48429	0.172968	0.265281	0.409906	0.391987	0.297754	0.130933	-0.128088	-0.0265972	-0.0572506	-0.10667	-0.0513964	39.4491	1.03859	1.09632	1.92844e-07	0.308149	0.954429	9.12048e-06	0.598722	0.999999
CD3E	0.050255	1504.53	-736.267	10.1935	0.218696	0.255366	0.426492	0.482301	0.352312	0.0295209	-0.127649	0.0449345	-0.0362484	-0.0703277	0.0201089	34.6519	0.000246806	1.20236	1.76551e-06	0.987466	0.944651	6.24919e-05	0.996308	0.999999
CD4	0.0373038	1359.12	-663.562	9.33023	0.10801	0.107766	0.16222	0.425018	0.220271	0.0343316	-0.0286405	0.128764	0.128782	-0.128123	0.0506493	25.3027	0.323239	3.93735	0.000121779	0.569668	0.558471	0.0017825	0.801787	0.999999
CD40LG	0.0507614	930.503	-449.252	6.25003	-0.00344906	0.212469	0.306903	0.209634	0.173959	0.046021	0.042581	-0.110511	-0.0752173	0.141867	-0.0174544	16.3374	0.169826	2.2827	0.0059441	0.680266	0.808805	0.0337321	0.863716	0.999999
CD44	0.0317301	1358.51	-663.253	9.71891	-0.248681	-0.287363	-0.280986	-0.0341382	-0.200123	-0.0406333	0.0458368	0.157945	0.225645	0.035915	0.156915	17.5059	0.628712	3.70575	0.00363381	0.427828	0.592508	0.0232757	0.704708	0.999999
CD46	0.0647744	1271.33	-619.666	8.73898	-0.296747	-0.31235	-0.454887	-0.390682	-0.279865	-0.0642278	0.191726	0.242135	0.114241	0.121954	-0.0511177	18.2392	0.211388	2.85897	0.00266108	0.645682	0.721717	0.0186215	0.846597	0.999999
CD48	0.0856994	1377.24	-672.618	9.15875	-0.211766	0.0602949	0.118166	-0.110825	-0.103062	0.28773	0.261278	0.101995	-0.185817	0.207359	-0.0490353	4.84742	16.4196	4.85888	0.434784	5.07577e-05	0.433344	0.673334	0.00259137	0.999999
CD5	0.0515638	1286.27	-627.137	8.67966	0.159064	0.145864	0.146643	0.353683	0.228597	0.0146254	-0.0611119	0.111917	0.133094	-0.0136866	0.0427427	15.9071	0.154019	1.64431	0.00711447	0.694724	0.895839	0.0384234	0.871873	0.999999
CD52	0.0742914	1542.49	-755.243	10.2768	0.290361	0.363736	0.640197	0.53347	0.379422	-0.0245858	-0.167545	-0.00592141	-0.205495	-0.0641809	-0.0137716	32.1405	1.22074	1.612	5.57244e-06	0.269216	0.899794	0.000157442	0.561274	0.999999
CD55	0.144247	1437.29	-702.646	9.75255	-0.513728	-0.568674	-0.73765	-0.737198	-0.50536	0.0137708	0.132918	0.292639	0.0300322	0.122172	-0.263481	29.6803	0.292985	3.56959	1.70467e-05	0.588314	0.612885	0.000392053	0.813068	0.999999
CD58	0.0226377	1281.51	-624.754	9.10892	-0.153233	-0.199215	-0.310392	-0.130875	-0.213734	-0.0155749	0.0529152	0.106585	0.172951	0.0513327	0.0593593	15.5387	0.611989	2.30346	0.00829226	0.43404	0.805759	0.0434056	0.709866	0.999999
CD5L	2.12033	645.11	-306.555	2.0378	2.79395	0.582575	0.484804	2.03906	0.360297	0.48063	-1.25735	-0.361317	0.570834	-0.138225	0.35364	21.7336	0.944088	2.88107	0.000588298	0.331229	0.718316	0.00576877	0.620452	0.999999
CD7	0.108788	1126.56	-547.282	7.26554	0.31793	0.381442	0.587944	0.636785	0.514071	-0.124818	-0.189171	-0.0209768	-0.0333426	-0.125267	0.0106711	28.774	3.50504	0.87058	2.56789e-05	0.0611822	0.972315	0.000537366	0.278239	0.999999
CD74	0.0698626	1805.63	-886.816	12.4589	0.148969	-0.0802656	-0.126718	0.292379	0.0186039	-0.329459	-0.0757369	0.255131	0.396351	0.090059	0.180636	11.9621	9.27942	6.61492	0.035311	0.00231743	0.25089	0.127017	0.0452624	0.999999
CD80	0.0975933	1123.55	-545.777	7.68034	-0.46142	-0.447187	-0.499647	-0.485272	-0.402144	0.12115	0.267808	0.489062	0.0596921	0.0826758	-0.0847792	20.6994	8.39889	6.65396	0.00092312	0.0037545	0.247674	0.00816322	0.0614235	0.999999
CDADC1	0.065788	1100.56	-534.28	7.67014	-0.223573	-0.254977	-0.38464	-0.385366	-0.349287	0.123905	0.205221	0.199007	0.0935462	0.243097	0.0108212	16.5844	5.31439	2.49878	0.00535923	0.02115	0.776679	0.0312671	0.162964	0.999999
CDAN1	0.023199	1038.25	-503.125	7.37387	-0.0586365	0.0762584	0.158775	0.244535	0.162301	0.0418347	-0.057396	0.0145397	-0.018704	-0.153608	-0.0676403	24.7209	0.0205847	2.36056	0.000157729	0.885916	0.797333	0.00217183	0.958388	0.999999
CDC25B	0.0351684	1381.46	-674.728	9.39403	0.164244	0.191156	0.244563	0.43775	0.338412	0.111563	-0.126366	-0.0201914	0.0270658	-0.16275	-0.023954	31.9193	0.842831	2.4289	6.16391e-06	0.358588	0.787163	0.000170609	0.64516	0.999999
CDC34	0.0297624	1145.27	-556.636	7.92085	0.102136	0.21241	0.331449	0.315915	0.214549	0.0402583	-0.173988	-0.0242006	-0.0550979	-0.0377831	-0.0592941	35.0674	0.110006	1.83043	1.45874e-06	0.740137	0.872076	5.32894e-05	0.896888	0.999999
CDC37	0.0148895	1182.74	-575.369	8.33265	0.0947495	0.024698	-0.00812695	0.21529	0.0534346	0.00977468	-0.146386	0.0669924	0.102111	-0.0225314	0.0538041	20.7448	0.157906	7.77421	0.000905078	0.691091	0.169126	0.00805393	0.869595	0.999999
CDC42BPB	0.202605	772.357	-370.179	5.15375	-0.19236	-0.274865	-0.853587	-0.542407	-0.528353	-0.119106	0.0612516	-0.268205	0.257349	0.316349	0.120718	17.7949	0.0463469	3.0488	0.00321481	0.829546	0.692462	0.0213532	0.935453	0.999999
CDC42EP3	0.072737	1085.12	-526.562	7.76747	-0.555161	-0.599181	-0.621387	-0.417	-0.417022	-0.0980089	0.199854	0.304916	0.224407	0.0644892	0.00330393	27.979	0.101327	3.33112	3.67452e-05	0.750243	0.649081	0.000710394	0.900301	0.999999
CDC42EP4	0.0550808	978.191	-473.096	6.61539	0.00579011	-0.179216	-0.422087	-0.131702	-0.335441	-0.081607	0.0845746	0.169059	0.287827	0.24936	0.263576	17.3865	0.924891	3.44331	0.00382218	0.336194	0.631982	0.0242296	0.625209	0.999999
CDC5L	0.0337593	1123.27	-545.637	7.92614	-0.188246	-0.248946	-0.388242	-0.223113	-0.208874	0.00756322	0.141112	0.230588	0.189926	0.110871	0.0238192	16.46	5.87806	3.61955	0.00564634	0.0153307	0.605381	0.0325237	0.137839	0.999999
CDC6	0.0984386	919.592	-443.796	6.1476	-0.176913	0.0292945	-0.285221	-0.27877	-0.302263	0.297315	-0.0839565	-0.304799	-0.110417	-0.0646146	-0.322822	16.1579	2.53937	2.65814	0.00640741	0.111039	0.752513	0.0356044	0.369866	0.999999
CDC7	0.232461	997.121	-482.561	6.16933	-0.386783	-0.0588059	-0.409947	-0.413021	-0.208146	0.56834	0.287621	-0.0071995	0.0949806	0.177169	-0.230308	5.8889	10.8142	1.99818	0.31718	0.00100726	0.849397	0.557908	0.0256659	0.999999
CDH22	7.30179	300.843	-134.421	-1.05924	1.18987	-1.1527	1.8383	2.1841	-1.16328	-0.469322	-0.12984	2.94636	0.289328	0.14715	2.78477	55507.7	994.362	74938	0	3.01886e-218	0	0	4.79068e-216	0
CDH24	0.0795495	851.16	-409.58	5.42421	0.209631	0.221762	0.399483	0.516318	0.50281	0.145145	-0.249659	-0.133908	-0.0897929	-0.273762	-0.0404413	25.9402	0.0281701	2.22168	9.16491e-05	0.86671	0.817698	0.00144956	0.950734	0.999999
CDIP1	0.0320373	1162.2	-565.102	8.05995	0.151758	0.0771319	0.127373	0.343859	0.134454	-0.0464264	-0.150208	0.156784	0.144127	-0.12631	0.0326736	17.5259	0.681734	7.8253	0.00360324	0.40899	0.16613	0.02315	0.688143	0.999999
CDIPT	0.0281442	1197.23	-582.615	8.25423	0.175534	0.0990485	0.261144	0.266495	0.142145	-0.0178569	-0.253271	0.0819754	-0.0443559	0.0147519	0.0636388	23.877	0.391813	7.79917	0.000229257	0.531348	0.167657	0.00286278	0.776537	0.999999
CDK10	0.0416359	947.195	-457.597	6.45963	0.185967	0.394356	0.455953	0.415448	0.268565	0.0381253	-0.179102	-0.163351	-0.0754821	-0.0829232	0.0349426	37.7014	0.656729	2.54448	4.332e-07	0.417717	0.769782	1.89642e-05	0.695879	0.999999
CDK12	0.057042	1156.24	-562.119	8.25344	-0.326225	-0.328619	-0.534695	-0.274241	-0.24943	0.0750854	0.211178	0.214739	0.176801	-0.0497442	-0.137006	22.9556	3.43217	5.97136	0.000344231	0.0639381	0.309015	0.00387423	0.284613	0.999999
CDK2AP1	0.0272295	950.662	-459.331	6.57322	-0.019346	0.117998	0.158354	0.109178	-0.0953414	0.120401	-0.159873	-0.124329	-0.217986	-0.085826	-0.10004	16.834	0.00652482	2.84572	0.00482556	0.93562	0.723756	0.02887	0.977185	0.999999
CDK2AP2	0.0243127	1232.01	-600.003	8.50822	0.152771	0.155673	0.175658	0.336837	0.150208	0.0696881	-0.215011	-0.0217682	0.0256464	-0.05011	0.0156109	29.7241	0.194303	4.89569	1.67121e-05	0.659359	0.428742	0.000386694	0.853747	0.999999
CDK4	0.0226599	1108.78	-538.39	7.74008	0.150908	0.215631	0.278253	0.292474	0.113901	0.0897588	-0.204633	-0.123463	-0.0957784	-0.113948	-0.02798	24.0233	0.0109151	3.47035	0.000214889	0.916792	0.627879	0.00272809	0.969808	0.999999
CDK5	0.0327428	914.142	-441.071	6.26908	0.172692	0.234959	0.299987	0.408307	0.203399	0.0623842	-0.18597	-0.147942	-0.0807407	-0.12255	-0.0667102	26.73	0.706268	1.88822	6.43802e-05	0.400685	0.864386	0.00109758	0.681606	0.999999
CDK5RAP3	0.0177176	1050.29	-509.145	7.38156	0.166142	0.151742	0.110883	0.273684	0.154532	0.0952188	-0.195384	-0.0453003	0.0324471	-0.0321933	-0.0307713	23.9666	1.26595	5.08297	0.000220344	0.260528	0.405838	0.00277881	0.552722	0.999999
CDK9	0.013059	1206.12	-587.059	8.48996	0.0255912	0.00942318	-0.0140508	0.193945	0.073155	-0.0257111	-0.0686391	0.0763986	0.128256	-0.0159351	0.0529885	23.5419	0.0057634	5.67151	0.000265838	0.939485	0.339506	0.0031919	0.978378	0.999999
CDKN2A	0.0913937	788.57	-378.285	4.80743	0.189946	0.435628	0.548391	0.275189	0.0727681	0.00879807	-0.240557	-0.209702	-0.301391	0.0226957	0.039051	16.2071	0.659242	3.54761	0.00627703	0.416828	0.616196	0.0350538	0.694981	0.999999
CDKN2AIP	0.147906	1180.92	-574.46	7.84066	-0.259369	-0.479619	-0.628332	-0.713243	-0.604943	-0.096363	0.0259215	0.573024	0.22574	0.460789	0.100884	18.896	0.94602	5.59728	0.00200976	0.330734	0.347396	0.0149792	0.620278	0.999999
CDPF1	0.0221843	1029.17	-498.587	7.3289	0.117263	0.218358	0.260173	0.233522	0.163507	0.0272508	-0.0730308	-0.0802551	-0.0558784	0.0184075	0.00879369	23.0667	0.00750901	1.29213	0.0003278	0.930946	0.93574	0.00373566	0.975299	0.999999
CDS2	0.0539178	1342.36	-655.178	9.38648	-0.361782	-0.46308	-0.497353	-0.37878	-0.297602	-0.0518119	0.0990399	0.36201	0.176838	-0.00793643	0.0467962	23.578	0.476369	5.42913	0.000261636	0.490071	0.36578	0.00315938	0.751041	0.999999
CEACAM19	0.33554	514.041	-241.021	2.07468	0.429609	0.918176	0.9359	0.767777	0.562859	-0.193769	-0.123966	-0.0590243	0.0681489	0.1041	0.173806	18.6278	1.06769	0.432738	0.00225432	0.301468	0.99438	0.0163664	0.592635	0.999999
CEBPB	1.99037	763.232	-365.616	3.72937	0.197142	-0.122918	0.174534	0.255796	0.278851	0.455571	-0.386125	-1.2157	-1.66912	-1.36978	-1.69485	72.0587	63.1641	2764.57	3.81899e-14	1.90186e-15	0	2.36889e-12	1.62409e-13	0
CEBPE	0.268924	897.286	-432.643	5.1005	0.20371	0.202833	0.0113893	0.377289	0.578428	0.044936	0.0769498	-0.0193242	0.379057	0.105465	0.550303	18.4585	1.11493	2.84683	0.00242345	0.291013	0.723585	0.017304	0.582118	0.999999
CEBPZ	0.155619	1170.13	-569.066	7.69322	-0.373566	-0.26795	-0.306466	-0.488497	-0.367376	0.276544	0.398915	0.342623	0.0530133	0.386898	-0.061138	8.09753	12.5672	4.25992	0.150942	0.000392579	0.512633	0.342596	0.0132527	0.999999
CELF1	0.0522622	1174.4	-571.198	8.28506	-0.279922	-0.247156	-0.356033	-0.22716	-0.16329	0.040267	0.17353	0.172318	0.0329076	-0.0741324	-0.156831	15.2732	0.96964	4.98162	0.00925676	0.32477	0.418128	0.0470824	0.614526	0.999999
CENPF	0.133068	1027.42	-497.711	6.84716	-0.292794	-0.208598	-0.36273	-0.314989	-0.372824	0.408476	0.161448	-0.128295	-0.142191	-0.0710517	-0.29781	15.0203	9.0142	2.63487	0.010276	0.00267891	0.75606	0.0508276	0.0499606	0.999999
CENPM	0.058646	997.251	-482.625	6.47301	0.27728	0.214583	0.412864	0.35655	0.122985	0.090577	-0.313135	-0.0111996	-0.0995986	-0.0944229	-0.0507351	18.7609	0.00270651	3.28875	0.00212952	0.958509	0.655565	0.0156634	0.986259	0.999999
CENPX	0.044798	938.803	-453.402	6.31314	0.263326	0.319671	0.451126	0.373867	0.179734	0.0363947	-0.260819	-0.0869401	-0.179681	-0.0162759	-0.0278915	26.7347	1.35171	3.52899	6.42451e-05	0.24498	0.619006	0.00109625	0.536347	0.999999
CEP104	0.0463458	1040.95	-504.475	7.54373	-0.265213	-0.264152	-0.394519	-0.237047	-0.183117	0.101089	0.124739	0.0958964	0.046668	-0.0313611	-0.274505	21.064	3.43593	6.57483	0.00078781	0.0637928	0.254229	0.00723001	0.284232	0.999999
CEP120	0.116936	1087.59	-527.795	7.4551	-0.418547	-0.340104	-0.548559	-0.607115	-0.260929	0.067225	0.361222	0.252449	0.13952	0.333568	-0.174421	15.7136	3.20146	5.47778	0.00771108	0.0735727	0.360389	0.0410316	0.305638	0.999999
CEP128	0.0733362	707.837	-337.919	4.61709	-0.145899	0.0433542	-0.104772	-0.178474	0.0112169	0.244561	0.192514	-0.104692	-0.0670398	0.140463	-0.217826	2.3026	9.14977	4.29128	0.805884	0.00248749	0.508285	0.933823	0.047529	0.999999
CEP131	0.0541667	904.372	-436.186	6.09264	0.094545	0.109681	0.166623	0.394005	0.265509	-0.0307664	0.0400893	-0.0487595	0.10995	-0.121258	0.0818244	18.5787	0.13398	1.97348	0.00230213	0.714341	0.852802	0.01665	0.882293	0.999999
CEP152	0.064176	782.64	-375.32	5.56955	-0.303017	-0.345909	-0.578653	-0.246874	-0.319067	0.13721	0.167125	0.0870745	0.194783	-0.00772128	-0.087073	22.6286	7.84334	2.60531	0.000397453	0.00510082	0.760559	0.00433239	0.0736197	0.999999
CEP164	0.0477756	958.599	-463.3	6.43757	0.0472143	0.13173	0.218149	0.358478	0.290041	-0.00166421	-0.0399877	0.0190387	0.0720517	-0.132361	0.0291185	21.9229	0.0217544	1.53048	0.000541566	0.882742	0.909526	0.00543363	0.957352	0.999999
CEP170	0.148757	1075.39	-521.697	7.18824	-0.458369	-0.374668	-0.74216	-0.593518	-0.317172	0.060402	0.420531	0.210343	0.311892	0.242009	-0.205413	17.0835	2.37193	5.16639	0.00434412	0.123534	0.395913	0.0267409	0.390234	0.999999
CEP350	0.107076	1130.38	-549.191	7.73076	-0.506131	-0.46497	-0.691602	-0.525689	-0.376453	0.0789361	0.429723	0.318935	0.260376	0.170917	-0.14579	21.2047	6.67707	6.30752	0.000741013	0.00976611	0.277435	0.00690367	0.106944	0.999999
CEP44	0.0669634	823.182	-395.591	5.5383	-0.189916	0.0422164	-0.0572722	-0.1872	-0.107052	0.218712	0.223905	-0.0127457	-0.0661096	0.189155	-0.127709	4.60421	10.9553	4.19697	0.466063	0.000933376	0.521419	0.701877	0.0242066	0.999999
CEP57	0.0820734	968.497	-468.248	6.62806	-0.261295	-0.13749	-0.317895	-0.311665	-0.258419	0.245178	0.16312	0.0502995	0.00131471	0.103522	-0.179584	12.559	9.61442	2.465	0.0278814	0.00193056	0.781757	0.106509	0.0400911	0.999999
CEP72	0.0495388	810.143	-389.071	5.38303	0.173924	0.375333	0.373698	0.310949	0.19601	0.201387	-0.329449	-0.316626	-0.228095	-0.156355	-0.208779	15.2007	0.00675773	4.08504	0.00953824	0.934483	0.537238	0.0479126	0.976642	0.999999
CEP97	0.172633	876.518	-422.259	5.55183	-0.334956	-0.299919	-0.549911	-0.487039	-0.326921	0.229859	0.171603	-0.00899501	-0.100912	-0.071776	-0.373868	17.184	1.37677	2.70436	0.00416367	0.240652	0.745452	0.0258944	0.531455	0.999999
CERK	0.0213587	1167.74	-567.87	8.10586	0.0979476	0.155271	0.142408	0.279688	0.171998	0.158659	-0.129435	-0.136026	-0.0453774	-0.122481	-0.00254177	18.814	1.4321	2.85827	0.00208166	0.231423	0.721826	0.0153886	0.521339	0.999999
CERS2	0.0154179	1235.61	-601.804	8.85261	-0.0749144	-0.13714	-0.240106	-0.0625126	-0.113011	0.0568704	-0.0421849	0.0650748	0.0982406	0.0289397	-0.0124233	16.2559	5.46851	2.5968	0.00615009	0.0193622	0.761852	0.0345679	0.154662	0.999999
CERS4	0.0914537	1189.43	-578.715	7.67573	0.282178	0.170895	0.425575	0.511342	0.376534	-0.0085112	-0.246641	0.128809	-0.0532985	-0.186127	0.0399034	18.3667	0.33878	3.23665	0.00252028	0.560534	0.663554	0.0178557	0.795858	0.999999
CETN2	0.0395966	996.285	-482.142	6.69474	-0.0263496	0.153649	0.470528	0.133346	0.101374	0.213192	0.0301234	0.0231824	-0.311882	-0.0150051	-0.0381358	21.5467	8.99372	6.24523	0.000638343	0.00270909	0.283083	0.00613628	0.0503152	0.999999
CETN3	0.479009	849.194	-408.597	4.9949	-0.559875	-0.438443	-0.842404	-0.798454	-0.566598	0.411211	0.745303	0.57359	0.502623	0.699114	-0.0902856	7.86917	13.4946	3.94971	0.163595	0.000239247	0.55668	0.361996	0.00909379	0.999999
CFAP54	0.0991112	819.047	-393.524	5.75047	-0.482705	-0.482978	-0.448594	-0.531072	-0.395418	0.152129	0.0332443	0.150657	-0.127459	-0.0934773	-0.243657	25.8036	1.27248	2.74447	9.74121e-05	0.259302	0.739308	0.00151183	0.551226	0.999999
CFLAR	0.0521544	1231.39	-599.694	8.76795	-0.400095	-0.383075	-0.461591	-0.425284	-0.338765	0.0417065	0.215265	0.325412	0.139599	0.118616	-0.0502076	24.921	5.92092	5.4373	0.000144313	0.0149621	0.364871	0.00202666	0.136067	0.999999
CGAS	0.300654	876.86	-422.43	5.7359	-0.262529	-0.669417	-0.841127	-0.970389	-1.0798	-0.102607	0.0480919	0.887837	0.321884	0.761516	0.21228	23.7819	2.43145	6.30248	0.000239098	0.118923	0.277889	0.00296043	0.383124	0.999999
CHAC2	0.652641	1042.25	-505.126	5.35866	0.044127	-0.00400947	0.595358	0.630167	-0.205038	0.444107	0.836148	0.940465	0.690357	0.683994	0.256069	17.6649	8.96127	2.97165	0.00339713	0.00275762	0.704357	0.0222002	0.0508554	0.999999
CHCHD1	0.028061	969.738	-468.869	6.64627	0.127277	0.176965	0.380584	0.270046	0.0780839	0.167047	-0.12341	0.00241479	-0.228334	-0.0435025	-0.00567319	24.0704	3.08852	4.41021	0.000210457	0.0788463	0.491986	0.00269337	0.314576	0.999999
CHCHD2	0.02703	1209.61	-588.803	8.30963	0.103735	0.221522	0.355386	0.201463	-0.0681338	0.0343874	-0.132587	-0.074083	-0.22956	0.0115099	0.0680505	30.8355	0.351715	6.53401	1.00947e-05	0.553144	0.257666	0.000257685	0.790495	0.999999
CHCHD4	0.0140295	998.619	-483.31	6.90034	-0.028347	0.0198904	0.135574	0.0832804	0.0116948	0.0517853	-0.0585837	0.161767	-0.0148119	0.027094	-0.0276088	22.1665	1.47775	6.03536	0.000486773	0.224126	0.302793	0.00501652	0.514407	0.999999
CHCHD6	0.170277	758.018	-363.009	4.11961	0.401893	0.647977	0.738079	0.719251	0.560435	0.222223	-0.175724	-0.322617	-0.057426	-0.162228	-0.035265	21.8413	0.258479	1.174	0.000561253	0.611167	0.947347	0.00556586	0.82635	0.999999
CHD1	0.149467	1181.8	-574.902	7.95838	-0.537348	-0.5305	-0.799412	-0.730213	-0.542742	-0.0353506	0.364062	0.49003	0.274948	0.385405	-0.0540514	23.2238	2.47328	4.85732	0.000305884	0.115796	0.43354	0.00355397	0.378429	0.999999
CHD6	0.0687547	1038.35	-503.173	7.34863	-0.297771	-0.301816	-0.514855	-0.286147	-0.230274	0.026022	0.270504	0.201624	0.200589	-0.0633557	-0.0875881	17.558	2.28975	5.18435	0.00355456	0.130231	0.393799	0.0229068	0.400386	0.999999
CHD9	0.150902	1076.53	-522.264	7.07305	-0.440942	-0.305354	-0.641036	-0.58263	-0.358259	0.0832756	0.420281	0.16669	0.179274	0.291744	-0.152442	15.745	2.35982	4.09026	0.00761097	0.124497	0.536495	0.0406324	0.391649	0.999999
CHIC2	0.0269879	1003.52	-485.76	7.25936	-0.25985	-0.23296	-0.214766	-0.248745	-0.236814	-0.032249	0.0941835	0.209806	-0.00345429	0.105166	-0.0106295	17.5143	0.22272	4.09711	0.003621	0.636975	0.535521	0.0232327	0.841187	0.999999
CHID1	0.0227183	1159.11	-563.557	7.86012	0.143051	0.301359	0.388471	0.345186	0.184606	0.0949847	-0.181179	-0.141234	-0.165527	-0.0790513	-0.05541	43.3418	0.0247285	3.24422	3.15018e-08	0.875045	0.662392	1.73881e-06	0.954217	0.999999
CHKB	0.0618484	1117.58	-542.791	7.22647	0.340897	0.269781	0.39996	0.465714	0.428836	0.17011	-0.424595	-0.0803322	-0.175181	-0.0794316	-0.226186	22.1669	0.00617621	5.41338	0.000486687	0.93736	0.367537	0.00501652	0.977759	0.999999
CHML	0.0996435	1049.4	-508.698	7.26045	-0.44332	-0.335105	-0.476527	-0.432023	-0.284995	0.073701	0.322333	0.169609	0.0511869	0.0434133	-0.245593	16.6251	1.2542	5.27661	0.00526845	0.262752	0.383063	0.0308794	0.555624	0.999999
CHMP1A	0.0169235	1205.88	-586.938	8.39603	0.106492	0.070787	0.188604	0.231955	0.0825844	-0.0176588	-0.136569	0.110158	0.0422244	-0.0070241	0.0740148	28.6229	0.00405305	6.44962	2.749e-05	0.949238	0.264893	0.000568396	0.981969	0.999999
CHMP2A	0.0185727	1174.01	-571.006	8.04176	0.0886555	0.0594968	0.0733944	0.169547	0.0052904	0.0177564	-0.174871	0.021617	-0.00325002	0.0611691	0.111602	16.8885	0.0928356	7.48967	0.00471622	0.760603	0.186694	0.0283405	0.905866	0.999999
CHMP4B	0.0532569	1178.45	-573.227	7.71497	0.259724	0.278857	0.0633423	0.359127	0.203954	0.00612462	-0.241317	-0.158342	0.149737	0.095285	0.118807	20.9145	2.54523e-05	7.18598	0.000840753	0.995975	0.207172	0.00758071	0.998801	0.999999
CHMP5	0.0487935	1063.57	-515.786	7.17772	-0.107831	-0.185311	-0.0597438	-0.356945	-0.356926	0.0691124	-0.026619	0.250385	-0.161645	0.268996	0.0298302	17.6785	2.68043	8.50542	0.00337759	0.101589	0.130493	0.0220953	0.355943	0.999999
CHMP6	0.0361812	1105.9	-536.949	7.5492	0.231108	0.216086	0.330759	0.391499	0.186096	0.067762	-0.258861	-0.0383745	-0.115843	-0.136763	-0.045683	22.2563	0.176907	3.56227	0.000467997	0.674045	0.613987	0.00488559	0.86092	0.999999
CHP1	0.0314066	1147.74	-557.871	7.94463	-0.134896	-0.183789	-0.292753	-0.125111	-0.16754	0.0871971	-0.153317	-0.0108282	0.0235735	-0.0291688	-0.0190919	16.6262	0.917068	1.83456	0.00526608	0.338246	0.87153	0.030875	0.626516	0.999999
CHPF2	0.613543	984.571	-476.286	6.33944	-0.677426	-0.529921	-1.18374	-0.350396	-0.827445	-1.09751	0.790253	1.50816	0.604013	1.21507	1.43826	15.9934	0.420377	7.74162	0.00686295	0.516749	0.171062	0.0373617	0.768396	0.999999
CHSY1	0.0805877	1064.01	-516.004	7.46004	-0.377641	-0.348287	-0.504628	-0.581274	-0.364594	0.00506992	0.196829	0.185394	0.139093	0.186138	0.00385344	22.0081	1.63783	1.57001	0.000521753	0.200623	0.904852	0.00528497	0.487798	0.999999
CHTF8	0.0126053	1188.34	-578.17	8.24213	0.086393	0.130819	0.149233	0.263065	0.102256	0.0656829	-0.148635	0.0323295	0.0464316	-0.0764815	0.0469207	37.6749	1.70333	7.40902	4.38536e-07	0.191853	0.191954	1.90663e-05	0.477826	0.999999
CIB1	0.0158018	1108.12	-538.06	7.65572	0.112429	0.13861	0.217734	0.23578	0.0573458	0.0589423	-0.161099	-0.0235623	-0.0577837	-0.00753866	0.0646506	29.5166	0.204723	5.23512	1.8358e-05	0.650935	0.387865	0.000413116	0.849432	0.999999
CINP	0.0246771	1034.82	-501.411	7.17467	0.159812	0.155238	0.275781	0.313089	0.0758278	0.0372507	-0.139262	-0.0449735	-0.0277421	-0.0076808	0.0897629	30.7664	0.0750675	3.25223	1.04162e-05	0.784096	0.661163	0.000264122	0.91599	0.999999
CIRBP	0.04858	1205.94	-586.968	8.19137	0.12659	0.19253	0.360341	0.349134	0.295264	-0.0731458	-0.00594814	0.1635	0.238103	0.0324459	-0.0407098	35.7544	0.0162645	3.75687	1.06351e-06	0.898519	0.584924	4.08314e-05	0.96295	0.999999
CISD3	0.0472487	828.786	-398.393	5.41409	0.252086	0.332366	0.459455	0.400165	0.168332	0.217917	-0.226169	-0.299933	-0.211682	-0.121343	-0.00823253	20.8273	1.09202	4.43976	0.000873239	0.296023	0.487983	0.00783002	0.587205	0.999999
CISH	0.0372196	1126.77	-547.383	7.53024	0.194389	0.239492	0.240708	0.278073	0.173861	0.0773353	-0.0700604	0.0849564	0.0274075	0.0373392	0.0205594	19.2483	0.855555	1.03444	0.00172778	0.354986	0.95974	0.0133352	0.642069	0.999999
CKM	13.1607	428.2	-198.1	3.41056	3.49408	-3.72523	-3.01928	0.167882	-5.52019	0.315404	-9.36617	5.82383	3.13552	-5.92123	-0.307524	14.1635	0.128952	30.531	0.0146035	0.719521	1.15915e-05	0.0660984	0.885051	0.000723725
CLASP2	0.0719657	1097.12	-532.561	7.53696	-0.24256	-0.204721	-0.468923	-0.354289	-0.230135	0.0711611	0.225417	0.138744	0.175394	0.165757	-0.0697067	15.0857	3.71201	2.71725	0.0100023	0.0540222	0.743479	0.04968	0.260361	0.999999
CLASRP	0.0953067	1065.95	-516.977	6.87507	-0.128389	0.170098	0.209307	0.296089	0.121561	0.182659	-0.197331	-0.178283	-0.223634	-0.140857	-0.435758	15.6067	0.0183618	3.0851	0.00806162	0.892212	0.686867	0.0424903	0.960724	0.999999
CLEC10A	0.932842	647.328	-307.664	3.73611	-0.138234	-0.7484	-1.02903	-0.420166	-1.23877	-0.647362	-0.162212	0.98838	0.685665	0.786759	0.992253	7918.18	603.953	10214.3	0	2.31192e-133	0	0	3.1224e-131	0
CLEC1B	3.89066	346.642	-157.321	0.977456	-3.05413	-1.28705	-1.70037	-0.693889	-1.13527	1.02271	3.63005	1.55399	1.44793	0.177806	0.0455403	2.07113	13.885	4.68582	0.839218	0.000194338	0.455413	0.951937	0.00785529	0.999999
CLEC4D	0.265322	1015.68	-491.841	6.97232	-0.791676	-0.928088	-1.06475	-0.724813	-0.913696	-0.122907	0.389375	0.40478	0.3564	0.310463	0.03783	24.2487	0.384408	1.85411	0.000194473	0.535254	0.868941	0.00255052	0.778683	0.999999
CLIC1	0.0843578	1373.64	-670.822	9.01328	-0.0644166	0.213098	0.362576	0.168035	0.0296872	-0.0840831	0.245613	0.22832	0.0332986	0.35689	0.163849	19.4178	0.985291	3.23895	0.00160634	0.320896	0.6632	0.0126143	0.61096	0.999999
CLIC3	0.0411892	984.735	-476.367	6.48523	0.227669	0.362249	0.448518	0.451326	0.297848	0.0333351	-0.228957	-0.133192	-0.0954979	-0.112333	-0.049714	36.1036	1.18701	2.14185	9.05567e-07	0.275934	0.829189	3.56296e-05	0.567843	0.999999
CLINT1	0.0585562	1136.68	-552.339	7.86612	-0.263149	-0.236946	-0.47932	-0.272995	-0.174032	0.0276923	0.23638	0.136936	0.187869	0.121695	-0.054568	15.7146	3.1626	3.14833	0.00770789	0.0753429	0.677131	0.0410316	0.308728	0.999999
CLIP1	0.109634	1138.22	-553.112	7.97537	-0.408322	-0.531134	-0.808526	-0.552098	-0.427851	0.132339	0.163184	0.242906	0.229232	0.0414479	-0.0963538	29.8647	4.48616	2.53084	1.5681e-05	0.0341704	0.771844	0.000366396	0.206902	0.999999
CLK1	0.188284	1240.34	-604.171	8.35968	-0.692745	-0.502102	-0.688502	-0.76371	-0.371274	0.104442	0.53519	0.54154	0.208592	0.511858	-0.239587	15.1921	6.57686	8.42374	0.00957215	0.0103313	0.134377	0.0480196	0.10991	0.999999
CLK4	0.184084	1097.48	-532.74	7.37417	-0.599486	-0.451267	-0.683884	-0.832626	-0.313494	0.149458	0.48348	0.457878	0.128538	0.521031	-0.358676	17.9882	6.87303	9.71802	0.00296117	0.00875064	0.0836308	0.0201104	0.100203	0.999999
CLN3	0.0204794	1113.58	-540.792	7.88517	-0.00906979	0.0519173	0.114375	0.171656	0.0838457	0.00936122	-0.0860875	0.063177	0.0234775	-0.0118355	-0.0167395	18.5672	0.0114339	1.75944	0.00231342	0.914845	0.881328	0.0167063	0.969579	0.999999
CLN6	0.0297788	998.558	-483.279	6.9426	0.110165	0.146656	0.255612	0.290326	0.192146	0.100125	-0.125434	-0.0474334	-0.0457912	-0.0856874	-0.0280743	19.6098	0.514125	0.958411	0.00147886	0.473359	0.96585	0.0118129	0.738382	0.999999
CLNK	0.112024	793.833	-380.917	5.09523	-0.314002	-0.321842	-0.538468	-0.352628	-0.366868	0.0721514	0.459533	0.355045	0.54027	0.37151	0.139332	6.27781	12.0161	5.24499	0.280117	0.000527433	0.386718	0.514469	0.0163848	0.999999
CLP1	0.0122405	958.336	-463.168	6.77305	-0.000742377	0.0281108	0.0083352	0.136288	0.0413474	0.047623	-0.050898	0.0767066	0.0400334	0.00910302	-0.0380336	15.677	1.90716	2.57504	0.00782953	0.167279	0.765154	0.041609	0.449897	0.999999
CLPB	0.0612174	883.546	-425.773	6.13258	-0.181404	-0.21714	-0.374572	-0.230322	-0.166906	0.0864205	0.169525	0.12093	0.00194551	-0.00802175	-0.182927	16.2227	1.53927	3.54477	0.00623611	0.214727	0.616625	0.0349171	0.505643	0.999999
CLPP	0.0297413	1000.8	-484.402	6.91823	0.235028	0.217897	0.250041	0.315571	0.129414	0.0817926	-0.30544	-0.154572	-0.119377	-0.105359	-0.0955085	16.7638	0.925707	4.90377	0.00497025	0.335981	0.427736	0.0295315	0.624996	0.999999
CLSPN	0.131061	905.131	-436.565	6.01769	-0.234984	-0.20121	-0.436162	-0.299952	-0.344504	0.367443	-0.00555317	-0.200332	-0.137257	-0.0716021	-0.398608	17.4092	6.60511	2.52158	0.0037857	0.0101686	0.773241	0.0240785	0.109155	0.999999
CLTA	0.0129221	1263.08	-615.538	8.67318	0.0941855	0.0533201	0.0540551	0.147546	-0.065081	-0.000487185	-0.164869	0.00610825	-0.0155017	0.0334345	0.102777	19.1725	0.0173317	8.9092	0.00178501	0.895261	0.112741	0.0137009	0.961994	0.999999
CLTB	0.0351644	1065.82	-516.908	7.01997	0.299023	0.164538	0.217947	0.267424	0.038605	0.0419813	-0.180007	0.0807401	0.111701	0.122132	0.149084	22.9402	1.09322	6.2788	0.000346567	0.295758	0.280028	0.00389361	0.586971	0.999999
CLTC	0.045337	1294.24	-631.121	9.09346	-0.301221	-0.28955	-0.487043	-0.285513	-0.269193	0.00411069	0.244058	0.265348	0.267073	0.152484	0.0170582	18.3115	5.80305	4.99529	0.00258035	0.0159984	0.416456	0.0181991	0.140719	0.999999
CMC2	0.0378404	1077.53	-522.764	7.2667	-0.0618678	0.066342	0.360083	0.0505576	-0.133719	0.227318	0.0503261	0.048894	-0.344849	0.0406835	-0.0569724	22.5262	7.96972	9.15059	0.000415734	0.00475664	0.103206	0.00448799	0.070988	0.999999
CMIP	0.0495554	1223.59	-595.797	8.76044	-0.181874	-0.367092	-0.573547	-0.158135	-0.243576	-0.0969713	0.0774465	0.224451	0.297861	-0.0467418	0.0759976	23.3643	0.0171569	5.24204	0.000287511	0.895788	0.387061	0.00339175	0.962234	0.999999
CMPK2	0.755088	1287.15	-627.576	9.06317	-0.39579	-1.38519	-1.89612	-2.03646	-2.06866	-0.836729	-0.148451	1.8526	1.0484	1.65952	0.964444	31.2225	0.0835575	13.5795	8.46582e-06	0.772533	0.018513	0.000223909	0.91208	0.739086
CMTR2	0.250612	1034.87	-501.434	6.87067	-0.409421	-0.580088	-0.781631	-0.976778	-0.763307	-0.00880567	0.241875	0.669748	0.229868	0.632594	0.12649	19.4898	2.27212	4.32577	0.00155733	0.13172	0.503528	0.0123106	0.402623	0.999999
CNKSR3	0.221946	542.048	-255.024	2.93247	-0.0278625	-0.51675	-0.326809	-0.197324	-0.420342	0.403636	-0.171451	0.657134	0.318817	0.280469	0.439995	1.19431	27.88	4.89052	0.945422	1.29079e-07	0.429387	0.994504	9.45404e-06	0.999999
CNNM4	0.0461917	905.338	-436.669	6.53008	-0.17913	-0.231478	-0.491485	-0.210762	-0.123133	0.0664812	0.151578	0.218586	0.230077	0.0276104	-0.0773652	19.5403	8.25833	4.99604	0.00152382	0.00405655	0.416364	0.012106	0.0645772	0.999999
CNST	0.0652239	922.984	-445.492	6.46009	-0.303969	-0.216573	-0.35792	-0.270977	-0.265767	0.179951	0.211628	0.153437	0.0489741	0.0529515	-0.112283	13.9998	11.0455	2.91376	0.0156105	0.000889006	0.713279	0.0694557	0.023513	0.999999
COA3	0.0207286	1077.23	-522.614	7.33108	0.122024	0.263093	0.377045	0.26885	0.108167	0.167815	-0.122398	-0.0799851	-0.195518	0.0154975	-0.0221854	40.0266	3.08991	4.66705	1.47503e-07	0.0787791	0.457848	7.14734e-06	0.314374	0.999999
COG1	0.0178336	1207.39	-587.693	8.42342	0.13354	0.0994929	0.146133	0.279956	0.156327	-0.017994	-0.185195	0.0514406	0.0624949	-0.0538373	0.0138592	28.7597	0.688101	6.95915	2.58455e-05	0.406811	0.223696	0.000539222	0.686417	0.999999
COG4	0.0150615	1107	-537.502	7.6551	0.11573	0.0722341	0.0759145	0.233755	0.0764757	0.0322199	-0.159643	0.0447429	0.0492325	-0.0368108	0.057368	21.0063	0.351658	6.63042	0.000807854	0.553176	0.249609	0.00737133	0.790495	0.999999
COG6	0.084371	1044.99	-506.493	6.91353	-0.254966	-0.0384327	-0.258699	-0.263192	-0.171708	0.248072	0.249251	0.0468332	0.0728754	0.234462	-0.135441	7.1536	11.0908	3.72419	0.209465	0.000867591	0.589769	0.426477	0.0231394	0.999999
COL1A1	2.54055	908.791	-438.395	4.99048	2.87417	-2.01977	-0.793519	1.40385	-0.187254	-0.566968	-2.04597	1.09361	1.08405	-0.703995	1.18377	30.5002	1.54676	9.8761	1.1755e-05	0.213614	0.0788231	0.000289587	0.504349	0.999999
COL1A2	2.61941	886.558	-427.279	4.85052	2.92111	-2.28915	-0.791898	1.34045	-0.387774	-0.333847	-2.3398	1.05811	0.851865	-0.687874	1.17652	32.6682	0.737966	10.4689	4.37973e-06	0.390313	0.0629877	0.000130521	0.672523	0.999999
COL3A1	3.30539	859.648	-413.824	5.1533	2.83981	-2.9569	-1.30054	-0.430988	-0.896011	-0.140563	-2.51662	1.82951	0.976476	0.797756	0.27159	25.8423	0.0347615	9.97156	9.57461e-05	0.852096	0.0760451	0.00149554	0.943966	0.999999
COL4A3BP	0.132026	1094.41	-531.203	7.22983	-0.332644	-0.390326	-0.635941	-0.522169	-0.434808	0.0364683	0.251742	0.23794	0.185799	0.289589	0.0027775	16.4471	1.41547	1.84961	0.00567698	0.23415	0.869538	0.0326393	0.524487	0.999999
COL5A2	3.00938	477.95	-222.975	1.7161	3.19642	-1.20417	-0.613551	0.771094	-0.513072	-0.00736508	-2.72485	0.359807	0.566558	-0.267057	0.688954	18.1003	0.405287	7.80081	0.00282332	0.524371	0.167561	0.0194587	0.772559	0.999999
COL6A1	1.39214	648.847	-308.424	2.84019	2.50965	-0.431083	-0.290798	0.531917	-0.39352	0.325741	-2.29722	0.275772	0.354514	-0.334726	0.155981	16.4828	0.00112363	10.5461	0.00559265	0.973259	0.0611606	0.0323418	0.991217	0.999999
COMMD4	0.0265786	1018.1	-493.05	6.76959	0.215827	0.285384	0.420861	0.353116	0.205669	0.0575225	-0.134413	0.0219875	-0.116817	0.0407214	0.0487783	44.4474	0.328748	3.61073	1.87899e-08	0.566397	0.606702	1.0555e-06	0.799489	0.999999
COMMD5	0.0299973	1021.12	-494.559	6.97529	0.153049	0.215913	0.323834	0.315494	0.221009	0.162707	-0.226405	-0.0208208	-0.102608	-0.0219602	-0.0647864	29.5931	1.6356	3.41925	1.77333e-05	0.20093	0.635639	0.000404425	0.488073	0.999999
COMMD7	0.0296671	1152.09	-560.044	8.00278	0.0391297	0.137439	0.225652	0.251942	0.114518	-0.00812554	0.0165074	0.112311	0.043991	0.0078571	0.0775349	22.2576	0.212551	0.974467	0.000467718	0.644775	0.964599	0.00488559	0.846265	0.999999
COP1	0.0383131	1164.95	-566.477	8.26039	-0.267939	-0.285267	-0.359593	-0.362028	-0.351933	-0.0092994	0.18023	0.176372	0.12235	0.271988	0.120908	18.3964	2.96521	3.1339	0.00248855	0.0850736	0.679351	0.0176827	0.326868	0.999999
COPA	0.023611	1287.6	-627.799	9.13026	-0.118353	-0.153209	-0.380333	-0.00371266	-0.0960903	-0.0258511	0.0518251	0.135784	0.318657	0.00624159	0.059253	16.6201	2.09809	9.05565	0.00527958	0.147483	0.106865	0.0309161	0.424657	0.999999
COPE	0.0247449	1242.65	-605.326	8.56845	0.195731	0.244789	0.35113	0.361297	0.134035	0.0763128	-0.274723	-0.113048	-0.150652	-0.0862501	-0.00670299	36.5502	0.291356	6.25424	7.37065e-07	0.589353	0.28226	2.98637e-05	0.813501	0.999999
COPG1	0.0228137	1266.01	-617.003	8.9136	0.028632	-0.0830762	-0.231777	0.176252	-0.0271253	-0.0339868	-0.119578	0.0629365	0.207628	-0.074193	0.0473742	20.0663	0.106861	8.68378	0.00121445	0.743747	0.122361	0.0101835	0.898162	0.999999
COPS3	0.0137812	1108.06	-538.03	7.81714	0.0797309	0.118592	0.0522074	0.234317	0.128968	0.0937059	-0.119078	-0.023577	0.0822234	-0.0859373	-0.0303754	20.3927	1.87487	5.20985	0.00105445	0.170919	0.39081	0.00908177	0.454502	0.999999
COPS5	0.0292231	1044.57	-506.283	7.29476	-0.0818267	0.0249379	0.0492941	-0.00168955	-0.0901509	0.20475	0.0523715	0.068403	-0.123245	0.022599	-0.0305526	6.47269	9.01915	2.40787	0.262901	0.00267165	0.790302	0.493827	0.0499276	0.999999
COPS6	0.0214095	1132.23	-550.115	7.79269	0.170932	0.158655	0.239602	0.321524	0.14229	0.0182896	-0.19282	0.0175869	0.00119715	-0.000400205	0.0919421	36.3525	0.00643573	6.16556	8.07403e-07	0.93606	0.290441	3.23012e-05	0.977216	0.999999
COPS7B	0.0153252	1047.86	-507.931	7.46297	0.0896588	0.140891	0.160789	0.23384	0.129081	0.0489783	-0.133629	-0.0583018	-0.0412321	-0.0649074	-0.0972836	21.2773	0.291947	2.00552	0.000717921	0.588976	0.848381	0.00672803	0.813501	0.999999
COPS9	0.058728	965.223	-466.611	6.40196	0.116448	0.234563	0.664426	0.152059	0.0201887	0.240432	-0.161277	-0.244295	-0.717627	-0.0672636	-0.131065	15.4638	0.0644564	16.5137	0.00855383	0.799586	0.00552074	0.0442998	0.922596	0.264815
COPZ1	0.0186155	1233.9	-600.952	8.70335	0.12051	0.174401	0.231788	0.265003	0.113954	0.0466975	-0.189934	-0.0819031	-0.070773	-0.0842769	0.00273663	25.4381	0.296625	3.9789	0.000114653	0.586006	0.552458	0.00170142	0.811822	0.999999
COQ4	0.0444784	961.13	-464.565	6.41855	0.261879	0.319334	0.3413	0.350971	0.166691	-0.0409184	-0.272403	-0.121145	-0.0368483	0.0418324	0.10162	24.0502	0.922185	5.79053	0.000212339	0.336902	0.327138	0.00271199	0.625448	0.999999
COQ8A	0.0677675	974.339	-471.17	6.45215	0.134605	0.0098286	-0.25979	0.156941	0.195311	0.0200341	0.00945228	0.031516	0.278429	0.147903	0.208288	21.1159	1.77519	2.91781	0.000770202	0.18274	0.712656	0.00710264	0.468993	0.999999
COQ8B	0.0423891	1091.95	-529.975	7.48507	0.180185	0.207178	0.341892	0.369038	0.255558	0.0479552	-0.200799	-0.0539514	-0.0870068	-0.111155	-0.0193668	21.9265	0.276568	1.84272	0.000540721	0.59896	0.870451	0.00542801	0.819278	0.999999
CORO1A	0.0220026	1621.25	-794.627	11.1911	0.0751216	0.0437179	0.142621	0.251226	0.0990559	-0.000573928	-0.0949923	0.0809091	0.0724628	0.0163611	0.0812879	25.7449	0.151713	3.22065	9.9996e-05	0.696904	0.66601	0.0015369	0.873327	0.999999
COX1	0.0761442	1920.63	-944.313	13.0687	-0.01096	0.255587	0.387439	0.35471	0.135259	-0.0455247	-0.0594221	-0.257012	0.0714739	0.0565471	0.16041	29.52	0.598176	4.09036	1.83294e-05	0.439275	0.536481	0.000413116	0.714234	0.999999
COX14	0.021865	1045.46	-506.728	7.39043	0.0464678	0.136244	0.318895	0.169742	0.100448	0.0573002	-0.0755735	-1.59599e-05	-0.212775	0.0115922	-0.012805	20.3046	0.0327919	4.99714	0.00109545	0.856301	0.416229	0.00937978	0.945942	0.999999
COX2	0.13119	1578.13	-773.064	10.3096	-0.311582	0.140497	-0.0926112	0.0721046	-0.00854775	0.323782	0.355777	-0.151715	0.17316	0.194844	-0.0248965	4.52553	18.4242	3.8227	0.476475	1.768e-05	0.575214	0.710811	0.0010141	0.999999
COX4I1	0.0255544	1338.9	-653.448	9.21455	0.161885	0.209219	0.358701	0.345461	0.158243	0.0220844	-0.132115	-0.0108337	-0.109736	-0.0301387	0.0372035	36.3739	0.0564825	2.55332	7.99505e-07	0.812144	0.768445	3.21202e-05	0.927754	0.999999
COX5A	0.0175514	1216.86	-592.428	8.32659	0.17768	0.227586	0.288551	0.220401	0.0317392	0.110257	-0.257134	-0.103646	-0.150517	-0.013104	-0.0341248	34.1362	0.123272	8.25553	2.23691e-06	0.725513	0.142704	7.71693e-05	0.888431	0.999999
COX5B	0.0264424	1188.17	-578.084	8.20457	0.140969	0.237948	0.459914	0.264122	0.0820125	0.121923	-0.173991	-0.144075	-0.338807	-0.0734651	0.0097032	27.3126	0.00116098	9.53054	4.95782e-05	0.972819	0.0896838	0.00089745	0.991217	0.999999
COX6A1	0.0164715	1211.84	-589.918	8.28948	0.103442	0.223054	0.335214	0.24086	0.0987935	0.157874	-0.152723	-0.10893	-0.236615	-0.0456876	-0.0863056	34.6296	0.870301	6.2056	1.78371e-06	0.350872	0.286724	6.30191e-05	0.637723	0.999999
COX7B2	3.4756	426.315	-197.158	0.275473	-0.721295	0.766316	0.167048	0.310781	-1.48208	1.7564	1.09106	-0.798902	-0.665651	-0.000556056	1.61624	10007.1	13.9362	7.29374	0	0.00018912	0.199695	0	0.00769533	0.999999
CPD	0.110113	1245.71	-606.854	8.70612	-0.587059	-0.565952	-0.712759	-0.545374	-0.45825	-0.0261488	0.391426	0.425425	0.299513	0.112652	0.0140026	21.19	2.01816	4.86695	0.000745752	0.155427	0.432333	0.00693087	0.435841	0.999999
CPEB2	0.198592	832.513	-400.257	5.61244	-0.495048	-0.452084	-0.806106	-0.813515	-0.430776	0.0177519	0.246338	-0.0445468	0.0930949	0.282843	-0.188654	21.0292	0.192548	2.34365	0.000799838	0.660804	0.799836	0.00731991	0.854233	0.999999
CPEB3	0.212392	738.032	-353.016	4.92933	-0.300385	-0.359855	-0.87335	-0.819172	-0.516123	0.120374	0.0523299	-0.0996748	0.0887946	0.153528	-0.448896	28.5714	0.260612	3.09617	2.81364e-05	0.6097	0.685162	0.000579171	0.825314	0.999999
CPEB4	0.196185	979.061	-473.531	6.50707	-0.544725	-0.499318	-0.798943	-0.780097	-0.589501	0.0240983	0.347884	0.154929	0.00533628	0.169751	-0.215891	26.456	0.286421	2.77782	7.27825e-05	0.592523	0.734193	0.00121154	0.815351	0.999999
CPNE1	0.0334491	1186.39	-577.194	8.13165	0.0164294	0.000957375	-0.00327104	0.258052	0.0421195	-0.0223636	-0.232539	0.0965491	0.168112	-0.0915747	0.0990222	19.0621	0.051863	9.71867	0.00187162	0.819853	0.0836105	0.014194	0.931847	0.999999
CPNE2	0.263771	892.176	-430.088	5.68546	-0.621838	-0.593944	-0.610212	-0.376894	-0.236127	0.368279	-0.227283	0.152749	-0.137134	-0.460349	-0.345496	15.3841	1.57761	2.77044	0.00884112	0.209105	0.735325	0.0455154	0.498246	0.999999
CPNE7	1.76678	618.455	-293.228	2.26988	0.701081	0.536635	1.61023	1.00131	1.02689	0.333167	-0.378098	0.486912	-0.482986	-0.781069	0.354598	21307.4	116.755	4470.4	0	3.24735e-27	0	0	3.01655e-25	0
CPNE8	3.67865	418.894	-193.447	0.877953	0.894559	-0.934711	-0.31668	-0.763423	-0.533434	0.575057	-1.55667	1.17267	0.402755	0.572331	-0.132771	1168.67	226.664	841.455	1.79704e-250	3.18341e-51	1.24276e-179	1.52094e-248	3.34927e-49	1.00279e-177
CPOX	0.097091	997.709	-482.855	6.71967	-0.167613	-0.256366	-0.544617	-0.479002	-0.45667	0.0693036	0.133742	0.198784	0.242025	0.378277	0.0539992	18.9127	3.1786	2.82006	0.00199543	0.0746085	0.727703	0.0148957	0.307592	0.999999
CPPED1	0.0528067	900.65	-434.325	5.85202	0.181807	0.258685	0.340685	0.429368	0.28788	0.201386	-0.13235	-0.107535	-0.0373164	-0.0972756	-0.0244025	21.4732	1.49637	0.761255	0.000659147	0.221231	0.979439	0.0062918	0.511213	0.999999
CPSF1	0.0295302	1233.41	-600.703	8.53995	0.112997	0.177472	0.260012	0.335865	0.242403	-0.078049	-0.133285	-0.0323109	-0.027075	-0.107363	-0.0192521	26.6821	7.13879	1.45769	6.57743e-05	0.00754342	0.9179	0.00111337	0.0921396	0.999999
CPT1A	0.18415	1182.66	-575.332	8.22971	-0.574873	-0.823392	-0.722042	-0.41661	-0.886836	0.143718	-0.164259	0.127679	-0.244803	-0.223012	-0.199206	38.3914	0.0495009	1.7865	3.14814e-07	0.823934	0.877828	1.42738e-05	0.933386	0.999999
CPT1B	0.108019	1127.58	-547.79	7.22522	-0.156673	0.192127	0.402008	0.339785	0.230515	-0.0972756	0.270144	0.135889	0.090044	0.100987	0.283581	23.0359	0.206639	1.65845	0.000332276	0.649414	0.894092	0.00377775	0.84861	0.999999
CRB3	0.0685238	1116.96	-542.482	7.53711	-0.0146152	0.111802	0.329202	0.318247	0.223499	-0.0563797	-0.117318	0.0488694	-0.0327383	-0.0659853	0.148774	24.1033	0.920481	1.89854	0.000207407	0.337349	0.862999	0.00266149	0.625654	0.999999
CREB3	0.0325441	1066.89	-517.445	7.3429	0.129845	0.085145	0.126762	0.275814	0.0947884	-0.000590487	-0.138226	0.0685013	0.0996463	0.0396235	0.0936069	18.6361	0.0940253	3.58114	0.00224626	0.759121	0.611148	0.016339	0.905023	0.999999
CREB3L2	0.135283	980.386	-474.193	6.85031	-0.456123	-0.350461	-0.852166	-0.562886	-0.564401	-0.0181229	0.211285	-0.0993687	0.238172	0.0503203	0.000933095	27.4187	0.122243	1.89517	4.72701e-05	0.726615	0.863452	0.000868047	0.889377	0.999999
CREB3L3	3.81364	397.156	-182.578	1.52519	-0.561665	-0.38539	-0.481539	0.140757	-0.881896	1.22343	0.343849	0.218713	0.510368	0.187702	0.798171	15354.8	15449.7	10864.4	0	0	0	0	0	0
CREB5	0.195871	710.382	-339.191	4.94826	-0.436845	-0.641284	-0.930779	-0.559606	-0.54918	-0.224879	0.045481	-0.0635135	0.405553	0.0715764	0.113845	19.3224	1.24665	1.89247	0.0016736	0.264194	0.863815	0.0130128	0.556675	0.999999
CREBBP	0.0689707	1244.84	-606.42	8.9366	-0.41883	-0.531437	-0.654497	-0.365195	-0.34928	-0.0354339	0.326903	0.376695	0.237412	-0.0476647	-0.0274042	27.7835	3.08517	7.94613	4.01229e-05	0.0790091	0.159229	0.000755747	0.314698	0.999999
CREBL2	0.0810413	1102.3	-535.149	7.72017	-0.310673	-0.322673	-0.472966	-0.434705	-0.418416	-0.0664608	0.215401	0.0832503	0.141792	0.29348	0.0597545	15.9658	0.217626	2.12436	0.00694241	0.640855	0.831684	0.0376865	0.843585	0.999999
CREBRF	0.0854341	1157.4	-562.702	7.89139	-0.353253	-0.357809	-0.508349	-0.508673	-0.340434	0.00680665	0.190824	0.219003	0.162723	0.207532	-0.0566866	17.4308	1.05206	2.43173	0.00375127	0.305033	0.786739	0.0238994	0.596318	0.999999
CRIP1	0.0718493	1368.13	-668.064	9.06559	0.144879	0.166177	0.291465	0.402718	0.144743	0.0476894	-0.259385	-0.0544827	0.00458977	-0.0104122	0.101326	20.2263	0.00813535	3.02608	0.00113323	0.928131	0.695965	0.00961249	0.974387	0.999999
CRISPLD2	0.169196	1241.36	-604.68	8.5968	-0.588159	-0.90597	-0.816964	-0.587306	-0.384656	-0.138692	0.0755943	0.778357	0.193423	-0.117801	0.00089623	23.2895	0.0184455	9.07337	0.000297149	0.891968	0.106173	0.00346729	0.96057	0.999999
CRK	0.101143	1089.17	-528.583	7.45338	-0.363534	-0.237067	-0.438864	-0.509383	-0.365436	0.196253	0.279332	0.123031	0.0312284	0.275334	-0.160679	17.5096	5.57583	4.2656	0.00362813	0.01821	0.511843	0.0232471	0.150968	0.999999
CROCC	0.0407572	1037.81	-502.904	6.93499	-0.0292177	0.0763991	0.241105	0.269644	0.244138	0.0625676	-0.0047019	-0.00827459	-0.0762866	-0.159385	-0.0273289	18.1179	0.0496215	1.39571	0.00280227	0.823723	0.924782	0.0193487	0.933367	0.999999
CRTAM	0.0502212	994.338	-481.169	6.63115	-0.01457	0.240552	0.301572	0.317062	0.232427	0.199096	0.185851	0.0486852	-0.0131787	-0.0755563	-0.00291212	17.4542	11.458	2.30318	0.00371423	0.00071188	0.8058	0.0237031	0.0201609	0.999999
CRYBA1	1.21502	439.437	-203.718	0.347225	0.0146658	-1.64342	-0.86304	-0.691725	-0.0390997	0.412398	0.730736	2.09153	1.12826	1.23651	0.112042	2.7089	14.6888	5.44802	0.744758	0.000126796	0.363679	0.899049	0.00542599	0.999999
CRYBG3	0.18472	676.374	-322.187	4.25267	-0.34526	-0.469592	-0.74074	-0.420007	-0.509049	0.0928371	0.126023	-0.200351	0.152786	0.0239982	-0.238768	19.1284	0.166257	1.95006	0.0018191	0.68346	0.856012	0.013892	0.864996	0.999999
CRYM	5.42375	397.638	-182.819	-2.17543	1.84777	-0.0061611	0.0751925	1.85498	2.85172	4.01168	-1.22244	1.17351	0.697615	-0.585668	-1.74532	3.36509	21.9924	2.32671	0.643892	2.73727e-06	0.802335	0.836646	0.000181623	0.999999
CRYZ	0.1718	737.361	-352.681	4.86689	-0.198181	-0.164731	-0.865326	-0.492764	-0.661848	-0.0790548	0.139304	-0.278575	0.503455	0.437141	0.380505	16.0806	0.519659	7.36008	0.00661774	0.470987	0.195208	0.0364143	0.736372	0.999999
CSF1R	0.137207	1357.9	-662.951	9.2583	-0.0858098	-0.426088	-0.848878	-0.354426	-0.577313	-0.106338	0.0877671	0.276411	0.44823	0.355015	0.278008	24.9005	0.862731	3.0441	0.000145632	0.352976	0.693186	0.00204217	0.639737	0.999999
CSF2RB	0.0931936	1369.68	-668.841	9.43512	-0.341267	-0.466222	-0.515165	-0.391512	-0.33984	0.159031	0.0140065	0.220224	-0.0119396	-0.149097	-0.132551	21.4921	1.76293	2.81482	0.000653744	0.18426	0.728509	0.00624648	0.470609	0.999999
CSNK1A1	0.0685064	1288.3	-628.152	8.8782	-0.364535	-0.314754	-0.391561	-0.431143	-0.343307	0.00606676	0.191406	0.230164	0.0884067	0.196087	0.0239305	15.4453	1.46234	2.07534	0.00861996	0.226559	0.838625	0.0445938	0.516257	0.999999
CSRP1	0.0534926	1303.4	-635.701	8.62492	0.153299	0.170891	0.199751	0.363601	0.19362	-0.0922729	-0.187464	-0.0442344	0.0705821	-0.0152281	0.126361	19.5963	0.836917	3.23021	0.00148753	0.36028	0.664542	0.0118622	0.646198	0.999999
CST6	0.498426	680.624	-324.312	3.14726	0.814904	0.0923024	0.66824	0.752104	1.42448	-0.292367	0.329139	0.75665	0.405404	-0.133801	-0.56625	19.0169	0.896855	6.20329	0.00190826	0.343626	0.286937	0.0143917	0.630169	0.999999
CST7	0.0689533	1093.28	-530.638	7.08366	0.318976	0.316133	0.492616	0.476771	0.298978	0.0688893	-0.21586	0.0494497	-0.039832	-0.0493233	0.010844	26.2199	0.0923308	1.85845	8.08864e-05	0.761235	0.868364	0.00131539	0.906084	0.999999
CTBP1	0.0151256	1280.21	-624.104	8.87203	0.0871008	0.075613	0.0845288	0.210187	0.0999628	0.00515307	-0.138722	0.0260636	0.0290173	-0.0430747	0.00331017	18.0192	0.0800144	3.94641	0.00292244	0.777278	0.557157	0.0199239	0.913548	0.999999
CTBP2	0.0539774	1013.84	-490.918	7.13164	-0.253394	-0.264971	-0.497366	-0.250347	-0.28198	0.0326292	0.209041	0.0137706	0.149218	0.160803	0.100888	21.1985	1.61167	1.91756	0.000743006	0.204257	0.860431	0.0069135	0.492424	0.999999
CTF1	0.465907	449.329	-208.664	2.01328	0.0434926	-0.293939	-0.898651	-0.313358	-0.757633	-0.207453	-0.347855	0.0947557	0.614939	-0.0582669	0.79913	8306.45	351.155	7731.29	0	2.37496e-78	0	0	2.80909e-76	0
CTNNA1	0.0758549	1167.71	-567.857	7.97154	-0.256957	-0.464636	-0.713763	-0.288063	-0.330946	-0.148985	0.166878	0.363589	0.397284	0.187408	0.202106	22.1856	0.739901	4.10587	0.00048273	0.389693	0.534277	0.00499057	0.671941	0.999999
CTNNB1	0.0312588	1202.13	-585.064	8.5425	-0.145285	-0.206363	-0.359394	-0.165979	-0.164651	0.0555531	0.0599582	0.169214	0.146712	0.0745272	-0.0471694	16.9002	4.92601	3.27866	0.00469295	0.0264554	0.65711	0.0282363	0.181295	0.999999
CTNNBL1	0.0170533	1076.32	-522.162	7.52197	0.0965092	0.0150034	0.0165928	0.260994	0.107728	0.0254435	-0.138359	0.102079	0.145148	-0.024117	0.0748165	27.8658	1.85636	8.98554	3.8664e-05	0.173045	0.109642	0.000735543	0.457351	0.999999
CTNND1	0.113606	1030.25	-499.126	6.7466	-0.143945	-0.401551	-0.723712	-0.251683	-0.405368	-0.05325	0.159671	0.0876915	0.374897	0.110282	0.212686	20.2632	0.768128	2.1341	0.00111526	0.380797	0.830296	0.00949092	0.663329	0.999999
CTSB	0.0602367	1455.42	-711.711	10.2064	-0.0384229	-0.278094	-0.629347	-0.161974	-0.385177	-0.109287	0.0258678	0.125451	0.427348	0.243	0.279617	26.5301	0.638555	6.67143	7.04089e-05	0.424234	0.246245	0.00117924	0.701399	0.999999
CTSC	0.0730546	1278.98	-623.491	8.75245	0.0236936	-0.0976918	-0.414407	-0.173436	-0.283069	0.171135	-0.0251888	-0.0892981	0.138466	0.206666	0.0946065	16.0268	3.43646	2.5284	0.00676801	0.0637723	0.772211	0.0370141	0.284226	0.999999
CTSH	0.0657433	1356.52	-662.261	9.49599	-0.0751127	-0.269152	-0.446995	-0.137909	-0.338159	-0.0922808	-0.111176	0.142614	0.16921	0.0761834	0.0426509	17.0094	0.120002	2.361	0.00448207	0.729032	0.797267	0.0273916	0.890618	0.999999
CTU1	0.0285914	850.727	-409.364	5.70334	0.205126	0.0741398	0.155563	0.334722	0.101702	-0.0153868	-0.238292	0.0575616	0.0373801	-0.0947935	0.0824175	17.7544	0.393145	7.00432	0.00327052	0.530651	0.220319	0.0216402	0.776306	0.999999
CTU2	0.033237	1009.65	-488.827	6.95071	0.232769	0.205229	0.276387	0.33913	0.250919	0.0555987	-0.185212	0.00920593	0.00876481	-0.0540719	-0.0185988	22.6467	0.0971281	2.47737	0.000394298	0.755304	0.7799	0.00431034	0.903016	0.999999
CUEDC1	0.187935	899.254	-433.627	5.41145	0.319763	0.0871093	0.0310977	0.186631	0.32148	-0.136702	0.0141976	-0.0579561	0.366705	0.358758	0.595521	15.8368	0.162382	5.42955	0.0073258	0.686973	0.365732	0.0394194	0.86722	0.999999
CUEDC2	0.0201599	1117.75	-542.873	7.71557	0.161575	0.144113	0.244447	0.300565	0.137436	0.0790701	-0.174834	0.000460108	-0.0447752	-0.0620269	0.0591952	27.9795	0.710731	4.62046	3.67368e-05	0.399201	0.463929	0.000710394	0.680158	0.999999
CUL7	0.0248986	1248	-607.998	8.80385	0.0513329	0.128989	0.132948	0.29413	0.200365	0.0710033	-0.096224	-0.05995	0.020528	-0.155567	-0.0293123	19.9801	0.14619	2.5404	0.00126054	0.702204	0.770399	0.0104702	0.875995	0.999999
CUTA	0.0333669	1067.25	-517.626	7.2746	0.2362	0.215004	0.340122	0.35612	0.180641	0.0258315	-0.256587	-0.0374508	-0.0984579	-0.0678563	0.0197226	24.8239	0.740246	4.36902	0.000150678	0.389582	0.497597	0.00209596	0.671933	0.999999
CWC27	0.0558552	866.021	-417.01	5.9486	-0.208693	-0.22832	-0.000960703	-0.127147	-0.261146	0.067302	0.351441	0.364393	-0.0381059	0.161272	0.242347	2.40282	18.8246	7.57185	0.791055	1.43309e-05	0.181464	0.925538	0.000845625	0.999999
CWF19L1	0.0984739	932.796	-450.398	5.93049	0.223949	0.222917	0.286249	0.358737	-0.226827	-0.13223	-0.0114513	0.197352	0.257507	0.254662	0.643254	20.7114	1.32111	8.42713	0.000918325	0.250392	0.134214	0.00813535	0.541289	0.999999
CWF19L2	0.193002	1045.23	-506.617	6.52506	-0.382828	-0.235804	-0.421927	-0.513376	-0.442136	0.202458	0.432283	0.403444	0.218672	0.478568	0.0490228	8.26318	9.63444	3.24745	0.142315	0.00190963	0.661897	0.330219	0.039874	0.999999
CXCL12	0.133621	987.263	-477.632	6.00886	0.403222	0.266869	0.577665	0.619075	0.637886	0.117886	-0.267553	0.116056	-0.245137	-0.170758	-0.161671	19.1309	0.000519166	2.47615	0.00181711	0.981822	0.780082	0.0138913	0.994464	0.999999
CXCL5	0.234249	692.261	-330.131	3.76287	0.220199	0.0417599	-0.0732073	0.0449825	-0.158182	0.146049	0.392889	0.448814	0.612368	0.549408	0.443547	5.84182	10.3891	2.71333	0.321916	0.00126765	0.744079	0.562718	0.0299501	0.999999
CXCL8	0.620472	969.545	-468.772	5.76809	-0.516323	-0.723422	-0.909861	-0.969404	-1.07764	0.498907	0.669473	0.878315	0.769386	0.774823	0.673311	7.35177	17.0727	2.40491	0.195766	3.59756e-05	0.790742	0.408414	0.00192439	0.999999
CXHXorf21	0.129957	1121.38	-544.688	7.72358	-0.350448	-0.472417	-0.708694	-0.657211	-0.723376	0.0039842	0.217792	0.287135	0.264754	0.422585	0.208991	23.9479	3.51063	2.15038	0.000222171	0.0609764	0.82797	0.00279815	0.277712	0.999999
CXHXorf65	0.100812	829.383	-398.691	5.0292	0.368252	0.444194	0.723285	0.658077	0.65757	0.218665	-0.444731	-0.233664	-0.28985	-0.323968	-0.252789	30.6405	0.18773	3.03349	1.10292e-05	0.664813	0.694822	0.000275991	0.856507	0.999999
CXXC1	0.027333	1207.78	-587.892	8.40284	0.0910637	0.122239	0.198404	0.312912	0.193819	-0.0102525	-0.143234	0.0239039	0.00266394	-0.0627521	0.000324884	26.4096	0.501	2.13981	7.43079e-05	0.479061	0.829481	0.00123155	0.742956	0.999999
CYB561D2	0.0224396	955.97	-461.985	6.48711	0.233206	0.128271	0.124443	0.271987	0.0469648	0.114411	-0.290238	-0.0547561	-0.0369613	-0.0401911	-0.0314659	19.0873	0.308401	7.18315	0.00185151	0.578663	0.207371	0.0140639	0.807098	0.999999
CYBB	0.215801	1368.22	-668.109	9.1112	-0.244365	-0.399586	-1.02951	-0.616313	-0.441483	0.0237718	0.089759	0.171038	0.455263	0.316948	0.0279547	20.0876	1.66088	2.1578	0.00120328	0.197484	0.826908	0.0101143	0.484438	0.999999
CYC1	0.0203959	1243.24	-605.62	8.51098	0.156466	0.229206	0.283584	0.257883	0.0896371	0.065711	-0.266555	-0.101826	-0.122379	-0.0492649	-0.0449525	30.9608	0.289797	6.38537	9.53551e-06	0.590351	0.270506	0.000246718	0.813992	0.999999
CYCS	0.0797445	1044.65	-506.326	6.8207	-0.201402	-0.0265022	-0.0651269	-0.192121	-0.327527	0.272825	0.0694859	0.0251264	-0.188964	0.11906	0.0977887	8.10515	9.56115	2.31132	0.150535	0.00198739	0.804602	0.341996	0.0408156	0.999999
CYFIP1	0.0757486	1133.47	-550.733	7.69581	-0.172199	-0.327891	-0.636507	-0.234207	-0.285984	-0.0821691	0.116888	0.204014	0.39474	0.198509	0.112951	17.2175	0.542513	3.42172	0.00410526	0.461393	0.635264	0.025612	0.729034	0.999999
CYFIP2	0.046128	1302.91	-635.454	9.20806	-0.279255	-0.387007	-0.55234	-0.168317	-0.259951	0.0470787	0.206915	0.333162	0.303716	-0.0501968	-0.00386673	21.953	11.0021	9.39036	0.00053447	0.000910087	0.094471	0.0053937	0.0239045	0.999999
CYGB	0.218343	830.454	-399.227	4.39214	0.783926	0.706834	0.895368	0.986419	1.03902	0.292812	-0.574412	-0.320252	-0.313386	-0.423088	-0.205956	28.0257	0.00647705	2.50165	3.59802e-05	0.935855	0.776246	0.000700584	0.977216	0.999999
CYHR1	0.0310543	1251.56	-609.78	8.71723	0.106856	0.21193	0.363583	0.317119	0.225158	0.119582	-0.227173	-0.104573	-0.167903	-0.235793	-0.139375	24.715	0.236976	3.67441	0.000158144	0.626399	0.597177	0.00217507	0.835564	0.999999
CYP2S1	0.0922539	674.845	-321.423	3.7893	0.209564	0.19873	0.364616	0.479841	0.320043	-0.0151319	0.0798997	0.112757	0.053598	0.0213012	0.204817	17.0832	0.365686	0.765975	0.00434472	0.545365	0.979153	0.0267409	0.78613	0.999999
CYP51A1	0.0824935	1143.84	-555.921	7.45674	-0.148839	0.0784542	-0.0964673	-0.0831988	0.0204769	0.150604	0.38214	0.268347	0.367322	0.376716	0.182478	3.76153	20.3249	4.10392	0.584235	6.5343e-06	0.534553	0.795935	0.000413398	0.999999
CYREN	0.250006	873.343	-420.672	4.88666	0.443577	0.139337	0.337843	0.847369	0.196605	0.0220197	0.293329	0.275244	0.104335	-0.0971043	-0.0809453	19.8618	0.515014	1.72399	0.00132658	0.472976	0.885864	0.010873	0.738014	0.999999
CYSRT1	0.437306	568.37	-268.185	2.27308	0.842029	0.904996	1.198	0.765592	0.815685	-0.165867	-0.585809	-0.0860095	-0.43723	-0.011202	0.279599	15.2936	1.45656	3.03195	0.00917897	0.227478	0.695059	0.0467742	0.51736	0.999999
CYTB	0.147819	1746.18	-857.09	11.5393	-0.111342	0.161338	0.380294	0.4739	0.104282	-0.0209332	0.00799653	-0.303203	0.063131	-0.180882	0.157091	18.8862	0.251569	2.91421	0.00201825	0.615972	0.71321	0.0150248	0.829555	0.999999
D2HGDH	0.0339113	930.231	-449.115	6.45572	0.175283	0.272084	0.322103	0.279905	0.210413	-0.0441901	-0.0709414	-0.0814205	0.0562221	0.0881728	0.0736173	28.3002	0.55065	2.3268	3.1796e-05	0.458052	0.802322	0.000636021	0.726647	0.999999
DAAM1	0.0686825	962.06	-465.03	6.81592	-0.358852	-0.421809	-0.551952	-0.405556	-0.349632	-0.0245409	0.382864	0.444396	0.332712	0.26138	0.0560506	15.7917	5.51899	6.9428	0.00746462	0.0188111	0.224929	0.0400117	0.152807	0.999999
DAD1	0.0202831	1180.92	-574.458	8.11326	0.119418	0.219148	0.320577	0.224137	0.0443645	0.132472	-0.207627	-0.113937	-0.208709	-0.0716796	0.0241021	25.6219	0.37985	7.25087	0.000105633	0.537684	0.202641	0.00160797	0.780594	0.999999
DALRD3	0.0265485	999.29	-483.645	6.86715	0.137079	0.184093	0.299056	0.334465	0.177856	0.0524338	-0.239068	0.0214377	-0.0934679	-0.033909	-0.056587	35.1084	0.0773707	4.78744	1.43153e-06	0.780893	0.442368	5.24243e-05	0.914829	0.999999
DAP	0.0158015	1337.24	-652.62	9.33037	0.0834511	0.0288908	0.0223098	0.231878	0.0335104	0.00351358	-0.101754	0.128801	0.172199	-0.0305135	0.106641	20.9564	0.594883	10.5969	0.000825556	0.440537	0.0599857	0.00748622	0.715316	0.999999
DAPK1	0.0749488	1101.77	-534.883	7.79909	-0.327198	-0.402735	-0.679721	-0.287875	-0.352549	-0.0037903	0.182939	-0.0274222	0.23325	0.0596414	0.0442033	28.4346	0.587545	2.12685	2.99275e-05	0.44337	0.831329	0.00060758	0.716366	0.999999
DAPK3	0.0243668	1000.61	-484.303	6.93129	0.111657	0.0610701	0.0687565	0.282598	0.0815281	-0.0573572	-0.100536	0.12485	0.119377	-0.0117337	0.153997	20.8046	0.0252676	5.9383	0.000881883	0.873702	0.312269	0.00788066	0.95389	0.999999
DAZAP1	0.199261	1020.43	-494.213	6.38146	0.0812275	-0.103188	-0.449227	0.500736	0.0248118	-0.244753	0.0177253	0.154	0.638604	0.0353196	0.164475	15.1498	0.526203	4.32051	0.00974109	0.468207	0.504252	0.048662	0.734052	0.999999
DBI	0.0473472	1059.12	-513.558	7.21971	-0.0495754	-0.0433347	0.0967643	-0.0784808	-0.267371	0.157828	0.155367	0.0834562	-0.136102	0.0770631	0.187639	7.25616	10.2156	4.25045	0.202276	0.0013926	0.51395	0.417419	0.0321446	0.999999
DBN1	0.134903	986.999	-477.499	6.06501	0.621711	0.175774	0.278695	0.560693	0.555869	0.0882874	-0.531735	-0.0584857	0.0105634	-0.19731	0.0459856	19.2429	0.0521497	5.21749	0.00173182	0.819364	0.389919	0.0133464	0.931698	0.999999
DBNDD1	0.115001	860.315	-414.157	5.30202	0.0795539	0.262483	0.475022	0.545403	0.471841	-0.0643222	-0.0198738	0.0527561	-0.0732766	-0.271144	0.0556874	21.2741	0.674599	1.86331	0.000718916	0.411453	0.867717	0.00673405	0.690092	0.999999
DBP	0.0681827	1080.86	-524.429	7.13308	0.30993	0.3704	0.50992	0.564237	0.467999	-0.0422807	-0.252694	-0.131565	-0.0989719	-0.103061	-0.0347863	33.9418	3.71546	1.67556	2.44532e-06	0.0539107	0.891965	8.30058e-05	0.260232	0.999999
DCAF1	0.0519496	1119.71	-543.856	7.93621	-0.326826	-0.289322	-0.516217	-0.139227	-0.22392	0.109867	0.169357	0.158191	0.182284	-0.130743	-0.075069	21.2598	8.22113	5.39448	0.000723422	0.00414055	0.369656	0.00675963	0.065326	0.999999
DCAF12	0.0234184	1240.07	-604.037	8.78262	-0.218004	-0.369254	-0.344249	-0.201308	-0.294711	-0.0327874	0.0128717	0.347516	0.194593	0.0865974	0.0939636	21.8745	1.64295	10.7483	0.000553161	0.199921	0.0566059	0.00552088	0.487169	0.999999
DCAF15	0.0323564	1150.43	-559.214	7.95342	0.182386	0.184581	0.280768	0.373459	0.268286	0.0469615	-0.245699	-0.0800014	-0.0678088	-0.0999582	-0.0605488	27.8326	0.722348	3.10527	3.92459e-05	0.395375	0.68376	0.000745124	0.676957	0.999999
DCBLD1	0.103171	867.385	-417.692	6.10245	-0.39891	-0.528913	-0.851251	-0.4894	-0.552399	0.0722154	0.151987	0.220994	0.250814	0.025659	0.0209204	33.4212	3.02322	1.70923	3.10383e-06	0.0820802	0.887735	0.000100692	0.320513	0.999999
DCK	0.249837	1067.16	-517.581	7.20984	-0.505306	-0.671833	-0.830234	-0.995847	-0.768029	-0.0480429	0.127544	0.42748	0.130628	0.397647	0.164934	20.5055	0.587585	1.64431	0.00100412	0.443355	0.89584	0.00875525	0.716366	0.999999
DCLK1	0.563982	612.818	-290.409	2.8695	0.945792	-0.373452	-0.399724	-0.178969	-0.0847142	0.295796	-0.50546	0.510042	0.237391	0.371195	0.772874	28.1672	6.20536	16.4371	3.37597e-05	0.0127364	0.0057008	0.000667587	0.12319	0.272765
DCN	3.29966	726.094	-347.047	3.67039	3.41857	-1.69994	-0.548979	0.233134	-0.643149	0.070266	-3.09619	0.645915	0.551864	0.272436	0.28311	21.0443	0.138159	9.19146	0.000794589	0.710119	0.101667	0.00727819	0.87977	0.999999
DCP1B	0.0267332	1044.67	-506.333	7.18605	0.161662	0.211875	0.245065	0.326206	0.254601	0.0814015	-0.20121	-0.103475	-0.0488923	-0.130709	-0.091396	22.4078	0.0474273	2.59922	0.000437918	0.827602	0.761484	0.00466141	0.93488	0.999999
DCP2	0.145195	1088.28	-528.139	7.21792	-0.349824	-0.215839	-0.351372	-0.436622	-0.460459	0.292296	-0.0237466	-0.0110428	-0.0383682	0.101573	-0.0119777	11.5144	10.7257	0.258043	0.0420824	0.00105656	0.998359	0.143899	0.0265202	0.999999
DCTN1	0.0255309	1246.39	-607.194	8.7176	0.0508134	-0.0149381	-0.014474	0.289064	0.133752	-0.0224659	-0.0325676	0.123371	0.160824	-0.0833371	0.0802703	21.15	0.1963	5.2773	0.00075885	0.657724	0.382984	0.00702737	0.852797	0.999999
DCTN2	0.0103896	1241.6	-604.8	8.7668	0.0683334	0.0931658	0.0903335	0.228141	0.0990779	0.0967633	-0.0974693	-0.0199176	0.0309551	-0.0493671	0.0132707	30.0581	4.6873	3.12131	1.43653e-05	0.0303864	0.681289	0.00034152	0.194552	0.999999
DCTN3	0.0217404	1062.35	-515.173	7.49526	0.111205	0.201782	0.299594	0.323427	0.169169	0.046418	-0.178439	-0.0383661	-0.062496	-0.0444429	0.0108549	41.5669	0.0259668	3.10033	7.20695e-08	0.871982	0.68452	3.76005e-06	0.953135	0.999999
DCTN4	0.0742811	1115.19	-541.596	7.64941	-0.369509	-0.416673	-0.581588	-0.421798	-0.412941	-0.0575157	0.205585	0.31295	0.262471	0.15787	0.068829	19.4772	1.40642	2.78208	0.00156578	0.235651	0.733538	0.012362	0.525971	0.999999
DDB1	0.0315309	1231.71	-599.854	8.54389	-0.0264366	-0.129766	-0.310979	0.178472	-0.00617208	-0.0753685	0.0728897	0.18658	0.348263	-0.0552057	0.167216	18.2106	0.537983	10.0151	0.00269378	0.46327	0.0748083	0.0187903	0.730302	0.999999
DDB2	0.0264659	1030.42	-499.208	7.36312	-0.128381	-0.125303	-0.12909	0.124792	0.0146877	-0.101757	0.00424115	0.0896313	0.225373	-0.0109018	0.0658245	17.0768	0.446165	4.40703	0.00435639	0.504162	0.492418	0.0267955	0.759269	0.999999
DDIT4	0.177607	1233.59	-600.796	7.89933	-0.435705	-0.147416	-0.164236	-0.0520318	-0.354971	-0.0171502	0.995051	0.803145	0.381024	0.376492	0.541051	4.64821	25.1781	10.3994	0.460302	5.22736e-07	0.0646781	0.696874	3.63302e-05	0.999999
DDRGK1	0.0190065	1049.38	-508.692	7.2926	0.106334	0.138234	0.213419	0.239741	0.111476	0.000621317	-0.138946	0.0104672	-0.0507713	-0.0205606	0.0177048	23.4972	0.183558	2.6215	0.000271138	0.668334	0.758096	0.00324734	0.857851	0.999999
DDT	0.0743565	1256.18	-612.091	8.39144	0.179467	0.224548	0.442948	0.383942	0.351936	0.00107692	-0.177272	-0.146618	-0.0615431	-0.18918	-0.122357	18.5535	2.30676	1.06472	0.00232702	0.128812	0.957178	0.0167663	0.398274	0.999999
DDX11	0.0480338	967.808	-467.904	6.53861	0.158693	0.195426	0.363816	0.461872	0.279615	0.086033	-0.279672	-0.079758	-0.118608	-0.288676	-0.0808623	23.5079	0.83922	4.18283	0.000269859	0.35962	0.523404	0.00323407	0.645878	0.999999
DDX31	0.0212263	1199.02	-583.508	8.39778	0.0990517	-0.0762537	-0.140444	0.178187	0.0644641	-0.0111567	-0.0957669	0.167831	0.194958	-0.00645256	0.0578054	17.0149	0.773115	8.62022	0.00447165	0.379255	0.125205	0.0273454	0.661491	0.999999
DDX3X	0.137525	1400.22	-684.111	9.44967	-0.486322	-0.434699	-0.707756	-0.665513	-0.41827	0.027002	0.356521	0.329362	0.220842	0.311298	-0.112814	20.3093	2.34341	4.15441	0.00109323	0.125814	0.527406	0.00936922	0.393621	0.999999
DDX49	0.0204439	991.217	-479.608	6.81079	0.119922	0.0922104	0.0433791	0.274787	0.0880473	-0.00856475	-0.15154	0.0127654	0.104761	-0.0186001	0.0804197	23.114	0.0118909	5.71594	0.000321035	0.913166	0.334847	0.00367838	0.96877	0.999999
DDX51	0.0226822	1012.17	-490.086	7.02325	0.0827385	0.116503	0.215512	0.27793	0.123714	-0.009344	-0.12611	0.0987721	0.00887697	-0.0739336	0.0183422	25.9517	0.200456	3.91009	9.11799e-05	0.654353	0.562432	0.00144695	0.851383	0.999999
DDX56	0.0191453	1014.21	-491.107	6.97072	0.133201	0.0457938	0.0387114	0.247064	0.110654	0.0383716	-0.211235	0.150406	0.0448802	-0.0502266	-0.0463533	18.7434	0.167757	10.7998	0.00214551	0.682113	0.0554967	0.0157384	0.864398	0.999999
DECR2	1.6394	1233.54	-600.771	6.49005	1.62901	-0.237597	0.639836	1.9518	-0.267037	-0.269233	-0.751426	3.53133	1.02915	-0.267633	0.215908	24.5571	1.39746	21.7455	0.000169623	0.237149	0.000585254	0.0023023	0.527631	0.0333683
DEGS2	2.02798	363.23	-165.615	0.544429	-0.451834	-0.0302575	-0.773013	0.282885	-0.235895	0.978773	0.659708	0.0390718	1.17439	0.0835237	0.587482	0.618408	13.849	1.26484	0.987145	0.000198103	0.938508	1	0.00792539	0.999999
DENND1C	0.0310475	1257.73	-612.867	8.65779	0.137543	0.149539	0.238115	0.407813	0.234314	0.16204	-0.214012	-0.0896491	-0.0690139	-0.165484	-0.0754829	28.5137	1.58432	2.77956	2.8878e-05	0.20814	0.733926	0.000589416	0.496942	0.999999
DENND5A	0.0261621	1299.85	-633.924	9.20905	-0.176711	-0.309395	-0.376224	-0.134663	-0.161136	-0.0185757	0.039778	0.215278	0.183403	-0.0251462	0.0720254	20.0278	1.24691	5.49097	0.00123481	0.264144	0.358937	0.0103134	0.556675	0.999999
DENND6B	0.0663102	996.267	-482.133	6.5385	0.169192	0.279797	0.516029	0.506073	0.456021	0.0460469	-0.10161	0.0456004	-0.0529182	-0.0140613	0.0706852	41.5343	0.373486	0.888249	7.31709e-08	0.54111	0.971067	3.80709e-06	0.782947	0.999999
DEPDC1B	0.189719	788.184	-378.092	4.92255	-0.214181	0.107642	-0.196283	-0.335954	-0.511686	0.540959	-0.160837	-0.534066	-0.444654	-0.152078	-0.456437	19.4444	3.11925	3.49332	0.00158808	0.0773725	0.624398	0.0125121	0.312138	0.999999
DEPDC7	0.15484	739.758	-353.879	4.73115	-0.361767	-0.232773	-0.507587	-0.445406	-0.541474	0.303437	0.270149	0.297159	0.141954	0.223833	0.171872	12.6281	10.2029	1.05459	0.0271249	0.00140221	0.958044	0.104353	0.0322881	0.999999
DES	6.10545	571.121	-269.56	3.38688	3.39602	-2.02511	-1.06771	-0.0432294	-1.80539	-0.0751472	-5.6617	4.21723	1.42979	-1.31725	0.548947	5.42141	0.112767	25.8189	0.36664	0.737015	9.67516e-05	0.609368	0.895091	0.00586765
DESI1	0.0194074	1094.56	-531.279	7.63743	0.0694293	0.148243	0.144849	0.154934	-0.0101393	0.180218	-0.236893	-0.0354575	-0.0815408	-0.0586808	-0.0976856	23.4798	2.84757	5.07087	0.000273226	0.0915124	0.407292	0.00326493	0.338185	0.999999
DGAT1	0.0293794	1122.35	-545.175	7.72107	0.138179	0.237406	0.299815	0.326979	0.231083	0.118532	-0.201942	-0.0721504	-0.042109	-0.0537782	-0.0766528	30.9405	0.571548	2.34301	9.62416e-06	0.449644	0.79993	0.000247666	0.720574	0.999999
DGCR2	0.0224206	1334.14	-651.068	9.17204	0.133897	0.212442	0.344461	0.349383	0.222692	0.0630762	-0.217955	-0.056424	-0.135219	-0.129457	-0.0756972	39.5759	0.729937	3.79623	1.81829e-07	0.392904	0.57911	8.65645e-06	0.674122	0.999999
DGCR6L	0.036293	1088.4	-528.202	7.396	0.299777	0.345702	0.513625	0.466077	0.274513	0.0963268	-0.322273	-0.107075	-0.181242	-0.126697	-0.0360373	42.3716	0.520311	5.36939	4.95359e-08	0.470709	0.372481	2.66472e-06	0.736179	0.999999
DGKA	0.0538693	1268.11	-618.053	8.64728	0.0997491	0.219824	0.25504	0.44753	0.34694	0.00691286	-0.0801803	-0.0370814	0.0562163	-0.153141	-0.00312134	25.7921	0.163356	1.47422	9.79139e-05	0.686085	0.916026	0.00151715	0.86656	0.999999
DGKG	0.19895	821.427	-394.713	5.62653	-0.594203	-0.661785	-0.820164	-0.227907	-0.321664	-0.211366	0.136519	0.205035	0.303681	-0.326382	-0.00605528	16.2459	1.33279	3.53901	0.00617602	0.248309	0.617493	0.034683	0.539357	0.999999
DGKQ	0.0299216	1085.41	-526.705	7.42155	0.158641	0.293629	0.386626	0.338756	0.246349	0.122217	-0.238765	-0.215798	-0.194811	-0.164312	-0.150826	26.3578	0.238525	3.56203	7.60484e-05	0.625273	0.614023	0.00125276	0.835054	0.999999
DGKZ	0.0433498	1362.05	-665.026	9.18152	0.119964	0.105915	0.0674388	0.199344	0.257519	-0.0649429	0.0757341	0.2005	0.158758	0.218456	0.084979	18.0068	0.700885	2.42951	0.00293788	0.402486	0.787072	0.019995	0.683115	0.999999
DHCR24	0.0285035	1270.63	-619.316	8.72995	0.0836384	0.117401	0.082841	0.268579	0.173094	0.0618853	0.0344605	0.0758041	0.161506	-0.0581157	0.100041	16.0809	3.96576	3.14274	0.00661691	0.0464345	0.67799	0.0364143	0.241335	0.999999
DHPS	0.024379	1116.41	-542.205	7.61045	0.157024	0.0921038	0.195998	0.351323	0.187616	-0.000551736	-0.136354	0.14909	0.123013	0.0137669	0.0887236	39.2356	0.250349	6.57566	2.12914e-07	0.616829	0.254159	9.9865e-06	0.830185	0.999999
DHRS11	0.0290807	1020.75	-494.375	7.16315	0.0989981	0.179822	0.226757	0.299021	0.188991	-0.0298245	-0.166519	-0.00599614	0.00830746	-0.0907476	-0.0230772	23.7178	2.135	2.38207	0.00024597	0.143971	0.794141	0.00302584	0.420281	0.999999
DHRS7	0.122336	1073.21	-520.604	6.86938	0.101204	-0.00415211	-0.0902466	-0.122193	-0.188687	0.24252	0.0142367	0.154876	0.272377	0.459784	0.299473	1.69832	9.61622	3.86016	0.889112	0.00192866	0.56972	0.973682	0.0400911	0.999999
DHRS7B	0.0329275	999.181	-483.59	6.84167	0.235313	0.285766	0.382333	0.333152	0.193205	0.0501566	-0.228089	-0.0420556	-0.0798512	-0.0489281	0.00133285	29.1797	0.0922154	3.20742	2.13791e-05	0.761379	0.668043	0.000465282	0.90617	0.999999
DHX15	0.0444423	1172.55	-570.275	8.19465	-0.236697	-0.142222	-0.227403	-0.234595	-0.175794	0.141645	0.162772	0.181495	0.0668313	0.163652	-0.0891377	9.79365	10.5198	3.97226	0.0812978	0.00118105	0.553417	0.227135	0.0285779	0.999999
DHX35	0.0201322	980.026	-474.013	6.9453	0.0384104	-0.00977097	-0.0512795	0.0470484	0.0384408	0.146355	-0.0333088	0.0283685	0.00331796	-0.0294649	-0.127455	2.61912	10.0066	2.12311	0.758458	0.00155977	0.831862	0.906213	0.0347806	0.999999
DHX8	0.0191717	1170.49	-569.247	8.28351	-0.0683347	-0.241887	-0.315182	0.0413221	-0.0619832	-0.0149796	-0.0247145	0.210541	0.274686	-0.0359537	0.0832456	19.7987	2.78747	13.206	0.00136322	0.0950041	0.0215228	0.0111082	0.343835	0.807949
DHX9	0.0514894	1229.76	-598.881	8.6337	-0.2721	-0.318253	-0.522669	-0.23083	-0.249916	-0.00232659	0.230491	0.253933	0.24964	0.0614266	0.00265607	19.3727	3.59554	4.49817	0.00163782	0.0579349	0.480129	0.0128033	0.270339	0.999999
DIAPH1	0.0426513	1313.71	-640.856	9.33218	-0.289781	-0.459726	-0.601399	-0.130967	-0.244085	-0.0693029	0.194165	0.389495	0.393933	0.0188465	0.124193	25.9539	4.12832	10.5432	9.10906e-05	0.0421712	0.0612277	0.00144674	0.230147	0.999999
DICER1	0.0842412	1104.08	-536.041	7.68148	-0.352352	-0.324515	-0.515781	-0.330992	-0.259856	0.133029	0.281834	0.171167	0.166178	0.0174052	-0.175656	15.8118	3.80856	4.65777	0.00740243	0.0509911	0.459055	0.0397531	0.253333	0.999999
DIP2B	0.075334	1130.28	-549.139	7.83005	-0.380594	-0.308527	-0.50973	-0.340732	-0.262904	0.130159	0.344463	0.216603	0.201904	0.0912219	-0.133642	15.8099	10.3394	5.77378	0.00740818	0.00130223	0.328857	0.0397728	0.030612	0.999999
DIRAS3	1.07393	571.391	-269.695	3.26792	-1.20549	-1.13114	-1.1084	-1.18122	-0.731496	0.176664	0.792435	0.511481	0.404462	-0.217929	-0.0883349	19453.6	106.746	3240.71	0	5.05975e-25	0	0	4.63235e-23	0
DIRC2	0.0828145	804.238	-386.119	5.55567	-0.173644	-0.407477	-0.475601	-0.370589	-0.378872	0.102927	-0.0402439	0.260197	0.0990337	0.0788283	-0.0658718	17.4234	2.02441	2.42583	0.00376298	0.154789	0.787622	0.023966	0.435076	0.999999
DIS3L	0.03	1180.93	-574.465	8.41833	-0.097233	-0.0110484	-0.0167499	0.101109	0.0813981	0.14963	0.04334	0.102327	0.0752157	-0.0941947	-0.0938638	4.34191	13.821	3.52686	0.501309	0.000201071	0.619327	0.729459	0.00797707	0.999999
DISC1	0.143724	845.061	-406.53	5.59969	-0.0856997	-0.154652	-0.563605	-0.280376	-0.443552	0.113304	0.145447	-0.304337	0.107191	0.160472	0.160752	16.313	1.03908	3.3068	0.00600505	0.308036	0.652801	0.0339531	0.598626	0.999999
DIXDC1	0.0792568	1212.03	-590.016	8.47184	-0.451165	-0.555531	-0.530894	-0.552426	-0.380087	-0.0777167	0.223569	0.445231	0.140479	0.0816317	0.00798705	24.2245	0.82596	5.27474	0.000196576	0.363443	0.383278	0.00256397	0.649073	0.999999
DKKL1	1.30923	646.047	-307.024	2.33148	0.65461	0.336343	1.6127	1.6275	0.109517	-0.326067	-0.139706	1.02967	0.161783	-0.0462192	0.760181	18.2014	0.00269972	2.36369	0.00270435	0.958561	0.796869	0.0188365	0.986259	0.999999
DLC1	0.38118	845.686	-406.843	5.52207	-0.630628	-0.898938	-1.29267	-0.854078	-1.02005	-0.0927775	0.675401	0.980365	0.769165	0.347066	0.332453	19.0225	2.76712	4.85899	0.00190366	0.0962193	0.433331	0.0143627	0.345914	0.999999
DLEC1	0.0490051	904.336	-436.168	6.05302	0.0946045	0.28842	0.417571	0.416571	0.305013	0.251909	-0.389868	-0.289303	-0.274789	-0.338355	-0.278857	25.147	0.0146681	5.39797	0.000130516	0.903602	0.369263	0.00188005	0.965768	0.999999
DLG3	0.0573139	776.785	-372.393	5.03498	0.109215	0.258981	0.193566	0.215784	0.251109	0.335129	-0.0670869	-0.195032	-0.157013	-0.200043	-0.0852307	4.90178	11.5887	1.52045	0.427984	0.000663522	0.910698	0.666785	0.0192614	0.999999
DLG4	0.0714267	1006.1	-487.05	6.6631	0.177173	0.29573	0.359754	0.561254	0.434077	0.0450734	-0.155219	-0.0956752	-0.0834456	-0.366009	-0.0748171	21.0034	1.50399	3.29841	0.000808867	0.220059	0.654085	0.00737638	0.510217	0.999999
DLGAP3	0.111275	543.291	-255.646	3.06167	-0.260251	-0.00341165	0.163277	0.190918	-0.0866854	0.181353	0.376392	0.201095	0.120219	0.0485975	0.375592	5.13946	16.0105	2.55869	0.399098	6.29909e-05	0.767631	0.64092	0.00305732	0.999999
DMAC2	0.0230291	960.304	-464.152	6.56394	0.205263	0.17919	0.253787	0.278634	0.191284	0.0631827	-0.255626	-0.0089283	-0.0390097	-0.0484221	-0.0775042	22.9685	0.0251291	5.52763	0.000342279	0.874046	0.354925	0.00385681	0.95389	0.999999
DMAP1	0.0317565	1035.56	-501.782	7.09242	0.0503555	0.114281	0.215892	0.326574	0.12616	-0.0447463	-0.11117	0.0762426	0.0282145	0.00539323	0.128912	32.0023	0.1597	3.02479	5.93514e-06	0.689433	0.696164	0.000164997	0.868749	0.999999
DMBT1	1.14569	908.617	-438.309	6.03534	-0.965745	-1.21974	-2.334	-2.13607	-2.01755	0.0778611	0.440449	0.107464	0.788555	0.759263	0.913871	25.575	1.78554	1.68085	0.000107866	0.181471	0.891304	0.00163282	0.467434	0.999999
DMD	0.535665	743.702	-355.851	5.05591	-0.709773	-0.80304	-1.38158	-0.815812	-0.827159	-0.10585	-0.165434	-0.465876	-0.0800418	-0.41868	-0.506172	25.0347	2.46859	1.26994	0.000137201	0.116142	0.937995	0.00194979	0.378844	0.999999
DMRT3	10.041	262.824	-115.412	-0.358319	-1.85471	-1.87726	-1.78717	-0.599013	-1.88008	-0.0725526	2.1092	2.47381	2.09863	1.28676	3.30235	445.157	0.221904	2303.39	5.4443e-94	0.637593	0	3.95709e-92	0.841669	0
DMTF1	0.0770008	1061.07	-514.537	7.37041	-0.344175	-0.235036	-0.316727	-0.281143	-0.0526149	0.210537	0.304383	0.175064	0.0167577	0.0335931	-0.279389	8.84562	14.7427	7.4277	0.115382	0.000123223	0.190725	0.287219	0.00531924	0.999999
DMTN	1.19819	878.799	-423.4	3.79428	0.526681	-0.0394627	1.10562	1.58806	-0.0335843	0.549559	0.0313888	0.867968	0.166666	-0.140041	0.244614	16.6875	2.95819	1.44014	0.00513219	0.0854436	0.919873	0.030243	0.327048	0.999999
DMXL1	0.160896	1072.94	-520.469	7.07239	-0.527053	-0.388628	-0.674065	-0.609915	-0.409507	0.0464997	0.555662	0.281985	0.189461	0.302484	-0.124071	16.3416	3.04912	5.33244	0.00593347	0.080781	0.376669	0.0337253	0.318425	0.999999
DMXL2	0.324636	726.259	-347.13	4.97634	-0.822354	-1.01483	-1.20977	-1.198	-1.07273	-0.104565	0.522948	0.551498	0.394862	0.653032	0.335981	23.932	3.2442	2.35227	0.000223746	0.0716769	0.79856	0.00281613	0.301665	0.999999
DNAH12	0.124677	779.427	-373.713	5.00696	-0.272303	-0.129567	-0.292995	-0.381454	-0.159917	0.124922	0.460036	0.315965	0.330815	0.315104	-0.0724752	4.98351	11.6549	5.03875	0.417896	0.000640335	0.411169	0.65823	0.0187599	0.999999
DNAH14	1.29691	427.369	-197.684	1.74574	-0.511358	-0.351528	-0.720936	-0.552015	-0.822378	0.0792445	0.451559	0.164104	0.302599	0.485107	0.0611859	30166	90.6791	8276.54	0	1.6897e-21	0	0	1.51065e-19	0
DNAJA1	0.136201	1153.08	-560.538	7.59159	-0.465304	-0.321915	-0.440388	-0.530379	-0.613711	0.146975	0.309102	0.444874	0.0291116	0.353066	0.187127	17.2067	13.8553	3.52621	0.00412404	0.000197436	0.619426	0.0256899	0.00792539	0.999999
DNAJA4	0.0348027	916.077	-442.038	6.23973	-0.0481393	0.117659	0.194954	0.248488	0.201698	0.100278	-0.0206628	0.0440163	0.0653071	-0.0192195	-0.0471859	24.796	1.32324	0.753254	0.000152553	0.250011	0.979919	0.00211737	0.540987	0.999999
DNAJB1	0.021515	1099.6	-533.798	7.91496	-0.168616	-0.171389	-0.186904	0.0416086	-0.0821168	-0.00215757	0.0472029	0.316982	0.239774	0.0520587	0.130914	13.9648	12.6921	10.5168	0.0158347	0.000367212	0.0618484	0.0700279	0.0127113	0.999999
DNAJB2	0.0248147	1120.09	-544.046	7.73942	0.119968	0.151196	0.280191	0.412287	0.20878	0.00167472	-0.133362	0.125449	0.0556741	-0.0711341	0.0440896	50.2048	0.00784146	5.16969	1.25832e-09	0.929438	0.395524	7.583e-08	0.974885	0.999999
DNAJB9	0.164298	1045.58	-506.791	6.79671	-0.426339	-0.112076	-0.508681	-0.563141	-0.462275	0.137154	0.21668	-0.122698	0.013986	0.181429	-0.136016	16.0415	0.630706	1.97512	0.00672664	0.427097	0.852577	0.0368408	0.704173	0.999999
DNAJC1	0.0200782	1018.21	-493.106	7.29801	-0.00453601	-0.0464326	-0.0954794	-0.0117764	-0.0826711	0.0929645	0.0143058	0.158612	0.0621696	0.114872	0.0597046	5.70511	13.2005	2.60167	0.335978	0.000279871	0.761111	0.578423	0.0102295	0.999999
DNAJC11	0.015167	1023.78	-495.888	7.2392	0.124864	0.0736876	0.0542268	0.21335	0.127653	0.0720835	-0.172266	0.0160437	0.0979757	-0.0533045	-0.0341373	15.6843	0.868759	7.57353	0.00780572	0.351299	0.181358	0.0414976	0.638034	0.999999
DNAJC13	0.0723809	1102.58	-535.288	7.6655	-0.381564	-0.452039	-0.575722	-0.42191	-0.384739	0.0378214	0.357899	0.195329	0.200737	0.17922	-4.33443e-05	23.2057	7.30435	3.84771	0.000308328	0.0068788	0.571544	0.00357582	0.0875866	0.999999
DNAJC15	0.0300723	977.002	-472.501	6.83853	-0.10356	0.0346168	0.0831648	0.0655535	0.0164836	0.136817	0.146812	-0.0139928	0.0357788	0.0185388	0.0556469	4.44884	18.2187	1.60718	0.486757	1.96936e-05	0.90038	0.718942	0.00110954	0.999999
DNAJC17	0.024202	874.258	-421.129	6.02283	0.0961152	0.194471	0.272779	0.191614	0.16522	0.0734073	-0.075769	-0.00012627	-0.111409	-0.0326791	0.00204875	16.8104	0.361585	1.29185	0.00487372	0.547627	0.935768	0.0290626	0.78723	0.999999
DNAJC18	0.0387366	940.948	-454.474	6.70578	-0.080449	-0.0777701	-0.150206	-0.107188	-0.0205661	0.1689	0.05486	0.0589839	-0.0289746	0.000319927	-0.103067	4.77141	9.88713	1.34425	0.44441	0.00166438	0.930314	0.682437	0.0364309	0.999999
DNAJC21	0.0628967	933.78	-450.89	6.51228	-0.247304	-0.198737	-0.23773	-0.307267	-0.311123	0.215495	0.196916	0.138284	-0.135584	0.164631	0.00146527	13.1166	16.5768	3.75875	0.0223099	4.67188e-05	0.584645	0.0902751	0.00241757	0.999999
DNAJC25	0.10947	955.013	-461.506	6.56476	-0.483392	-0.247211	-0.459076	-0.570065	-0.490654	0.0946828	0.339813	0.140176	0.00644343	0.304148	-0.176645	23.4697	2.63764	5.23724	0.000274445	0.104358	0.387619	0.00327459	0.360663	0.999999
DNAJC27	0.0756554	875.148	-421.574	5.98428	-0.306605	-0.194467	-0.27133	-0.408697	-0.139979	0.241685	0.200459	0.181905	0.0230836	0.209409	-0.21441	9.92227	12.0462	5.21153	0.0774679	0.000518975	0.390614	0.219527	0.0161749	0.999999
DNAJC3	0.0676299	1141.58	-554.788	7.86049	-0.239351	-0.0198621	-0.313722	-0.214187	-0.29816	0.197443	0.0678079	-0.12824	0.000179561	0.0166935	-0.111008	15.79	1.98107	1.30109	0.00746997	0.159278	0.934819	0.0400255	0.440286	0.999999
DNAL4	0.0394876	743.867	-355.933	4.86696	0.21492	0.233056	0.246085	0.309939	0.209486	-0.0445362	-0.169825	0.0426328	0.114915	0.0721312	0.123186	21.6154	0.0430021	3.85024	0.000619466	0.835721	0.571173	0.00600331	0.937424	0.999999
DNER	12.2942	391.164	-179.582	4.56597	-0.138567	-0.115804	-0.299866	-0.279916	-0.134945	-6.70441	0.130837	0.199384	0.38964	0.390744	2.42762	0.848859	42.0163	0.935239	0.973813	9.05151e-11	0.967618	0.999826	7.15219e-09	0.999999
DNLZ	1.56535	633.232	-300.616	3.56311	0.442436	-0.400414	0.807829	0.0381562	-0.122018	-0.199501	-1.45482	-0.222005	-1.09098	-1.07165	-1.73948	6.84847	13.9386	4.31539	0.232156	0.000188878	0.504957	0.455674	0.00769533	0.999999
DNM1L	0.0549849	1070.71	-519.353	7.32875	-0.227712	-0.145239	-0.209187	-0.213927	-0.189478	0.181613	0.186812	0.145842	0.0920142	0.115776	-0.0726213	6.70233	9.60187	2.52134	0.243736	0.00194379	0.773278	0.471166	0.0402781	0.999999
DNM3	0.129988	642.551	-305.276	3.88221	0.0455178	-0.136203	-0.437594	-0.185993	-0.183678	0.117882	0.164359	0.436392	0.582784	0.226015	0.290123	3.89361	10.774	4.14324	0.564833	0.00102938	0.528983	0.781219	0.025998	0.999999
DNPEP	0.0252257	1150.38	-559.188	7.81555	0.228838	0.170492	0.251255	0.307219	0.0975534	0.0215121	-0.261858	0.0211054	0.00542959	0.00631486	0.0425518	29.4286	0.0239088	7.62091	1.91036e-05	0.877117	0.178403	0.000423012	0.955163	0.999999
DNPH1	0.0417679	981.994	-474.997	6.65297	0.189352	0.251054	0.378942	0.398057	0.18768	0.0302696	-0.123014	-0.0350138	-0.105505	-0.0550338	0.0266818	25.3654	0.0833835	1.19127	0.000118428	0.772764	0.945712	0.00174534	0.912153	0.999999
DNTT	6.26779	251.869	-109.935	-0.115994	-1.96037	-1.98915	-1.90669	-1.90353	-1.99451	1.14573	2.00448	1.94714	1.33629	1.9357	1.70428	1.36623	11.8162	1.14312	0.927971	0.000587162	0.950217	0.989438	0.0177481	0.999999
DOC2G	0.938678	696.202	-332.101	3.21618	0.780705	0.198913	0.648201	0.817173	0.866663	-0.636465	-0.964722	0.0129931	1.07663	-0.300417	0.31073	3133.95	1011.15	2860.33	0	6.7564e-222	0	0	1.08119e-219	0
DOCK1	0.126906	859.795	-413.898	6.1168	-0.372698	-0.616655	-1.10073	-0.526646	-0.628748	-0.260399	0.46528	0.252821	0.802507	0.367342	0.453522	28.3651	1.55141	8.0311	3.08788e-05	0.212928	0.15453	0.000622779	0.503637	0.999999
DOCK10	0.0705231	1216.91	-592.455	8.54234	-0.299967	-0.383138	-0.593986	-0.340432	-0.314705	0.134791	0.327126	0.305248	0.270328	0.15738	-0.00168943	20.7109	17.6754	4.70321	0.0009185	2.61999e-05	0.453163	0.00813535	0.00142959	0.999999
DOCK2	0.0332709	1293.81	-630.903	9.25483	-0.157932	-0.229717	-0.388832	0.0185652	-0.0626551	0.0390927	0.187557	0.229045	0.290857	-0.0338677	0.0330908	15.2229	13.267	8.20055	0.00945105	0.000270118	0.145524	0.0476254	0.00998808	0.999999
DOCK4	0.306541	806.531	-387.266	5.38836	-0.474091	-0.629445	-1.43041	-1.10773	-0.938756	0.113537	0.285012	0.12768	0.598379	0.552219	0.070514	32.2571	4.139	3.00463	5.28379e-06	0.041906	0.699272	0.000152685	0.229722	0.999999
DOCK5	0.0806595	921.166	-444.583	6.5218	-0.341908	-0.43152	-0.673799	-0.206988	-0.244893	-0.15412	0.218783	0.210343	0.457853	-0.144342	0.130506	16.231	0.0075969	7.66564	0.00621471	0.930544	0.175651	0.0348591	0.975291	0.999999
DOCK8	0.0572368	1305.77	-636.886	9.27926	-0.365604	-0.379045	-0.523997	-0.330398	-0.259973	0.0825507	0.321124	0.316144	0.202684	0.0508579	-0.0476806	20.6363	8.36168	6.82505	0.000948723	0.00383216	0.23398	0.00835253	0.0621599	0.999999
DOK4	0.0843238	725.436	-346.718	4.48823	0.152378	0.347078	0.423932	0.50019	0.403992	0.108092	-0.213905	-0.158744	-0.0755946	-0.163654	-0.0150926	22.1754	0.000758782	1.22186	0.000484878	0.978024	0.942763	0.00500483	0.992824	0.999999
DOK7	0.128203	1155.41	-561.706	7.08384	0.50149	0.524212	0.772741	0.695276	0.65378	0.24493	-0.426729	-0.230522	-0.323627	-0.270383	-0.0924656	26.4172	0.0223941	2.80632	7.40569e-05	0.881043	0.729815	0.00122874	0.956779	0.999999
DOLPP1	0.0192161	922.038	-445.019	6.49381	0.0793987	0.188136	0.150782	0.193387	0.0830698	0.0456554	-0.177014	-0.145774	0.00101495	-0.0824921	-0.0984215	16.2125	1.11539	3.93783	0.0062628	0.290913	0.558402	0.0349992	0.58204	0.999999
DONSON	0.0630513	1067.44	-517.722	7.30268	-0.229401	-0.00793836	-0.142145	-0.194141	-0.106322	0.204222	0.215013	0.111351	-0.0188287	0.181713	-0.143711	7.46478	9.57646	4.34528	0.188304	0.00197088	0.500847	0.397948	0.0407195	0.999999
DOPEY1	3.64561	810.24	-389.12	6.31729	-3.19339	-3.30882	-3.29056	-2.91124	-2.91343	0.124783	3.10382	3.02938	-0.352054	1.76076	1.13776	20.7904	12.1273	8.79811	0.000887334	0.000496881	0.117393	0.00792566	0.0157365	0.999999
DPEP2	0.272291	895.869	-431.935	5.09163	-0.0164193	0.217129	0.350769	0.686812	0.543157	0.358979	-0.779899	0.0421629	-0.124161	-0.632232	-0.420454	18.9142	0.106708	6.38318	0.00199418	0.743923	0.270698	0.0148922	0.898177	0.999999
DPF3	0.081907	843.304	-405.652	5.41212	-0.0163179	-0.114306	0.0567329	-0.0150189	-0.0286755	0.309258	0.115189	0.281525	0.0626478	0.0710182	-0.119672	2.3918	15.831	3.04059	0.792694	6.92598e-05	0.693727	0.92648	0.00330249	0.999999
DPH2	0.018941	942.807	-455.404	6.67959	0.034417	0.00975048	0.00327922	0.207193	0.0955496	0.0173627	-0.125336	0.141917	0.090862	-0.0624654	-0.0274205	15.4852	0.313946	7.26749	0.00847838	0.575269	0.201494	0.0439689	0.804912	0.999999
DPH5	0.0882333	984.274	-476.137	6.63544	-0.28706	-0.173639	-0.241244	-0.369882	-0.295026	0.263747	0.215893	0.126296	0.00360953	0.23524	0.0221445	7.60195	10.504	1.92178	0.17958	0.00119117	0.859859	0.384457	0.028694	0.999999
DPM3	0.0295903	959.858	-463.929	6.4833	0.192104	0.279662	0.304032	0.271073	0.176229	0.0634935	-0.172312	-0.119969	-0.0916476	0.038207	-0.0256044	22.2991	0.000619293	3.06907	0.00045929	0.980146	0.689337	0.00482348	0.994031	0.999999
DPP7	0.0315591	1118.72	-543.361	7.55736	0.200934	0.192793	0.121355	0.256439	0.097005	-0.0634349	-0.152256	-0.02684	0.121556	0.0943952	0.0937686	18.1647	0.334349	5.01454	0.00274692	0.563109	0.414108	0.0190702	0.797923	0.999999
DPY19L1	0.127202	1066.91	-517.455	7.31108	-0.413781	-0.347285	-0.644518	-0.612417	-0.493792	0.0195853	0.319683	0.0612756	0.167208	0.453515	0.0340054	18.034	1.39123	3.77496	0.00290407	0.238198	0.582249	0.0198714	0.528608	0.999999
DPY19L3	10.3546	448.758	-208.379	5.62083	-0.973254	-6.49511	-7.6432	-1.40486	-3.8195	-0.547748	0.850016	6.12612	0.520934	-5.69638	-0.958445	31.5564	0.0783073	16.9093	7.2723e-06	0.779605	0.00467513	0.000196435	0.914122	0.229455
DPYD	0.106739	1029.84	-498.922	7.25352	-0.399516	-0.550231	-0.937237	-0.586117	-0.538555	-0.0845381	0.304587	0.24439	0.501065	0.296131	0.220457	29.1846	2.40771	3.61043	2.13316e-05	0.120739	0.606748	0.000465282	0.386686	0.999999
DR1	0.138404	1159.57	-563.784	7.84053	-0.345304	-0.306801	-0.554946	-0.554674	-0.338114	0.115574	0.278875	0.110536	0.0619039	0.322915	-0.169207	15.1328	1.6178	3.54543	0.00980967	0.203398	0.616524	0.0489532	0.491568	0.999999
DRAM1	0.273932	1075.7	-521.852	7.19176	-0.472832	-0.917957	-1.14776	-1.1307	-1.1834	-0.453613	0.0541499	0.881062	0.502191	0.773651	0.414816	27.801	0.0406425	7.05637	3.98088e-05	0.84023	0.216482	0.000752063	0.938819	0.999999
DRAP1	0.020834	1053.57	-510.785	7.32373	0.138674	0.131731	0.272028	0.205113	0.0190294	0.0637811	-0.195739	-0.0251754	-0.160378	-0.0111791	0.04985	19.7952	0.0312064	6.6751	0.00136527	0.859781	0.245946	0.0111201	0.947336	0.999999
DSTN	0.203305	1057.73	-512.867	5.85799	0.358919	0.157167	0.417386	0.231678	0.191943	0.441561	-0.155205	0.254783	0.0511599	0.341244	0.150558	7.02025	17.8869	2.35858	0.219138	2.34427e-05	0.797627	0.440149	0.00129773	0.999999
DSTYK	0.0628984	965.122	-466.561	6.83362	-0.292485	-0.222888	-0.409057	-0.316311	-0.144059	0.146379	0.191115	0.0705125	0.025024	0.0647625	-0.271547	16.5799	6.83663	5.56017	0.0053694	0.0089307	0.351394	0.0313168	0.101412	0.999999
DTD1	0.0203593	1011.88	-489.939	7.02357	0.0381041	0.0728055	0.234341	0.187842	0.00479683	0.0330751	-0.0318626	0.0880726	-0.0803298	0.0337985	0.0987046	21.6635	0.357328	3.41197	0.000606601	0.549994	0.636747	0.00591778	0.788479	0.999999
DTNB	0.0286197	1049.89	-508.945	7.16737	0.126852	0.127631	0.159356	0.290138	0.253637	-0.102544	0.0273224	0.172603	0.201596	0.116759	0.184253	36.3001	0.0449175	3.73044	8.27174e-07	0.832156	0.588841	3.30228e-05	0.936251	0.999999
DTNBP1	0.0233831	1130.44	-549.219	7.53487	0.121762	0.141724	0.247311	0.282897	0.133843	0.0389894	-0.00812309	0.134189	-0.00797382	0.0717878	0.0972452	30.2976	2.66301	2.37835	1.2887e-05	0.102706	0.794694	0.000311826	0.35748	0.999999
DTX3	0.0592861	993.876	-480.938	6.67113	0.164636	0.189479	0.322375	0.419176	0.38064	-0.00591051	-0.106823	0.0317647	-0.00184358	-0.0716537	0.0268883	25.0559	0.135129	0.784833	0.000135914	0.713172	0.977991	0.00193583	0.881693	0.999999
DTX3L	0.221456	1257.59	-612.796	8.35797	-0.384191	-0.644551	-0.838618	-0.640723	-0.686838	0.0704213	0.175137	0.656973	0.267373	0.404353	-0.0346895	18.6337	6.55111	4.42065	0.00224861	0.0104819	0.49057	0.0163436	0.110831	0.999999
DTYMK	0.0434346	992.961	-480.481	6.64055	0.184653	0.345667	0.486596	0.337927	0.180028	0.194555	-0.290915	-0.243845	-0.280794	-0.174851	-0.183468	24.7782	0.000343679	3.86069	0.000153765	0.985209	0.569642	0.00212647	0.995878	0.999999
DUS1L	0.0196507	1071.96	-519.978	7.35964	0.149402	0.124303	0.178626	0.308598	0.149369	-0.0160584	-0.19482	0.0568838	0.0409675	-0.0745344	0.058233	29.5094	0.59502	7.37168	1.84178e-05	0.440485	0.194432	0.000413596	0.715316	0.999999
DUSP16	0.0819618	937.44	-452.72	6.66672	-0.373222	-0.52676	-0.726108	-0.436036	-0.454175	-0.0752702	0.108528	0.290573	0.268516	0.0844594	0.125769	26.6109	0.489407	2.2365	6.79061e-05	0.484192	0.815546	0.00114336	0.746493	0.999999
DUSP26	1.04689	846.445	-407.222	3.624	0.98584	0.142551	1.25173	1.42589	0.107832	0.508743	-0.510267	0.772956	-0.11365	-0.205113	-0.290992	16.7707	1.30371	2.5784	0.00495578	0.253536	0.764644	0.0294731	0.5445	0.999999
DUSP28	0.0220064	1103.07	-535.536	7.71395	0.140965	0.206881	0.249046	0.31745	0.183903	0.0447485	-0.141671	-0.0946809	-0.0136126	-0.0696443	-0.00896196	29.8516	0.034356	2.16163	1.57747e-05	0.852952	0.826359	0.000368134	0.944291	0.999999
DUSP6	0.0943504	1173.4	-570.701	8.12829	-0.365406	-0.311214	-0.652179	-0.432356	-0.45898	0.0120412	0.318401	-0.0113686	0.358604	0.284823	0.152384	16.7825	2.0391	4.15222	0.00493121	0.1533	0.527715	0.0293362	0.433001	0.999999
DUSP7	0.032901	1172.82	-570.411	8.00874	0.223174	0.258805	0.28945	0.343284	0.301891	0.12849	-0.244844	-0.128389	-0.0490349	-0.0529859	-0.0783909	25.6333	0.213372	3.31548	0.000105101	0.644137	0.651473	0.00160116	0.845777	0.999999
DVL1	0.0257887	950.716	-459.358	6.66825	0.0212416	0.0972262	0.181738	0.203642	0.195222	0.0459597	-0.0872392	0.00439599	0.0273269	-0.0457638	-0.0355093	20.6663	0.106044	0.958041	0.000936476	0.744694	0.965879	0.00825616	0.898244	0.999999
DXO	0.0343333	968.55	-468.275	6.67665	0.108807	0.13573	0.200667	0.336472	0.155694	-0.0239778	-0.130552	0.0480113	0.0736425	-0.0532281	0.10599	23.6787	0.0936588	3.25465	0.00025025	0.759576	0.660792	0.00306631	0.905324	0.999999
DYNC1LI2	0.0524428	1023.81	-495.905	7.19549	-0.229888	-0.251141	-0.358964	-0.269417	-0.198677	0.0914638	0.117168	0.0960396	0.0276882	0.00704824	-0.193122	16.732	1.2751	3.40007	0.0050372	0.258812	0.638559	0.0298177	0.550432	0.999999
DYNC2H1	0.127571	702.935	-335.468	4.34089	-0.313198	-0.17312	-0.291106	-0.113855	-0.0710462	0.317931	0.305444	0.266112	0.27319	0.190748	-0.0368786	1.97875	13.7115	2.35697	0.852078	0.000213147	0.797864	0.957584	0.00833463	0.999999
DYNLL1	0.0252788	1122.16	-545.078	7.68175	-0.109778	0.0423921	0.203607	0.0622608	-0.0908653	0.0139837	0.046299	0.115964	-0.105832	0.0965935	0.0952021	21.1488	1.48066	4.0699	0.000759248	0.223671	0.539396	0.00702737	0.513903	0.999999
DYRK1B	0.023585	1134.49	-551.245	8.02999	0.0843443	0.0648538	0.11019	0.272048	0.167191	-0.00954589	-0.155182	0.0307879	0.0424278	-0.110028	-0.0541364	17.6893	1.22938	3.98072	0.00336204	0.267527	0.552195	0.022039	0.559591	0.999999
DYRK4	0.210548	567.28	-267.64	2.80339	0.247577	0.483836	0.516099	0.704675	0.570904	-0.24266	-0.177553	0.156589	0.115337	-0.0463426	0.120963	17.8348	1.03344	0.93787	0.00316071	0.309352	0.96742	0.0210821	0.599392	0.999999
E2F3	0.192024	973.245	-470.623	6.79045	-0.635851	-0.766704	-1.00316	-0.945385	-0.70702	0.0205508	0.270862	0.491892	0.11725	0.269676	-0.0316581	34.2256	3.96626	3.00859	2.14699e-06	0.0464209	0.698661	7.4472e-05	0.241335	0.999999
E2F8	0.114943	838.525	-403.263	5.56288	-0.194817	-0.0767496	-0.225278	-0.242197	-0.354668	0.351246	-0.175749	-0.338568	-0.234569	-0.148794	-0.364351	15.1939	3.01785	2.26956	0.00956537	0.0823526	0.810727	0.0479982	0.32112	0.999999
E4F1	0.0260344	1050.96	-509.479	7.14394	0.100478	0.133296	0.1949	0.292949	0.184113	-0.0800916	-0.153731	0.119049	0.08468	-0.0141468	0.0499966	31.1865	0.991801	5.20349	8.60542e-06	0.319303	0.391554	0.000226657	0.609144	0.999999
EARS2	0.0937125	886.999	-427.499	6.10668	-0.222898	-0.194381	-0.392629	-0.368112	-0.256458	0.142649	0.0920652	0.0527784	-0.023038	-0.0571129	-0.291034	17.7142	1.13121	2.81789	0.00332683	0.287517	0.728037	0.0218911	0.579332	0.999999
EBF4	0.212484	828.85	-398.425	4.78379	0.136306	0.287468	0.537077	0.66904	0.535748	-0.148242	0.0192065	0.0681536	0.0434719	-0.10048	0.256587	20.2803	0.179302	0.944562	0.00110705	0.671974	0.966912	0.00944514	0.8599	0.999999
EBNA1BP2	0.0190624	1040.38	-504.188	7.19886	0.0856098	0.137299	0.201603	0.181318	0.0234496	0.111695	-0.176411	-0.0179513	-0.140512	-0.0540216	0.0318502	15.2903	0.897497	5.13708	0.00919144	0.343454	0.399381	0.0468252	0.630039	0.999999
EBP	0.0227972	1017.35	-492.676	6.86758	0.141179	0.162043	0.105917	0.218058	0.0754247	0.0967274	-0.211125	-0.104897	0.0477053	0.0132709	0.0278621	15.5308	1.05958	6.33697	0.00831948	0.303311	0.274797	0.0434393	0.594191	0.999999
ECE1	0.0502608	1363.93	-665.965	9.56772	-0.146822	-0.358941	-0.475001	-0.243274	-0.284852	-0.0973473	0.0625583	0.232604	0.211384	0.156207	0.0525197	19.4305	0.0458087	2.64095	0.00159757	0.830524	0.755134	0.0125713	0.935837	0.999999
ECHS1	0.0257164	1104.35	-536.174	7.68939	0.207969	0.186973	0.206155	0.279105	0.157029	-0.112563	-0.128874	0.0551039	0.104563	0.07286	0.139943	27.7551	2.14924	5.23012	4.06378e-05	0.14264	0.388447	0.000764689	0.418537	0.999999
ECI1	0.0376494	1018.43	-493.214	6.93048	0.18137	0.235546	0.321315	0.396338	0.168863	0.0510114	-0.258604	-0.138512	-0.15529	-0.166525	-0.0667937	21.1247	0.815721	3.06798	0.000767279	0.366434	0.689506	0.00708598	0.652053	0.999999
ECM2	0.19791	678.151	-323.076	3.98112	0.456937	-0.436299	-0.507231	-0.267268	-0.369896	0.0672699	-0.463225	0.368111	0.0662289	-0.0266036	0.201164	17.1533	0.519823	5.52399	0.00421802	0.470917	0.355322	0.026172	0.736323	0.999999
ECPAS	0.0259594	1152.22	-560.112	8.2068	-0.145911	-0.226416	-0.371457	-0.123514	-0.222388	-0.0203224	0.0900563	0.200166	0.216486	0.0360567	0.0900863	17.4677	2.66889	4.29047	0.00369305	0.102327	0.508397	0.0235996	0.357014	0.999999
ECSCR	1.00113	639.989	-303.995	1.91446	0.707244	1.49628	2.14873	1.75376	1.44057	0.859478	-0.800265	-1.53522	-1.21113	-0.755268	-0.73793	20.0747	0.00404693	3.72499	0.00121004	0.949276	0.589649	0.0101554	0.981969	0.999999
ECT2	0.220824	919.495	-443.747	5.84621	-0.419313	-0.0042173	-0.353868	-0.587723	-0.417609	0.419222	0.208108	-0.234151	-0.191002	0.261743	-0.515078	16.0914	3.55744	5.71295	0.00658787	0.0592792	0.33516	0.036321	0.273794	0.999999
EDC4	0.0216724	1141.16	-554.58	8.05387	0.0257702	-0.0136817	-0.0561975	0.244169	0.0984009	-0.0111818	-0.0523742	0.111309	0.165849	-0.108689	0.0509772	16.1293	0.155143	7.14293	0.00648443	0.693668	0.210225	0.0358753	0.871685	0.999999
EDEM1	0.0307948	1287.53	-627.765	9.12541	-0.215116	-0.20298	-0.335169	-0.243423	-0.236854	0.0230645	0.141753	0.0937285	0.0951135	0.0629489	-0.00615898	19.4707	1.77938	1.63908	0.0015702	0.182225	0.896483	0.0123867	0.46829	0.999999
EDEM3	0.20391	1055.81	-511.906	6.95976	-0.483149	-0.18308	-0.682736	-0.709065	-0.432918	0.32428	0.292345	-0.121203	-0.00533056	0.24483	-0.390322	20.6964	3.2218	4.51894	0.000924309	0.0726638	0.477354	0.00816781	0.303918	0.999999
EDF1	0.0269966	1222.84	-595.422	8.34816	0.239967	0.227468	0.318989	0.332767	0.131474	0.04835	-0.271318	-0.0623638	-0.115987	-0.0331302	0.0406472	28.1082	0.152324	6.73187	3.46689e-05	0.696324	0.241358	0.000680619	0.873104	0.999999
EDIL3	2.51154	442.287	-205.144	1.90423	-0.382626	-0.287474	-0.746813	-0.82901	-0.289129	-0.392342	-0.0885989	0.340672	-0.0691575	0.607001	-0.602241	6496.59	618.731	3505.36	0	1.41206e-136	0	0	1.9207e-134	0
EDNRB	0.751907	562.093	-265.047	2.85468	-0.307961	-0.842318	-0.786769	-0.369589	-0.386571	-0.42569	0.761432	0.894194	1.04962	0.457927	1.14724	5210.37	782.874	14732.5	0	2.85446e-172	0	0	4.21376e-170	0
EEF1D	0.0331197	1323.13	-645.565	9.13045	0.126681	0.267411	0.452543	0.335015	0.184391	0.0634209	-0.119126	-0.0476824	-0.230582	-0.10169	-0.0405799	30.6807	0.275841	2.9874	1.08299e-05	0.59944	0.701928	0.000272437	0.819513	0.999999
EEF2K	0.0384282	1143.34	-555.671	8.04958	-0.258125	-0.238803	-0.434406	-0.219135	-0.240207	0.0152081	0.165553	0.0590863	0.177031	0.0667596	0.0175949	19.3974	1.96912	2.13665	0.00162052	0.160541	0.829932	0.0127046	0.442429	0.999999
EFEMP1	1.7426	667.118	-317.559	1.79543	2.84127	-0.47257	-0.18144	-0.0373799	-0.208516	0.311582	-2.36529	0.257557	0.0355149	0.270616	0.265964	44572.2	513.113	30654.3	0	1.33352e-113	0	0	1.75133e-111	0
EFNA1	0.0676467	825.185	-396.593	5.45303	0.1601	0.239495	0.37355	0.465124	0.390891	0.0545687	-0.252261	-0.0973942	-0.108652	-0.289015	-0.189798	17.7004	1.93529	2.44252	0.00334629	0.164181	0.785126	0.0219964	0.447155	0.999999
EFNA2	0.0993333	1223.68	-595.839	7.70566	0.464129	0.610178	0.643098	0.600428	0.534734	0.178413	-0.440631	-0.279347	-0.481986	-0.0810926	0.0848184	29.232	0.0818063	8.40246	2.08802e-05	0.774864	0.135406	0.000457036	0.912393	0.999999
EFNA3	3.85382	364.081	-166.041	0.353306	0.837053	1.30324	1.33426	1.62701	0.891981	0.0368763	-0.275193	-1.68629	0.197551	-1.31582	-0.878664	4120.76	0.775231	3896.23	0	0.378604	0	0	0.661263	0
EFTUD2	0.0303792	1187.03	-577.516	8.25163	0.0585327	-0.109908	-0.295428	0.127155	-0.028816	0.0480609	-0.0719204	0.168328	0.253867	-0.00379515	0.0722524	17.6151	5.16724	7.18588	0.00346957	0.0230167	0.207179	0.0225191	0.16892	0.999999
EHD4	0.158503	1072.82	-520.412	7.28832	-0.305769	-0.5665	-1.05803	-0.625026	-0.806879	-0.229098	0.334006	0.432923	0.685107	0.530747	0.468431	25.7862	0.99994	4.95124	9.81716e-05	0.317325	0.421861	0.00151813	0.606831	0.999999
EIF1	0.0163093	1375.88	-671.941	9.58077	-0.0262883	0.0345663	0.118952	0.121959	0.0394334	-0.0273282	0.0477611	0.129959	0.0981755	0.125836	0.157566	23.7754	0.661432	3.1651	0.000239786	0.416055	0.674549	0.00296569	0.694263	0.999999
EIF1AD	0.0185498	1000.91	-484.455	6.90079	0.0500051	0.0660395	0.157576	0.202992	0.0642852	0.0211495	-0.0446252	0.121465	0.0375349	0.0380607	-0.00542122	23.467	1.01575	2.46484	0.000274773	0.313529	0.781781	0.00327645	0.603517	0.999999
EIF1B	0.097964	1220.94	-594.471	7.76296	0.014288	0.0071019	0.0303121	0.0426462	-0.0493523	0.121049	0.252712	0.421055	0.375341	0.320806	0.259343	4.78816	25.5103	3.35825	0.442277	4.40026e-07	0.644937	0.680455	3.09204e-05	0.999999
EIF2AK2	0.278516	1340.46	-654.232	8.73883	-0.262082	-0.709649	-0.868081	-0.89324	-0.949278	-0.218321	0.0276169	0.896686	0.301072	0.604978	0.216719	21.5568	0.705153	6.35289	0.000635535	0.401058	0.273379	0.00611996	0.68183	0.999999
EIF2AK3	0.0621345	1049.46	-508.731	7.48697	-0.349671	-0.316292	-0.527504	-0.319281	-0.222873	0.0871883	0.319735	0.13389	0.120596	0.0240907	-0.101318	22.3604	7.11074	4.98378	0.000447117	0.00766234	0.417863	0.00473288	0.0926437	0.999999
EIF2AK4	0.0511108	1067.7	-517.852	7.61868	-0.254578	-0.281905	-0.41699	-0.192225	-0.149956	0.173451	0.186329	0.120952	0.0918419	-0.0573292	-0.13677	16.713	13.0993	4.22385	0.00507758	0.0002954	0.517658	0.0300008	0.0106338	0.999999
EIF2B2	0.0155777	1056.28	-512.138	7.30132	0.142764	0.158987	0.198664	0.271076	0.0793203	0.12162	-0.238849	-0.0638532	-0.0695891	-0.0684153	-0.0181413	29.8023	0.63907	6.64584	1.61308e-05	0.424048	0.24834	0.000375066	0.701332	0.999999
EIF3A	0.218364	1274.92	-621.462	8.18912	-0.21642	-0.302853	-0.538187	-0.169302	-0.229541	0.484755	0.20877	0.292268	0.231031	-0.0558896	0.0455436	5.32702	11.0075	1.37829	0.377286	0.00090746	0.926673	0.619891	0.0239015	0.999999
EIF3D	0.0145329	1311.82	-639.912	9.18951	0.0782358	0.0523469	0.0834851	0.203377	0.0470718	0.0151356	-0.102656	0.109178	0.0885276	0.0184684	0.113285	23.5834	1.34413	7.13957	0.000261013	0.246307	0.210465	0.00315385	0.537955	0.999999
EIF3E	0.236779	1397.58	-682.789	8.94093	-0.438662	-0.0548679	-0.36419	-0.355703	-0.358919	0.356517	0.565496	0.237989	0.290623	0.479797	0.0735747	5.03772	13.2158	3.06111	0.411295	0.000277598	0.690565	0.651333	0.0101917	0.999999
EIF3F	0.0241692	1330.4	-649.198	9.28576	0.171176	0.158833	0.210808	0.340529	0.101231	0.0162312	-0.192179	-0.00389408	0.0516475	-0.0239494	0.063268	33.4622	0.000695398	5.23467	3.04616e-06	0.978962	0.387917	9.93229e-05	0.993147	0.999999
EIF3G	0.0189093	1288.27	-628.137	8.90707	0.171324	0.191942	0.344943	0.291228	0.0966114	0.0703561	-0.223254	-0.0243142	-0.162236	-0.0334316	0.0441966	38.3678	0.00498676	8.39372	3.18274e-07	0.943703	0.135831	1.43964e-05	0.98015	0.999999
EIF3I	0.0204038	1170.27	-569.135	8.22471	0.100083	0.194245	0.305658	0.254843	0.0617759	0.0937112	-0.20706	-0.0825236	-0.151707	-0.0911552	-0.0368217	32.1358	0.00101714	4.11358	5.58448e-06	0.974558	0.533181	0.000157549	0.991962	0.999999
EIF3K	0.0193875	1250.23	-609.117	8.79336	0.111726	0.175763	0.31702	0.265216	0.0923773	0.0576802	-0.112527	-0.00236591	-0.155916	-0.01913	0.0136512	32.4317	0.124669	3.81363	4.87916e-06	0.724024	0.576548	0.000142725	0.887569	0.999999
EIF3L	0.0175375	1218.99	-593.496	8.6404	0.0757288	-0.00344397	-0.0256691	0.233856	0.0200974	-0.0199916	-0.149735	0.0863508	0.144101	-0.0284814	0.0779631	22.455	0.00159633	9.25409	0.000428935	0.96813	0.0993487	0.00458467	0.989592	0.999999
EIF3M	0.17173	1245.13	-606.565	7.99484	-0.328595	-0.0438589	-0.106919	-0.301129	-0.291155	0.29737	0.445459	0.232497	0.01261	0.37409	0.00147259	5.2523	10.8757	3.50648	0.385872	0.000974355	0.622408	0.627619	0.0249726	0.999999
EIF4A3	0.0183018	1195.55	-581.774	8.38692	0.127625	0.0546088	0.0299232	0.246091	0.094475	0.00375051	-0.183101	0.0627179	0.120758	-0.0205246	0.0691657	21.7404	0.0585992	9.19014	0.000586544	0.808724	0.101716	0.00576218	0.926698	0.999999
EIF4E2	0.0117992	1118.24	-543.121	7.76652	0.0465293	0.0847421	0.130062	0.194471	0.0780478	0.114507	-0.122434	-0.0256646	-0.0473442	-0.0901991	-0.072538	19.4983	3.45663	2.44439	0.00155163	0.0629986	0.784846	0.0122706	0.282528	0.999999
EIF4G2	0.0341151	1420.1	-694.052	10.0583	-0.271109	-0.225398	-0.334644	-0.217728	-0.236426	0.0331386	0.161078	0.162208	0.142026	0.107304	0.00251424	15.1236	6.224	2.5369	0.00984699	0.012603	0.770928	0.049088	0.122932	0.999999
EIF4G3	0.0742053	1142.13	-555.067	8.07631	-0.332337	-0.403417	-0.607048	-0.309159	-0.253187	0.0802087	0.252392	0.281753	0.203753	-0.0934168	-0.0969822	22.5967	4.70939	6.13523	0.000403056	0.0299982	0.293282	0.00437593	0.193515	0.999999
EIF5A	0.0249159	1332.27	-650.133	9.35268	0.159745	0.129905	0.120134	0.234979	0.0480646	-0.0422022	-0.262435	0.0080562	0.0388011	-0.0227169	-0.00475584	17.2136	2.69092	7.32205	0.00411203	0.100922	0.19777	0.0256318	0.354402	0.999999
EIF6	0.0369883	1156.4	-562.198	7.82455	0.244689	0.125626	0.198709	0.395692	0.177726	-0.0507211	-0.252845	0.171446	0.114668	-0.0107838	0.0970835	27.8867	0.221147	9.0927	3.83021e-05	0.638167	0.105423	0.000731582	0.842003	0.999999
EIPR1	0.0170587	1073.8	-520.901	7.24982	0.229658	0.17412	0.198309	0.31548	0.103534	0.0793329	-0.282287	-0.0127754	-0.0220371	-0.070227	-0.00403374	31.4062	0.045	10.1186	7.78698e-06	0.832004	0.0719438	0.000208856	0.936177	0.999999
ELL2	0.0952045	1173.66	-570.828	8.3126	-0.464386	-0.377562	-0.680568	-0.612524	-0.542862	-0.0558719	0.0889595	0.0202135	0.165476	0.0452416	-0.0474805	32.408	0.00735943	0.865127	4.93227e-06	0.931636	0.972695	0.000143836	0.975662	0.999999
ELMSAN1	0.0818341	1175.45	-571.723	8.33071	-0.323516	-0.438416	-0.601961	-0.397952	-0.304159	0.0227704	0.314786	0.260646	0.202057	0.0236515	-0.103812	23.0352	3.41785	5.04045	0.000332371	0.0644948	0.410963	0.00377775	0.285631	0.999999
ELN	0.207269	1107.09	-537.543	7.28702	-0.00849399	-0.348548	-0.811299	-0.597832	-0.666708	0.0904737	-0.0899242	0.0639211	0.336295	0.331159	0.256837	19.0348	1.72222	2.36918	0.00189366	0.189407	0.796054	0.0142986	0.474671	0.999999
ELOB	0.0333951	1167.5	-567.751	7.91205	0.139271	0.312233	0.472216	0.421002	0.261046	0.095462	-0.133731	-0.0538281	-0.249875	-0.0998796	-0.04764	40.4306	0.00134325	3.42161	1.22266e-07	0.970764	0.63528	6.07916e-06	0.990848	0.999999
ELOF1	0.0250418	1037.44	-502.72	7.23628	0.111056	0.236968	0.343714	0.280417	0.171755	0.0330191	-0.125846	-0.0365439	-0.0932056	-0.0172702	0.00652806	33.9377	0.060122	1.6804	2.44992e-06	0.806303	0.89136	8.30139e-05	0.92553	0.999999
ELP5	0.0196162	1090.1	-529.048	7.60901	0.128061	0.133959	0.186813	0.236064	0.0928665	0.0325063	-0.165671	-0.0239903	-0.0475623	-0.0439941	0.00724914	18.0233	0.0596891	2.94918	0.00291737	0.806988	0.707821	0.0199181	0.925947	0.999999
EMB	0.234299	1168.45	-568.223	8.04677	-0.739421	-0.832611	-1.01242	-0.881419	-0.610489	0.0498099	0.209759	0.435085	0.134087	-0.0541697	-0.134908	29.1684	0.693639	2.71675	2.14889e-05	0.404929	0.743556	0.000466605	0.685002	0.999999
EMC10	0.013822	1221.81	-594.906	8.54538	0.125178	0.181353	0.225178	0.270415	0.109583	0.0247299	-0.175828	-0.0691141	-0.0551493	-0.0769587	-0.0166147	34.9546	0.550517	4.0906	1.5364e-06	0.458107	0.536448	5.5623e-05	0.726647	0.999999
EMC2	0.195787	1003.68	-485.838	6.41336	-0.420695	-0.298468	-0.52928	-0.55047	-0.363242	0.25498	0.477609	0.500998	0.312618	0.62963	0.0474326	6.91787	11.708	4.9665	0.22682	0.000622308	0.419982	0.448949	0.0184877	0.999999
EMC6	0.0237616	941.604	-454.802	6.40452	0.165911	0.211832	0.375861	0.240747	0.125452	0.0648644	-0.195243	-0.065279	-0.186179	0.0263037	-0.0489246	29.0045	0.0583862	5.19419	2.31402e-05	0.809065	0.392644	0.000495679	0.926698	0.999999
EMC8	0.0135514	1032.59	-500.296	7.2304	0.0740092	0.135093	0.205705	0.147293	0.0692336	0.122933	-0.134473	0.00535402	-0.10892	-0.0155989	-0.117224	23.9816	1.53764	4.4576	0.000218885	0.21497	0.485577	0.00276775	0.505684	0.999999
EMC9	0.0377048	1029.31	-498.657	6.89738	0.261136	0.338151	0.433899	0.323306	0.232604	-0.00321595	-0.199726	-0.00624348	-0.110978	0.068511	-0.0135602	33.0282	0.945546	3.56731	3.71522e-06	0.330856	0.613228	0.000115792	0.620278	0.999999
EMID1	0.188503	1086.61	-527.304	6.45683	0.506211	0.374363	0.722923	0.734553	0.662442	0.0786109	-0.347068	-0.0354015	-0.199109	-0.228057	0.117251	22.4134	0.0346311	2.31062	0.000436833	0.852371	0.804706	0.00465507	0.944033	0.999999
EMILIN2	0.113604	1231.51	-599.755	8.56894	-0.115878	-0.520045	-1.01044	-0.32764	-0.600213	-0.211249	0.0993156	0.30478	0.64878	0.30331	0.323154	34.7938	0.306275	6.5412	1.65416e-06	0.579975	0.257057	5.90997e-05	0.80792	0.999999
EML3	0.128104	1256.04	-612.018	7.86332	0.236325	0.42001	0.731248	0.525259	0.335981	0.231543	-0.427563	-0.147649	-0.412377	-0.166934	-0.0892478	21.9329	0.0892068	3.54178	0.000539206	0.765188	0.617075	0.00542138	0.908498	0.999999
EMP1	0.112549	1208.11	-588.056	8.28323	-0.317996	-0.393778	-0.638239	-0.569631	-0.580166	-0.0436705	0.188628	0.374491	0.293856	0.428386	0.189785	18.8468	2.02534	3.14043	0.00205261	0.154694	0.678345	0.0152271	0.434875	0.999999
EMP3	0.0418766	1337.55	-652.777	9.06878	0.188215	0.132923	0.166194	0.269355	0.120255	-0.0695852	-0.170689	-0.0113567	0.193716	0.197746	0.207301	24.3301	2.44298e-06	8.55691	0.000187588	0.998753	0.128097	0.00248807	0.999564	0.999999
EMSY	0.070404	989.833	-478.917	6.9949	-0.320559	-0.344108	-0.522371	-0.346668	-0.248931	0.084018	0.20817	0.264081	0.175284	0.0355849	-0.182184	19.0096	4.81268	5.70697	0.00191422	0.0282511	0.335784	0.0144309	0.187634	0.999999
ENGASE	0.0381387	1045.69	-506.844	7.17985	0.243133	0.258509	0.383165	0.42317	0.317178	0.0299321	-0.264338	-0.0411532	-0.0589114	-0.0837409	-0.0421733	33.926	1.24538	3.38383	2.46311e-06	0.264437	0.641034	8.30177e-05	0.556675	0.999999
ENHO	0.543366	778.157	-373.078	3.53829	0.513503	0.478704	0.596276	1.05838	1.15891	0.0828686	0.132455	0.0911459	0.207887	0.0162817	0.396053	22.9385	0.455194	0.560742	0.000346823	0.499879	0.98973	0.00389419	0.756892	0.999999
ENKUR	0.265644	559.744	-263.872	3.67184	-0.695047	-0.830108	-0.669614	-0.832113	-0.787392	-0.208965	0.536665	0.256953	0.349994	0.220998	0.127523	15.6421	0.0684141	1.67582	0.00794391	0.79366	0.891932	0.0419752	0.919862	0.999999
ENO1	0.019272	1479.45	-723.726	10.2012	0.0893697	-0.0598142	-0.151	0.16644	-0.0393904	0.00217818	-0.16851	0.0900092	0.153849	0.00716606	0.0692348	20.819	0.181356	9.48089	0.000876375	0.67021	0.0913532	0.00784617	0.858986	0.999999
ENPP2	0.0797937	967.214	-467.607	6.71494	-0.237691	-0.192833	-0.465093	-0.295031	-0.332214	0.127648	0.153339	-0.144582	0.04353	-0.0520119	-0.0224324	17.9181	1.01017	1.82061	0.00305077	0.314862	0.873368	0.0205285	0.604735	0.999999
ENPP4	0.147005	949.784	-458.892	6.30973	-0.337711	-0.27947	-0.572485	-0.525027	-0.378952	0.281018	0.282801	0.115034	0.108597	0.248805	-0.217294	16.049	5.92376	3.30971	0.00670546	0.014938	0.652355	0.0367508	0.135963	0.999999
ENPP5	0.134212	1143.25	-555.626	7.80502	-0.412496	-0.44154	-0.643163	-0.506523	-0.463063	0.0747226	0.157955	0.226258	0.172122	0.153745	-0.0637319	17.1424	0.943217	1.41389	0.00423743	0.331452	0.922788	0.0262416	0.620556	0.999999
ENTPD1	0.0645929	1006.87	-487.434	7.02645	-0.347116	-0.295011	-0.429189	-0.280497	-0.274559	0.0700521	0.00149689	-0.00481431	-0.0779658	-0.0894954	-0.203524	23.1875	0.00591225	1.46991	0.000310809	0.93871	0.916516	0.00359582	0.978092	0.999999
ENTR1	0.018899	1056.07	-512.035	7.4114	0.00511235	0.103548	0.175711	0.173604	0.105671	0.0497282	-0.0122451	0.136356	-0.000214582	0.0180367	0.0131575	23.2656	1.76903	2.34246	0.000300293	0.183503	0.80001	0.0034954	0.469557	0.999999
EOGT	0.206009	1093.92	-530.962	7.15047	-0.322629	-0.728474	-0.607497	-0.635505	-0.771481	0.0303822	-0.0215475	0.433468	0.112824	0.315416	0.193785	15.9909	1.92211	2.2988	0.00687002	0.165624	0.806443	0.0373895	0.448364	0.999999
EP300	0.31469	1323	-645.498	8.79258	-0.510567	-0.622046	-1.05566	-0.617099	-0.429281	-0.0065739	0.250505	0.406595	0.427232	-0.0281682	-0.3018	15.5054	0.811205	3.88156	0.00840754	0.367764	0.566592	0.0437285	0.652808	0.999999
EPB41L3	0.0926993	1046.16	-507.08	7.19724	-0.148196	-0.299349	-0.664884	-0.277889	-0.4033	0.0341806	0.0853498	-0.0642049	0.310488	0.16611	0.221569	20.5775	1.45074	3.12854	0.000973243	0.228409	0.680176	0.00851722	0.517933	0.999999
EPB42	0.70528	964.598	-466.299	4.20064	0.249727	0.0697255	0.812201	1.13338	-0.218957	0.307638	0.474565	0.896988	0.665338	0.147214	0.531366	21.5765	8.44344	2.23404	0.000630087	0.00366363	0.815905	0.00607532	0.0604562	0.999999
EPC1	0.0205798	1090.49	-529.247	7.97207	-0.232123	-0.247718	-0.280397	-0.142043	-0.123983	-0.0270971	0.103446	0.219929	0.135564	0.0105665	-0.0466874	15.1698	1.41463	7.15023	0.00966109	0.234289	0.209705	0.048402	0.524487	0.999999
EPC2	0.062992	993.925	-480.963	7.06983	-0.3104	-0.329398	-0.492776	-0.395069	-0.320153	0.0546022	0.205175	0.227289	0.12201	0.172107	-0.0636762	21.0459	4.07871	3.22691	0.000794058	0.0434269	0.66505	0.00727682	0.233532	0.999999
EPG5	1.7962	1065.15	-516.577	6.92665	-1.04542	-1.9765	-0.95435	-2.55332	-1.04297	0.194936	0.925014	1.70906	0.327676	2.24092	0.342043	7.96452	12.5089	6.49874	0.158202	0.000405013	0.260666	0.353772	0.013531	0.999999
EPN1	0.0276533	1261.66	-614.829	8.64373	0.191083	0.147609	0.219472	0.309947	0.138189	0.0173295	-0.248666	-0.0620321	-0.064146	-0.0682924	0.0116048	19.7486	0.720409	4.68643	0.00139302	0.39601	0.455333	0.0112786	0.677679	0.999999
EPS15	0.0473122	1217.91	-592.956	8.52623	-0.276606	-0.301463	-0.43461	-0.331089	-0.290033	-0.0171912	0.18526	0.203292	0.21984	0.188446	0.0653955	15.274	2.38673	2.51572	0.00925349	0.122369	0.774125	0.0470783	0.388508	0.999999
EPS8	0.223985	628.623	-298.311	3.41527	0.442405	-0.152559	-0.387363	-0.00031642	0.23508	0.459908	-0.334582	-0.0495578	-0.0667949	-0.0292507	-0.0551792	15.1594	5.67827	0.90399	0.00970262	0.0171763	0.969932	0.0485121	0.146611	0.999999
ERAL1	0.0332628	1057.84	-512.92	7.25216	0.183646	0.128676	0.219397	0.397407	0.209472	0.0781322	-0.219828	0.0516072	0.049069	-0.100134	0.00771877	27.3243	0.59423	4.94735	4.93191e-05	0.440788	0.422339	0.000895313	0.715473	0.999999
ERAP2	0.123214	1260.49	-614.245	8.65011	-0.344636	-0.485374	-0.643307	-0.521186	-0.432501	0.0884929	0.225132	0.387552	0.228943	0.168339	-0.050477	18.1282	2.77771	3.1595	0.00278993	0.0955849	0.675411	0.0193055	0.344674	0.999999
ERCC2	0.0251613	1114.12	-541.06	7.63742	0.117101	0.0536347	0.0996869	0.300056	0.129725	0.0341936	-0.174864	0.0789543	0.0508114	-0.0896549	0.0409639	19.5841	0.0707663	5.57438	0.00149533	0.790224	0.349858	0.0119145	0.918895	0.999999
EREG	1.99156	473.664	-220.832	3.12058	-1.6657	-1.78526	-2.12998	-1.54251	-2.03412	0.146045	1.09905	0.745067	0.272825	0.205616	-0.31717	16.1376	0.670192	1.52211	0.00646209	0.412985	0.910504	0.0357985	0.691564	0.999999
ERGIC3	0.0212057	1230.73	-599.365	8.66897	0.103262	0.140508	0.231443	0.285857	0.119896	-0.0546695	-0.102367	0.0306377	-0.0140584	-0.00394458	0.0694471	31.1346	1.48922	2.29706	8.81103e-06	0.222337	0.806699	0.000231113	0.512425	0.999999
ERH	0.128239	1130.52	-549.259	7.20781	-0.188166	0.156707	0.106734	-0.096417	-0.138671	0.370086	0.240125	-0.0237782	-0.163275	0.217279	-0.0560441	4.97584	9.14166	2.94328	0.418836	0.00249854	0.708731	0.658967	0.047543	0.999999
ERI3	0.0399321	962.757	-465.379	6.44664	0.332226	0.238412	0.42811	0.47938	0.287888	0.0578415	-0.181722	0.0355848	-0.0971175	-0.10344	0.0347535	32.5339	0.0121317	2.87057	4.65669e-06	0.912295	0.719932	0.000137525	0.968474	0.999999
ERN1	0.145456	1083.73	-525.864	7.66133	-0.440464	-0.578439	-1.04547	-0.64873	-0.692898	-0.168928	0.287265	0.387104	0.403558	0.127502	0.0915536	36.1203	0.148181	2.83547	8.98589e-07	0.700279	0.725333	3.55017e-05	0.875391	0.999999
ERP44	0.0323009	1161.58	-564.789	8.16554	-0.20051	-0.0987867	-0.203062	-0.249464	-0.235529	0.113187	0.123608	0.0800665	0.0143379	0.158299	-0.0280501	15.52	6.50098	2.52318	0.00835677	0.0107815	0.773	0.0435756	0.1125	0.999999
ESD	0.078672	1107.64	-537.82	7.31559	-0.13429	0.130543	0.0904073	-0.108205	-0.0597844	0.273835	0.183041	0.0788294	-0.00815273	0.262251	-0.030666	6.03299	12.7407	2.64219	0.303022	0.000357791	0.754944	0.542437	0.0125131	0.999999
ESF1	0.220618	943.226	-455.613	6.0298	-0.420418	-0.342308	-0.575392	-0.654359	-0.417761	0.311195	0.413136	0.374373	0.214622	0.53549	-0.168087	10.4269	13.6185	4.78059	0.0640039	0.000223967	0.44324	0.192761	0.00868148	0.999999
ESPN	0.0934683	1083.72	-525.86	6.84839	0.19506	0.48858	0.581379	0.652922	0.487169	0.147118	-0.175472	-0.150694	-0.162356	-0.435431	-0.105802	27.2491	0.0753671	3.29414	5.10111e-05	0.783677	0.654739	0.000912974	0.91588	0.999999
ESYT1	0.0338815	1390.66	-679.328	9.76421	0.0211489	-0.110634	-0.196133	0.196483	0.0515013	0.00661095	0.10077	0.245835	0.364591	-0.0222065	0.147599	11.0915	11.3093	9.65373	0.0495958	0.000771203	0.0856627	0.161666	0.0211874	0.999999
ETF1	0.0510305	1164.99	-566.496	8.05724	-0.202076	-0.0994599	-0.250982	-0.290398	-0.315472	0.11503	0.101384	0.0945967	0.0268923	0.197419	-0.00954211	16.3371	3.1523	1.79468	0.00594469	0.0758202	0.876762	0.0337321	0.309761	0.999999
ETFB	0.0395175	1181.55	-574.777	8.04784	0.158975	0.120457	0.145162	0.28007	0.0357271	-0.0249802	-0.213291	0.0803181	-0.0211666	0.027284	0.153951	15.3146	0.0846309	5.76355	0.00909936	0.771117	0.32991	0.0464805	0.911338	0.999999
ETHE1	0.0316027	1063.83	-515.915	7.36685	0.147815	0.0700158	0.0602294	0.241094	-0.00480218	-0.102606	-0.258996	-0.00987026	0.0905067	0.0315476	0.13958	15.7342	2.43417	8.9091	0.0076454	0.118717	0.112745	0.0407704	0.382914	0.999999
ETNK2	0.109636	529.042	-248.521	2.69297	0.414343	0.627568	0.646004	0.659853	0.537852	-0.102829	-0.036882	-0.0557203	0.303375	0.152963	0.329659	32.2851	0.0397798	2.96986	5.2167e-06	0.841912	0.704632	0.000150975	0.939163	0.999999
ETS2	0.208028	1049.82	-508.911	7.34399	-0.616588	-1.07272	-1.00652	-1.03304	-0.836093	-0.180518	-0.00781706	0.782919	0.217633	0.339312	0.22849	30.0688	0.437769	6.00587	1.42955e-05	0.508201	0.305648	0.000340288	0.762436	0.999999
ETV2	0.0626809	827.949	-397.974	5.33517	0.235035	0.377334	0.603901	0.51742	0.271284	0.14289	-0.270871	-0.286119	-0.463489	-0.18703	-0.0846833	23.0196	1.20967	6.0473	0.000334672	0.271397	0.301644	0.0037958	0.563601	0.999999
ETV3	0.0711179	1030.23	-499.114	7.32077	-0.355126	-0.385783	-0.604732	-0.433498	-0.342843	0.00226907	0.349073	0.244023	0.245463	0.21826	0.00879117	22.2018	5.27927	4.16201	0.000479304	0.0215808	0.526334	0.00497644	0.163776	0.999999
ETV6	0.0381144	1202.88	-585.441	8.50545	-0.220319	-0.419428	-0.467615	-0.271356	-0.309123	-0.0933654	0.0610526	0.326934	0.234619	0.0131579	0.152028	21.6535	0.284531	6.66273	0.000609242	0.593746	0.246956	0.00593442	0.815898	0.999999
EVA1B	0.113505	956.45	-462.225	5.70226	0.522359	0.457336	0.660755	0.600244	0.586956	0.0261159	-0.369517	-0.174367	-0.171522	0.0182111	0.0658929	29.5311	0.418261	3.49188	1.82381e-05	0.517806	0.624617	0.000413116	0.76927	0.999999
EVI2A	0.687836	1110.97	-539.487	6.61592	-0.781954	-0.677867	-0.897949	-0.61738	0.0599978	0.0191223	1.59299	1.36302	1.02036	1.31906	-0.181567	2.25703	14.6334	12.1971	0.812558	0.000130578	0.0321842	0.937696	0.00556284	0.999999
EVI5L	0.025014	1013.32	-490.659	6.97903	0.158922	0.208869	0.20371	0.341324	0.200308	0.0570683	-0.0936177	-0.0600272	0.0459793	-0.0564598	0.0516463	27.3811	0.312661	2.11696	4.80757e-05	0.576052	0.832736	0.000876921	0.805446	0.999999
EVL	0.0437356	1424.78	-696.391	9.76918	0.0999495	0.141698	0.237123	0.345534	0.272568	0.0177332	-0.0992374	0.0813145	0.0204491	-0.0773981	-0.0529653	20.208	0.00201321	1.56876	0.00114222	0.964212	0.905001	0.00968014	0.987957	0.999999
EXD2	0.0523367	932.127	-450.064	6.56795	-0.289768	-0.34491	-0.455358	-0.268593	-0.184566	0.0161465	0.261248	0.269939	0.150383	0.0615314	-0.132577	17.3911	3.50933	6.85032	0.00381487	0.061024	0.232013	0.0241982	0.27781	0.999999
EXD3	0.0499108	1081.29	-524.647	7.28968	0.23914	0.403106	0.483218	0.464764	0.389062	0.0212593	-0.213792	-0.2177	-0.1299	-0.228546	-0.122272	29.1059	4.05561	2.28159	2.21043e-05	0.0440249	0.808966	0.000476707	0.235166	0.999999
EXOC3	0.0137707	1232.73	-600.364	8.6258	0.06573	0.0389098	0.0847874	0.213071	0.109032	0.0694748	-0.138728	0.0485929	-0.0225281	-0.104148	-0.0759377	15.6288	0.214935	5.25265	0.00798768	0.642927	0.385831	0.0421355	0.844945	0.999999
EXOC4	0.0260896	1053.5	-510.75	7.41743	-0.0260049	-0.122755	-0.285365	0.0730729	-0.0177952	0.0398698	0.0393287	0.186467	0.270749	-0.00406157	0.0989883	12.6634	11.5347	6.87039	0.0267462	0.000683077	0.23046	0.103312	0.0196493	0.999999
EXOSC10	0.028001	1154.91	-561.455	8.03223	0.0781971	0.0525266	0.0328736	0.278626	0.157733	-0.0155473	-0.128584	0.0618285	0.122665	-0.0969282	0.0263919	16.7984	0.0774595	4.81487	0.00489836	0.78077	0.43889	0.0291783	0.914822	0.999999
EXOSC5	0.0197861	1029.36	-498.682	7.12519	0.103321	0.0989904	0.267028	0.214622	0.0839148	0.0927429	-0.191204	0.0659413	-0.128677	-0.024591	-0.0925163	25.9551	0.255063	6.37611	9.10436e-05	0.613532	0.271322	0.00144674	0.827809	0.999999
EXOSC6	0.0279185	1074.12	-521.062	7.24487	0.240133	0.274889	0.441335	0.360357	0.207032	0.0599153	-0.294689	-0.0767215	-0.190515	-0.068006	-0.0780712	38.257	0.777652	5.91643	3.35021e-07	0.37786	0.314435	1.50193e-05	0.661116	0.999999
EZR	0.0267861	1438.11	-703.055	10.1693	-0.0648781	-0.196233	-0.405442	-0.0500412	-0.104361	-0.019146	0.0968019	0.268965	0.365362	0.132911	0.137789	17.0576	8.22828	9.44111	0.00439185	0.00412426	0.0927115	0.0269874	0.065154	0.999999
F11R	12.5771	542.852	-255.426	6.03483	-0.239477	-0.915022	-8.05706	0.259135	-2.86133	-0.466291	-0.596912	0.942659	7.15336	0.0619654	-4.80897	18.1271	0.00637046	13.52	0.00279126	0.936384	0.0189636	0.0193077	0.977447	0.75234
F13A1	0.0898953	1500.17	-734.084	10.4332	-0.223355	-0.347642	-0.761606	-0.342997	-0.34495	-0.0579404	0.399537	0.123292	0.575782	0.39169	0.318842	20.7229	5.1499	7.22891	0.000913754	0.0232477	0.204165	0.00810462	0.16963	0.999999
F2R	0.0954215	1163.51	-565.754	7.87373	-0.16385	-0.177494	-0.366094	-0.262889	-0.221674	0.293787	0.113047	0.224955	-0.0362639	-0.0522602	-0.163204	14.8392	9.08285	2.88922	0.0110719	0.00258017	0.71706	0.053663	0.0485996	0.999999
F5	0.100387	1177.36	-572.68	8.23386	-0.425042	-0.645162	-0.839639	-0.540081	-0.532185	-0.0772813	0.413849	0.509916	0.473332	0.240778	0.310848	24.8566	7.24318	5.23671	0.000148503	0.00711708	0.38768	0.00207328	0.0894591	0.999999
F8	0.0496885	798.752	-383.376	5.56647	-0.235155	-0.225129	-0.374081	-0.102462	-0.25142	0.161781	0.113533	0.085931	0.0646072	-0.187255	-0.146129	17.1173	5.29503	4.45173	0.00428256	0.0213863	0.486368	0.0264782	0.163477	0.999999
FAAH	0.125575	796.95	-382.475	4.79706	0.00567666	0.296353	0.391561	0.464907	0.457319	0.068436	0.0823095	-0.0863097	0.0764419	-0.195578	-0.0698124	16.2774	0.177209	1.29737	0.00609508	0.673783	0.935202	0.0343816	0.860726	0.999999
FAAP100	0.0496518	824.931	-396.465	5.40084	0.259612	0.26599	0.364962	0.466504	0.307135	0.00870813	-0.204572	-0.0197299	-0.0509533	-0.153785	0.0284076	23.1365	0.638966	2.39336	0.000317867	0.424085	0.792462	0.00365087	0.701334	0.999999
FAAP20	0.0337495	1010.94	-489.469	6.89241	0.123233	0.277092	0.377814	0.351518	0.230838	0.118118	-0.0821023	-0.0255819	-0.0762899	-0.0450948	-0.0445519	32.6354	1.93414	0.412221	4.44568e-06	0.164306	0.994986	0.00013228	0.447256	0.999999
FAAP24	0.0257933	842.51	-405.255	5.80579	-0.0691201	0.150923	0.225706	0.19449	0.0787819	0.196715	-0.0228786	-0.0982445	-0.209102	-0.110562	-0.111662	15.144	4.84279	2.94234	0.00976451	0.027762	0.708875	0.0487534	0.186206	0.999999
FADS3	0.0516374	1209.78	-588.888	8.11581	0.250991	-0.00254743	0.204728	0.40668	0.210312	-0.0363829	-0.20645	0.372934	0.233514	-0.00261001	0.186613	24.551	0.493556	12.3167	0.00017008	0.482345	0.0306973	0.00230686	0.744991	0.999999
FAHD2A	0.0376448	970.623	-469.311	6.47118	0.22957	0.229047	0.32438	0.383028	0.163365	0.113293	-0.246723	-0.0229963	0.0304949	-0.0343322	0.127297	29.6682	0.965421	5.85864	1.71408e-05	0.325825	0.320218	0.000393742	0.615544	0.999999
FAM107B	0.0510621	1316.3	-642.149	9.19818	-0.216018	-0.185283	-0.197606	-0.111902	-0.132778	0.19145	0.125925	0.299387	0.0940117	0.0376682	-0.0401311	5.22792	11.9377	4.26091	0.388702	0.000550102	0.512495	0.631004	0.0168689	0.999999
FAM111B	0.26928	1232.98	-600.488	7.77116	-0.516467	-0.439622	-0.669132	-0.714144	-0.52878	0.272056	-0.0139755	0.0839716	-0.166868	0.0180921	-0.340835	17.6295	1.02233	1.35357	0.0034485	0.311968	0.929324	0.0224129	0.602189	0.999999
FAM118B	0.0227468	904.312	-436.156	6.46898	-0.136665	-0.0611125	-0.0374356	-0.0457919	-0.067422	0.0998116	0.116497	0.105842	-0.0312407	0.115553	0.0374065	3.13395	14.8482	2.56243	0.679343	0.000116521	0.767065	0.85861	0.00505448	0.999999
FAM120A	0.0727586	1222.74	-595.372	8.479	-0.285889	-0.302259	-0.56715	-0.321635	-0.286276	0.0335097	0.223805	0.138516	0.184548	0.0723616	-0.0968502	20.9598	1.48415	2.97495	0.000824354	0.223127	0.703849	0.00748219	0.513341	0.999999
FAM129A	0.121487	1268.07	-618.034	8.93199	-0.568244	-0.825946	-0.870961	-0.635359	-0.636788	-0.125647	0.189684	0.579378	0.308865	0.0455843	0.221788	30.1902	0.691621	5.31256	1.35303e-05	0.405614	0.378937	0.000325325	0.68572	0.999999
FAM131B	0.185083	920.487	-444.243	5.44302	0.3246	0.364687	0.55178	0.612288	0.645706	-0.0529444	-0.103182	0.0217597	0.0578202	-0.16049	0.030504	18.6734	0.152682	0.592375	0.00221073	0.695985	0.98835	0.0161052	0.873042	0.999999
FAM133B	4.50981	681.12	-324.56	4.59131	-4.17286	0.4312	-0.510117	-2.72043	0.179746	-0.307599	5.53561	0.659304	-1.10807	3.70685	-0.310943	8.02902	4.40152	21.851	0.154644	0.0359069	0.000558863	0.348177	0.212616	0.0321524
FAM135A	0.175132	891.555	-429.778	6.15313	-0.693078	-0.790925	-0.981227	-0.831791	-0.683047	-0.197184	0.369173	0.516007	0.262109	0.0809827	-0.00530233	31.5892	0.00035368	3.8318	7.16435e-06	0.984996	0.573877	0.000193794	0.99582	0.999999
FAM13A	0.206951	605.899	-286.95	3.83488	-0.227262	-0.37824	-0.75779	-0.57397	-0.350745	-0.128578	0.102914	0.432284	0.117605	0.199	-0.199667	16.2082	0.0132538	2.716	0.00627421	0.908346	0.74367	0.0350483	0.967518	0.999999
FAM160A2	0.0351821	1106.32	-537.162	8.00488	-0.295001	-0.325156	-0.313757	-0.249003	-0.195584	-0.00836182	0.0570709	0.18047	0.00334731	-0.0366175	-0.0900868	20.9058	0.0353214	3.61481	0.000843924	0.850924	0.606091	0.00759278	0.943736	0.999999
FAM160B1	0.136985	1032.18	-500.092	7.05515	-0.394765	-0.377345	-0.716564	-0.589786	-0.402762	0.110749	0.246026	0.0979868	0.144538	0.265508	-0.220756	21.8637	1.51083	3.50466	0.000555769	0.219012	0.622683	0.00553347	0.509135	0.999999
FAM160B2	0.0392521	979.277	-473.638	6.67351	0.197516	0.212873	0.271153	0.464594	0.288309	0.0828856	-0.220866	-0.171212	-0.0547741	-0.284163	-0.0783957	21.5811	0.547111	4.37092	0.000628822	0.459501	0.497338	0.00607532	0.727552	0.999999
FAM162A	0.054334	882.999	-425.499	5.89403	-0.0886392	0.0744607	0.1662	0.0112123	-0.100783	0.240258	0.142349	0.109928	-0.130211	0.0552848	-0.0378252	8.49699	21.9387	2.66116	0.130889	2.81492e-06	0.752053	0.312464	0.000185483	0.999999
FAM168B	0.0321021	1177.35	-572.675	8.55783	-0.211186	-0.213477	-0.322857	-0.20244	-0.215395	0.0638647	0.136909	0.117747	0.0752715	0.0335036	-0.0498412	17.943	4.62081	2.36371	0.0030187	0.0315864	0.796866	0.0203631	0.198974	0.999999
FAM169A	0.366655	541.891	-254.946	2.80436	-0.418647	-0.0419547	-0.67206	-0.404541	0.105105	0.116779	0.204884	-0.283431	0.678723	0.371105	-0.400247	1498	27.5324	1525.79	7.95445689804407e-322	1.54483e-07	0	7.28252761969997e-320	1.12714e-05	0
FAM178B	0.724186	942.342	-455.171	4.70492	0.397687	0.028187	1.01677	1.30282	0.273838	0.0348345	-0.287138	0.760009	0.134474	-0.0765321	0.200668	18.5365	0.230613	2.55418	0.002344	0.63107	0.768314	0.0168568	0.83757	0.999999
FAM180B	0.457025	518.311	-243.156	2.08088	0.0150655	0.478388	0.698687	0.696085	-0.119075	-0.416482	0.593386	0.388005	0.516521	0.761291	0.76741	18.9388	0.194969	2.05946	0.00197326	0.658813	0.840858	0.0147817	0.853512	0.999999
FAM184A	0.816868	667.28	-317.64	0.951009	-0.111674	-0.41889	-0.104605	-0.143385	0.00607334	0.234951	0.0537975	0.346694	-0.224054	-0.188672	-0.582526	8156.21	2476.67	19216	0	0	0	0	0	0
FAM193B	0.040154	1175.77	-571.884	8.14811	0.0604978	0.14634	0.249505	0.304577	0.208135	-0.0058932	-0.117479	0.00425534	-0.0425855	-0.159856	-0.05834	16.2207	1.18532	1.57759	0.00624149	0.276276	0.903946	0.0349188	0.568157	0.999999
FAM198A	2.00979	410.516	-189.258	1.14181	1.5324	0.820319	-0.496744	0.0402019	0.27993	0.832427	-2.10265	-0.889225	-0.938479	-0.21081	-1.55161	188.189	28.6636	536.945	9.52532e-39	8.6107e-08	8.4343e-114	6.387e-37	6.40522e-06	6.50261e-112
FAM207A	0.0422191	1154.91	-561.457	7.69461	0.0382957	0.224611	0.42093	0.385953	0.30924	0.295497	-0.111969	-0.031757	-0.183968	-0.159894	-0.191923	31.2486	5.51375	2.31226	8.3659e-06	0.0188675	0.804464	0.000221847	0.153087	0.999999
FAM208B	0.0804696	1139.83	-553.915	7.95845	-0.348946	-0.294512	-0.51156	-0.327507	-0.235689	0.128186	0.253655	0.190753	0.117258	-0.053509	-0.232697	18.8565	3.73829	5.87397	0.00204404	0.0531788	0.318676	0.015188	0.258975	0.999999
FAM213B	0.0628861	997.888	-482.944	6.30956	0.363295	0.467675	0.605651	0.591134	0.444809	0.00958064	-0.257163	-0.158139	-0.141206	-0.100398	-0.00486362	40.4058	2.38369	2.25274	1.23683e-07	0.122608	0.813182	6.13359e-06	0.388942	0.999999
FAM214B	0.0191272	1075.11	-521.556	7.45528	0.0993706	0.15031	0.131447	0.228141	0.174786	0.121355	-0.0800927	-0.114186	0.00737155	0.0202479	-0.047349	20.5823	2.53116	2.21588	0.000971245	0.111618	0.818538	0.00850755	0.371209	0.999999
FAM217B	0.0823838	901.676	-434.838	6.30398	-0.442086	-0.418009	-0.417187	-0.523622	-0.28575	0.0916771	0.257165	0.245507	0.075727	0.138427	-0.0909277	17.102	3.76082	3.32497	0.00431031	0.0524667	0.650021	0.0266238	0.256646	0.999999
FAM219B	0.0274026	1070.78	-519.392	7.36974	0.0795545	0.137425	0.255083	0.256151	0.184595	0.0588988	-0.0312537	0.0728782	-0.0430221	-0.0534324	-0.0164778	19.0417	0.485213	1.11603	0.00188807	0.48607	0.952675	0.014279	0.748281	0.999999
FAM228B	0.188331	563.726	-265.863	2.94314	-0.0127379	0.173928	0.0575041	-0.0881594	0.254624	0.430701	0.254543	0.0314973	0.0414656	0.0794818	-0.319816	1.89431	10.9551	2.3086	0.863568	0.000933462	0.805004	0.963043	0.0242066	0.999999
FAM234A	1.06709	1352.17	-660.086	7.3097	1.33627	0.085031	1.20232	1.69212	0.131562	-0.0126295	-0.805114	2.57341	0.0205704	-0.492229	0.0417477	22.2316	0.746346	20.3814	0.000473086	0.387636	0.00105962	0.00492294	0.669668	0.0578177
FAM32A	0.0334041	1127.22	-547.612	7.83962	-0.0960483	0.0219436	0.115388	-0.0227633	-0.129568	0.167618	0.103678	0.0394791	-0.189137	0.056828	-0.00286251	6.88843	13.7535	4.55495	0.229071	0.000208429	0.472565	0.451667	0.00820066	0.999999
FAM46A	0.186663	1168.32	-568.161	8.046	-0.501215	-0.665907	-1.00032	-0.877537	-0.777504	-0.0185385	0.228863	0.414144	0.301477	0.45269	0.0858438	29.0899	1.95559	2.52947	2.22648e-05	0.161986	0.772051	0.000479625	0.444417	0.999999
FAM49A	0.0903935	1265.74	-616.869	8.92466	-0.339064	-0.504444	-0.718086	-0.589903	-0.526094	-0.0128288	0.139403	0.225595	0.211962	0.259582	0.0466264	30.6072	1.42493	1.80517	1.11976e-05	0.232593	0.875392	0.000278054	0.522998	0.999999
FAM49B	0.0549303	1329.85	-648.927	9.21438	-0.278119	-0.23402	-0.26237	-0.355508	-0.345009	0.164486	0.0516664	0.136706	-0.0436817	0.145111	-0.0100342	16.8131	4.17321	1.6971	0.00486817	0.0410678	0.889265	0.0290519	0.228137	0.999999
FAM53A	0.2333	842.344	-405.172	5.68523	-0.594073	-0.633754	-0.509361	-0.540197	-0.497454	-0.0867623	-0.0325569	0.164972	-0.268912	-0.289355	-0.198	16.2205	1.32444	1.95821	0.00624185	0.249796	0.854896	0.0349188	0.54086	0.999999
FAM76A	0.049587	1036.17	-502.083	7.31485	-0.296241	-0.340651	-0.434105	-0.36908	-0.35265	-0.1691	0.193674	0.431617	0.227844	0.30527	0.0809844	17.1715	0.251117	7.06479	0.0041857	0.616289	0.215866	0.026006	0.829704	0.999999
FAM84B	0.100133	1037.84	-502.919	7.37163	-0.467866	-0.559525	-0.627277	-0.564531	-0.46132	-0.00776205	0.151934	0.329655	0.0868704	-0.0219144	-0.116842	28.2628	0.455862	3.63357	3.23358e-05	0.499564	0.60328	0.000643438	0.756753	0.999999
FAM91A1	0.121959	1083.66	-525.828	7.25807	-0.358051	-0.279926	-0.534418	-0.539737	-0.364618	0.0942001	0.317828	0.101069	0.102508	0.322496	-0.134927	15.764	0.881116	3.88502	0.0075512	0.347896	0.566086	0.0403929	0.63476	0.999999
FAM96B	0.020148	998.786	-483.393	6.88935	0.137372	0.233731	0.319007	0.228898	0.075415	0.0960651	-0.178287	-0.105458	-0.194818	-0.00268883	0.0094754	26.5017	0.142447	6.25985	7.13083e-05	0.705861	0.28175	0.00119221	0.877218	0.999999
FANCE	0.0260504	851.727	-409.864	5.89705	0.0911901	0.101479	0.236983	0.283334	0.244166	0.107007	-0.0341865	-0.0284175	-0.0405412	0.0186347	-0.082012	25.2721	1.78125	0.644144	0.000123451	0.181996	0.985893	0.00180282	0.46808	0.999999
FARP2	0.0278948	931.967	-449.983	6.36706	0.0730847	0.146228	0.20683	0.319788	0.266847	0.0382862	-0.0559552	-0.0263674	0.0471008	-0.123632	-0.00865561	26.4265	0.0453997	1.71798	7.37486e-05	0.831271	0.886627	0.00122548	0.936013	0.999999
FARS2	0.0337138	933.403	-450.702	6.32749	0.253624	0.111388	0.133427	0.323982	0.0935367	-0.0174584	-0.266987	0.0518349	0.0890629	-0.0540617	0.0895357	15.5896	0.275061	7.75121	0.00811879	0.599957	0.17049	0.0427325	0.819515	0.999999
FARSA	0.0255796	1084.01	-526.004	7.57741	0.110341	0.0481525	0.0240846	0.270644	0.0623808	-0.00418307	-0.214173	0.139449	0.101303	-0.0638716	0.0317236	17.8431	0.00826026	9.25854	0.0031496	0.927583	0.0991857	0.0210301	0.974134	0.999999
FARSB	0.021609	1053.68	-510.842	7.1426	0.0757531	0.154758	0.197631	0.182732	0.014893	0.0920002	-0.137123	-0.0129154	-0.0241801	-0.00439953	0.0845583	19.6262	2.04992	3.39873	0.00146846	0.152214	0.638763	0.0117545	0.431276	0.999999
FBF1	0.0305105	987.844	-477.922	6.74972	0.110475	0.158052	0.252825	0.330304	0.303329	0.198035	-0.130981	-0.0587737	-0.0673429	-0.138291	-0.056141	25.3656	3.68136	1.27994	0.000118414	0.0550239	0.936982	0.00174534	0.262758	0.999999
FBH1	0.0150079	1192.67	-580.335	8.54456	-0.08146	-0.128839	-0.224695	-0.0105388	-0.0675331	0.0573524	-0.0622307	0.0646731	0.0850638	-0.0657959	-0.0203149	15.2325	2.56273	3.94609	0.0094136	0.10941	0.557203	0.0475499	0.367653	0.999999
FBL	0.0253405	1135.77	-551.887	7.81371	0.129355	0.128947	0.20639	0.234484	0.0598716	0.0506135	-0.187229	0.0189254	-0.0826712	-0.0344058	-0.0180974	16.7455	2.86289e-08	3.30789	0.00500855	0.999865	0.652634	0.0297125	0.999865	0.999999
FBLN2	0.98234	659.332	-313.666	2.76594	2.38417	-0.0641202	0.161484	0.399457	0.370775	0.547715	-2.07973	-0.0777025	-0.293704	-0.447489	-0.336911	15.9813	0.00239213	8.60824	0.00689761	0.960991	0.125748	0.0375021	0.986904	0.999999
FBP1	0.421397	829.416	-398.708	4.09623	0.291198	0.362088	0.267433	0.902894	1.07233	0.263587	0.114717	-0.183885	0.481357	-0.059064	0.215862	25.0604	1.51437	1.89294	0.000135642	0.218473	0.863752	0.00193485	0.508604	0.999999
FBXL15	0.0354876	910.093	-439.047	6.03715	0.189932	0.211581	0.332018	0.34233	0.222028	-0.0775514	-0.0983499	0.059308	0.06692	0.0583282	0.0842847	32.1998	0.413734	1.8719	5.42369e-06	0.52008	0.866571	0.000155957	0.770044	0.999999
FBXL3	0.112936	1093.43	-530.717	7.49544	-0.377462	-0.329641	-0.600464	-0.531751	-0.302705	0.0291618	0.332948	0.22131	0.192669	0.328667	-0.0614731	15.5285	1.68626	3.60195	0.00832734	0.194094	0.608021	0.0434578	0.480454	0.999999
FBXL6	0.0389291	978.673	-473.337	6.58406	0.24246	0.282758	0.396911	0.415858	0.286359	0.0500588	-0.267401	-0.0712305	-0.039003	-0.0469642	0.0157662	35.8204	0.095482	3.93996	1.03171e-06	0.75732	0.558092	3.99241e-05	0.904009	0.999999
FBXL7	3.12902	339.101	-153.551	0.182563	2.03206	-2.32362	0.438505	0.345457	0.312027	1.20536	-2.14842	1.14814	-0.573803	-0.919789	-0.531096	22901.3	3820.65	19270.6	0	0	0	0	0	0
FBXO11	0.0972085	1082.38	-525.19	7.46543	-0.429398	-0.384855	-0.590079	-0.490298	-0.343378	0.0997248	0.353505	0.328319	0.229906	0.278316	-0.0202477	16.0407	5.48909	4.12781	0.00672873	0.0191355	0.531166	0.0368416	0.153949	0.999999
FBXO31	0.0329038	1175.95	-571.977	8.18967	0.0961112	0.183031	0.254738	0.398079	0.220749	0.0105985	-0.105841	0.0910111	0.0228155	-0.223772	-0.0657045	25.8454	0.574615	5.53395	9.56131e-05	0.448431	0.354238	0.00149488	0.719633	0.999999
FBXO32-2	4.86454	609.419	-288.709	2.95635	-1.22238	-0.184952	1.77129	1.09709	0.563837	0.917756	0.792474	-2.24846	-1.43746	-0.445638	-1.1676	352.376	45.66	493.595	5.3891e-74	1.40664e-11	1.92612e-104	3.82928e-72	1.13502e-09	1.44976e-102
FBXO33	0.0913461	1044.06	-506.029	7.15139	-0.376389	-0.280493	-0.515897	-0.510499	-0.398348	0.0822614	0.234504	0.145402	0.0907671	0.29364	-0.145106	21.0963	2.84904	4.13712	0.00077682	0.0914286	0.529848	0.00714298	0.338185	0.999999
FBXO34	0.0526602	951.568	-459.784	6.67281	-0.234674	-0.268768	-0.523652	-0.205594	-0.200694	0.0546804	0.249049	0.29229	0.239244	0.109136	0.035224	19.8215	12.9136	4.18651	0.0013499	0.000326206	0.522888	0.0110232	0.0115894	0.999999
FBXO38	0.0613067	1116.88	-542.439	7.9731	-0.426947	-0.470908	-0.644894	-0.456077	-0.351162	-0.00986794	0.222169	0.304272	0.198951	0.0777571	-0.0809938	32.4702	2.78949	5.20188	4.79406e-06	0.0948843	0.391742	0.000140668	0.343644	0.999999
FBXO44	0.407757	768.334	-368.167	3.88052	0.0308949	0.420629	1.04872	0.849323	0.540184	0.185894	-0.120667	-0.284015	-0.172101	-0.798936	0.319225	21.7657	0.00266749	4.80211	0.000580101	0.958809	0.440505	0.0057208	0.986259	0.999999
FBXO6	0.0232532	991.748	-479.874	6.78103	0.139862	0.169482	0.181192	0.301651	0.242254	0.00556005	-0.0867042	0.00842516	0.0933164	0.0529569	-0.00931557	33.1726	0.0792595	2.3073	3.47781e-06	0.778303	0.805195	0.000109831	0.91381	0.999999
FBXO9	0.0387744	1281.16	-624.581	8.71351	-0.0521593	-0.0603162	0.0245072	0.0844767	-0.0428941	0.281444	0.053592	0.223669	0.120052	0.122548	-0.0872507	10.4723	14.6089	4.50088	0.0629073	0.000132289	0.479765	0.190482	0.00561065	0.999999
FBXW11	0.0434024	1041.05	-504.524	7.54817	-0.259484	-0.35253	-0.481055	-0.247914	-0.250758	0.0594321	0.202453	0.206306	0.139684	-0.0046153	-0.020887	25.1063	4.65813	3.9433	0.0001329	0.0309068	0.557609	0.0019043	0.196136	0.999999
FBXW2	0.117507	1093.37	-530.685	6.94925	0.385769	0.214638	0.502848	0.43161	0.0904191	-0.276321	-0.182508	0.441474	0.059092	0.189873	0.459814	20.0714	2.01031	8.19297	0.00121176	0.156233	0.145916	0.0101655	0.436957	0.999999
FBXW4	0.03105	1088.78	-528.392	7.28532	0.272734	0.12765	0.277583	0.404854	0.167719	0.0497668	-0.146067	0.234433	0.16836	0.0401579	0.0789291	41.3476	1.36235	8.38977	7.98172e-08	0.243131	0.136023	4.11913e-06	0.533834	0.999999
FBXW5	0.0316616	1171.42	-569.712	7.8722	0.189206	0.273714	0.318366	0.370159	0.214156	-0.0562936	-0.222981	-0.111593	-0.0173279	-0.0173723	0.0445716	35.5055	1.92813	4.42292	1.1926e-06	0.164963	0.490262	4.49715e-05	0.44781	0.999999
FCGRT	0.0677003	1211.61	-589.805	8.45449	-0.123714	-0.213147	-0.108692	0.0432126	-0.358728	-0.0662754	-0.22714	-0.134948	-0.167935	-0.055279	0.0535881	18.7724	3.1755	2.50409	0.00211902	0.0747502	0.77588	0.0156223	0.30774	0.999999
FCHO2	0.264755	1009.52	-488.761	6.8128	-0.59747	-0.620548	-1.02493	-0.901751	-0.71119	0.0466828	0.313289	0.095832	0.105165	0.30585	-0.0415027	25.1502	0.538774	1.25582	0.000130329	0.462941	0.939411	0.00188005	0.730302	0.999999
FCHSD1	0.0202889	1159.54	-563.771	8.18533	0.0249976	0.0701905	0.160239	0.229719	0.169501	0.0111847	-0.121418	0.0515945	-0.0249838	-0.087961	-0.0406587	23.291	0.255471	2.78063	0.000296949	0.613249	0.733761	0.00346707	0.827751	0.999999
FCHSD2	0.109871	1105.82	-536.911	7.72007	-0.465918	-0.609578	-0.724371	-0.614311	-0.556612	-0.410154	0.426115	0.704859	0.43225	0.389187	0.211512	18.2083	0.198568	7.47654	0.00269639	0.655879	0.187542	0.0187969	0.851578	0.999999
FCN1	0.0698449	1487.97	-727.986	10.4183	-0.100743	-0.270441	-0.553804	-0.20658	-0.396589	-0.126434	-0.074762	0.126645	0.303602	0.0946867	0.171059	16.9468	0.0579909	3.77744	0.00460186	0.8097	0.581883	0.0278398	0.926719	0.999999
FEM1A	0.0109271	1220.03	-594.013	8.51136	0.0919678	0.0248417	-0.00584652	0.191558	0.0235017	0.0529454	-0.161117	0.0692613	0.0721325	-0.085285	0.0109346	15.7542	0.427595	11.2773	0.00758218	0.513172	0.0461508	0.0405241	0.765746	0.999999
FERMT3	0.0193964	1390.6	-679.301	9.56475	0.0793615	-0.0647557	-0.104954	0.140079	-0.0298747	0.030778	-0.122139	0.0937848	0.197344	0.0757285	0.118024	16.2872	1.73404	9.29791	0.00607024	0.187896	0.0977553	0.0342912	0.473753	0.999999
FGD2	0.0367518	1284.02	-626.008	8.79984	0.126539	0.0490304	0.118958	0.228055	0.0260481	-0.14061	-0.0830456	0.112223	0.149497	0.139124	0.175369	16.833	0.757546	4.16451	0.00482769	0.384098	0.525981	0.0288737	0.666446	0.999999
FGD4	0.199263	1053.55	-510.775	7.10728	-0.586753	-0.552316	-0.944136	-0.802634	-0.560697	0.16281	0.342293	0.209406	0.209926	0.35476	-0.126254	24.2347	3.14233	2.72164	0.000195688	0.0762848	0.742806	0.00255939	0.310361	0.999999
FGD6	0.225778	949.525	-458.762	6.56839	-0.807895	-0.803549	-0.867448	-0.797041	-0.634233	-0.119626	0.46024	0.280548	0.259576	0.056704	-0.0380013	21.4119	0.0582195	2.48393	0.00067702	0.809332	0.778913	0.0064398	0.926698	0.999999
FGFR1OP2	0.179486	1069.2	-518.602	7.11056	-0.507739	-0.361275	-0.570809	-0.701114	-0.42075	0.160175	0.378642	0.20615	0.0126471	0.377333	-0.185844	15.2822	2.29955	4.25048	0.00922224	0.129411	0.513945	0.0469319	0.399284	0.999999
FGL1	0.375509	509.817	-238.909	1.88522	0.33431	0.0382133	0.484259	0.308923	0.215529	0.89794	-0.0960348	0.24672	-0.474581	-0.151317	-0.226101	1.39601	18.8033	1.85726	0.92475	1.44914e-05	0.868522	0.988826	0.00085173	0.999999
FGL2	0.103461	1401.89	-684.946	9.64655	-0.360245	-0.351769	-0.560644	-0.478809	-0.389144	0.124814	0.0997769	0.0937623	0.160827	0.140793	0.0559752	15.8925	2.11038	0.491656	0.00715765	0.146303	0.992426	0.0386456	0.423347	0.999999
FGR	0.0422392	1436.38	-702.192	10.0554	-0.179075	-0.369532	-0.417707	-0.248698	-0.263185	-0.0409061	-0.0425724	0.228153	0.182808	0.0342901	0.118371	16.9569	0.440282	4.0551	0.00458222	0.506986	0.541511	0.0277542	0.761459	0.999999
FHIT	0.0795146	762.396	-365.198	4.81743	0.120968	0.187526	0.266955	0.3907	0.322792	0.0419078	0.0392655	0.157245	0.236012	0.12374	0.0414273	19.6872	1.33092	1.37704	0.00143034	0.248641	0.926808	0.0114977	0.539536	0.999999
FHL2	0.052803	1000.47	-484.233	6.64711	0.181574	0.171231	0.306321	0.41548	0.236314	0.0604286	-0.190486	0.110973	-0.0403407	-0.0546787	0.0221477	21.8635	0.0850862	2.76625	0.000555814	0.77052	0.735968	0.00553347	0.911027	0.999999
FIBP	0.0187943	1063.06	-515.53	7.3138	0.214749	0.184717	0.221605	0.276652	0.0951736	0.115794	-0.215453	-0.027078	-0.00192275	0.00864143	0.0891856	29.0854	4.77525	8.00003	2.23096e-05	0.0288717	0.156234	0.000480046	0.189944	0.999999
FILIP1	0.996973	540.112	-254.056	2.42298	-0.320922	-1.13898	-0.884036	-0.961482	-0.897927	0.438484	0.0360374	0.163666	0.0738255	-0.0964749	0.000694426	27443	1207.74	316.263	0	1.26698e-264	3.18673e-66	0	2.13514e-262	2.28139e-64
FILIP1L	0.268507	639.74	-303.87	4.32647	-0.254527	-0.975015	-1.22879	-0.792154	-0.611676	-0.230161	-0.170302	0.528097	0.596191	0.240299	0.257349	21.7628	0.000767155	4.32915	0.00058085	0.977903	0.503063	0.0057219	0.992802	0.999999
FIS1	0.0361922	1149.65	-558.824	7.77926	0.226953	0.225179	0.349679	0.410514	0.219733	0.113589	-0.220644	-0.0127455	-0.0470909	-0.0158063	0.0257441	34.0189	1.21657	3.26156	2.36043e-06	0.270035	0.659732	8.09902e-05	0.561905	0.999999
FIZ1	0.0419666	1108.54	-538.269	7.58464	0.128131	0.147255	0.348589	0.38041	0.239172	-0.0350723	-0.209579	-0.0127895	-0.100644	-0.161155	-0.0244996	24.7477	2.78126	2.6551	0.000155861	0.0953731	0.752977	0.00215076	0.344476	0.999999
FKBP1A	0.0118832	1280.76	-624.382	9.00431	0.090457	0.0197187	0.00650214	0.163966	-0.0315846	0.0409716	-0.158418	-0.013175	0.0556721	-0.0477251	0.0406373	15.345	0.188627	7.43816	0.00898547	0.664062	0.190039	0.0460593	0.85606	0.999999
FKBP3	0.11298	994.037	-481.019	6.38659	-0.246579	0.0665096	0.0846682	-0.166539	-0.16735	0.331848	0.22293	0.00598517	-0.242031	0.209345	-0.100782	5.3588	10.4123	4.17567	0.373677	0.00125182	0.524411	0.616098	0.0296564	0.999999
FKBP4	0.020789	1131.98	-549.99	7.84583	-0.0267829	-0.0120275	-0.022491	0.201748	-0.0268217	0.0847535	-0.151222	0.0703722	-0.0155923	-0.15086	-0.0294188	16.744	0.606749	5.5134	0.00501178	0.436014	0.356479	0.0297125	0.711241	0.999999
FKBP5	0.163716	1274.03	-621.015	8.63591	-0.564209	-0.72084	-0.8695	-0.551292	-0.621529	-0.0724029	0.20219	0.616031	0.481321	0.316223	-0.131316	20.9642	1.53541	7.29248	0.000822765	0.215302	0.199781	0.00747158	0.505859	0.999999
FKBP8	0.182804	1501.95	-734.976	9.24842	0.475493	0.240541	0.780495	0.847362	0.315352	0.0849265	-0.291295	0.379051	0.0997848	0.109835	0.0176213	37.0811	0.613824	3.74943	5.76932e-07	0.433352	0.586025	2.40405e-05	0.709265	0.999999
FLAD1	0.0312982	958.64	-463.32	6.53462	0.212173	0.166848	0.276643	0.338717	0.194943	0.065212	-0.243034	-0.00501137	-0.0464269	-0.0825288	-0.0186362	21.5517	0.000181045	3.8902	0.000636952	0.989265	0.565331	0.00612909	0.996772	0.999999
FLCN	0.0352676	1058.04	-513.018	7.65475	-0.21421	-0.266512	-0.349147	-0.287424	-0.122164	0.00494243	0.0902332	0.176456	0.0486624	0.140852	-0.136823	18.4397	1.52344	5.29892	0.00244296	0.2171	0.380499	0.0174237	0.507517	0.999999
FLI1	0.0320744	1224.08	-596.04	8.92707	-0.176639	-0.258281	-0.37485	-0.194155	-0.20273	0.0330189	0.112719	0.200964	0.17027	0.0866465	-0.0574509	18.312	7.84591	4.56166	0.00257973	0.00509359	0.471676	0.0181991	0.0736197	0.999999
FLII	0.0260493	1247.43	-607.717	8.79076	-0.0883862	-0.22871	-0.383015	0.0345126	-0.100907	-0.0233031	0.0297066	0.162663	0.270499	0.00631741	0.107284	24.6872	2.15954	6.46507	0.000160104	0.141687	0.263557	0.00219658	0.417605	0.999999
FLNC	1.5411	552.584	-260.292	2.27139	2.21177	-1.03966	-0.241285	0.191711	-0.853017	-0.0752655	-1.59623	2.41481	1.34799	-0.110685	0.462822	16.5688	1.11443	17.1872	0.00539447	0.29112	0.00415814	0.0314149	0.582271	0.20783
FLT1	0.302258	551.832	-259.916	3.14528	-0.178193	-0.507623	-0.783615	-0.00721065	-0.303166	-0.0393405	-0.0303673	0.302534	0.624534	-0.207146	-0.265943	312.394	0.387001	211.948	2.16506e-65	0.53388	7.87631e-44	1.51578e-63	0.777804	5.43437e-42
FLT3LG	0.0560867	1157.83	-562.913	7.68747	0.345006	0.2221	0.463287	0.433491	0.294014	0.0549596	-0.401196	-0.0629016	-0.198075	-0.00145222	0.0124689	26.5478	0.432023	7.09134	6.98504e-05	0.510998	0.213935	0.00117402	0.76459	0.999999
FLVCR1	0.131534	1038.97	-503.486	6.98231	-0.328732	-0.187344	-0.439791	-0.421776	-0.209716	0.295075	0.126335	0.0250259	-0.111051	0.00861761	-0.482936	16.424	3.11871	5.18104	0.00573223	0.0773981	0.394188	0.0328891	0.312138	0.999999
FLYWCH1	0.0774681	977.036	-472.518	6.25215	0.225098	0.38114	0.433025	0.469905	0.435046	0.064938	-0.132043	-0.078978	-0.0493276	-0.154129	-0.124719	20.2877	0.0500067	0.642789	0.00110351	0.823052	0.98596	0.00941915	0.932883	0.999999
FLYWCH2	0.0249446	899.607	-433.803	6.10465	0.205511	0.16605	0.273762	0.292453	0.100155	0.0796734	-0.220383	-0.0772366	-0.0260753	-0.0438433	0.00749666	24.4949	0.207638	3.99977	0.000174369	0.648625	0.54945	0.00235377	0.848214	0.999999
FMNL1	0.0302844	1424.61	-696.303	10.0061	-0.122454	-0.320956	-0.369083	-0.0295064	-0.116224	-0.0494022	0.0511633	0.301153	0.28617	0.000782917	0.136541	15.2187	2.14509	9.22831	0.00946754	0.143027	0.100297	0.047658	0.419041	0.999999
FN1	0.65089	951.461	-459.731	6.15933	0.682397	-1.08226	-1.33904	-0.728359	-0.799009	-0.514471	-0.737486	0.550567	0.801789	0.225234	0.457119	20.4805	1.09553	6.45871	0.00101507	0.29525	0.264106	0.00882622	0.586532	0.999999
FN3KRP	0.0343954	892.506	-430.253	6.01917	0.218974	0.298111	0.336895	0.352747	0.256502	0.0647603	-0.234617	-0.0752893	-0.00308309	-0.0345043	-0.0623464	29.526	0.0021611	3.10926	1.82802e-05	0.962922	0.683146	0.000413116	0.987397	0.999999
FNBP4	0.0650819	1291.94	-629.97	9.1505	-0.348158	-0.332046	-0.374693	-0.351674	-0.181868	0.0254024	0.159335	0.243916	0.0230958	0.066389	-0.245539	15.5909	0.641458	6.41324	0.00811443	0.423183	0.268059	0.0427214	0.700907	0.999999
FNDC3A	0.138457	1142.58	-555.292	7.75297	-0.404651	-0.331057	-0.619487	-0.568108	-0.334793	0.0730032	0.402948	0.239679	0.18231	0.29163	-0.171167	16.276	2.11135	4.6755	0.00609877	0.14621	0.456751	0.0343816	0.423207	0.999999
FNDC3B	0.230518	945.379	-456.689	6.22504	-0.534432	-0.370775	-0.96801	-0.968987	-0.756522	-0.140342	0.322174	0.00482134	0.162761	0.441503	-0.0120413	28.6527	0.00478248	2.35044	2.71236e-05	0.944866	0.798831	0.00056204	0.980459	0.999999
FNIP1	0.165071	1046.19	-507.094	7.03685	-0.439634	-0.412251	-0.700543	-0.694486	-0.447277	0.0700244	0.372567	0.258245	0.207141	0.358903	-0.0960902	17.6916	1.92549	3.27512	0.00335888	0.165253	0.657653	0.0220259	0.448251	0.999999
FNIP2	0.105735	1083.94	-525.972	7.67387	-0.475821	-0.504958	-0.763237	-0.468332	-0.450187	-0.0399935	0.258152	0.166161	0.219694	-0.0811042	-0.0519513	27.6054	0.226889	3.04575	4.34675e-05	0.63384	0.692933	0.000808352	0.839142	0.999999
FOLR3	0.722688	681.806	-324.903	2.95617	-0.237769	-0.0209922	0.0747019	0.287104	-0.095344	0.981366	0.255462	0.546971	-0.00883503	-0.37756	0.0558916	1.35256	9.14012	1.80206	0.929431	0.00250064	0.875799	0.989873	0.047543	0.999999
FOSL2	0.13677	1247.65	-607.823	8.8162	-0.535181	-0.810121	-0.924447	-0.729411	-0.672268	-0.00535785	0.251157	0.539327	0.181067	0.0168426	0.0611107	38.1931	3.25608	4.52178	3.45073e-07	0.0711591	0.476974	1.53893e-05	0.300329	0.999999
FOXJ3	0.0549864	1100.49	-534.246	7.79643	-0.272645	-0.363319	-0.51079	-0.363796	-0.261266	-0.0106393	0.232711	0.28449	0.210189	0.14781	-0.0204936	20.4108	3.68217	4.30883	0.00104622	0.0549971	0.505861	0.00902321	0.262758	0.999999
FOXK2	0.02058	1130.85	-549.424	8.23985	-0.170526	-0.198578	-0.342712	-0.101728	-0.185954	0.019551	0.0976982	0.123885	0.168112	-0.0230872	-0.0188096	21.7035	3.05594	4.86226	0.000596092	0.0804426	0.432921	0.00583019	0.317881	0.999999
FOXN2	0.180438	1077.04	-522.519	7.17711	-0.533486	-0.566956	-0.763744	-0.729608	-0.587325	-0.046172	0.331515	0.449157	0.154353	0.269616	0.00279644	20.7023	0.628145	2.71163	0.000921937	0.428036	0.744339	0.0081582	0.704928	0.999999
FOXN3	0.0308805	1088.75	-528.375	7.82338	-0.189518	-0.225614	-0.393661	-0.112642	-0.199398	-0.0448092	0.224157	0.152564	0.203985	0.00242417	0.0513636	18.4936	1.4306	4.85296	0.00238733	0.231666	0.434087	0.0171038	0.521406	0.999999
FOXO3	0.0676883	1141.73	-554.865	8.15962	-0.422303	-0.477914	-0.645874	-0.488382	-0.421246	0.0163408	0.306164	0.284473	0.262468	0.142339	0.0583792	27.8075	5.16173	3.61636	3.96924e-05	0.0230899	0.605859	0.000751355	0.169191	0.999999
FOXO4	0.031131	1003.7	-485.852	7.05936	-0.0570121	0.0194245	0.0517236	0.250879	0.193322	0.0360279	-0.0263632	0.011375	-0.0055653	-0.194635	-0.060768	15.3814	0.0311548	2.7934	0.00885124	0.859896	0.731801	0.0455552	0.947353	0.999999
FOXP3	0.12715	928.063	-448.032	5.74612	0.198822	0.456365	0.370118	0.629054	0.31997	0.0566068	-0.156305	-0.279948	-0.0124383	-0.217666	0.0376909	15.9313	0.110073	1.98285	0.00704305	0.740061	0.851513	0.0381269	0.896888	0.999999
FOXP4	0.031351	1025.12	-496.559	7.10418	0.0606793	0.0178001	0.0654525	0.326328	0.137097	-0.017264	-0.128799	0.0852937	0.0604259	-0.202105	0.06776	15.9086	0.345807	6.58007	0.00710999	0.556497	0.25379	0.0384209	0.793216	0.999999
FOXQ1	0.679182	595.185	-281.592	3.58287	-0.527657	-0.845236	-1.28075	-1.26015	-1.72878	0.482693	-0.0762759	0.216948	-0.148793	0.302953	0.0412467	29.5281	3.21855	0.588122	1.82625e-05	0.0728083	0.988541	0.000413116	0.304198	0.999999
FPGS	0.0324284	943.16	-455.58	6.52609	0.267504	0.224773	0.240531	0.301044	0.163515	0.0243095	-0.23781	-0.0883789	-0.01639	-0.0274516	0.0502711	16.8543	0.449825	4.53625	0.00478459	0.502418	0.475049	0.0286789	0.758453	0.999999
FRMD4B	0.144047	1004.21	-486.105	6.91359	-0.28802	-0.550996	-1.06655	-0.714751	-0.669295	-0.246724	0.311378	0.532216	0.829772	0.730763	0.440332	21.0963	3.09811	9.04019	0.000776827	0.0783831	0.107472	0.00714298	0.313584	0.999999
FRY	0.0733703	983.447	-475.723	7.133	-0.474999	-0.478298	-0.673834	-0.483455	-0.442036	0.0360295	0.262278	0.159951	0.186511	0.0923225	-0.0755373	32.1607	4.74568	3.14756	5.52131e-06	0.029372	0.677249	0.000157113	0.191393	0.999999
FRYL	0.0757149	1112.78	-540.39	7.7061	-0.347186	-0.316903	-0.476691	-0.374632	-0.240666	0.112916	0.30732	0.257344	0.145207	0.111444	-0.187165	16.4506	7.69118	6.37586	0.00566876	0.00554914	0.271344	0.0326232	0.0772424	0.999999
FSD1	0.146667	650.728	-309.364	3.51299	0.236924	0.322761	0.336399	0.665924	0.487043	0.258568	-0.16757	-0.150251	0.112797	-0.206742	-0.0464994	15.6631	1.74248	1.31521	0.00787483	0.186825	0.933358	0.0417368	0.473333	0.999999
FSTL1	0.493575	910.54	-439.27	5.17694	1.70966	-0.0886814	-0.00258732	0.106982	0.0382964	0.192915	-1.67661	-0.0473314	-0.152903	-0.20721	-0.0499598	16.9241	0.970859	12.8247	0.00464594	0.324466	0.025078	0.0280243	0.614318	0.887658
FSTL4	0.115042	754.567	-361.284	4.69658	0.213815	-0.282117	-0.0876652	-0.0435826	-0.206614	0.0782596	-0.123788	0.5007	0.406354	0.1876	0.27644	3.5258	9.30471	6.81355	0.619487	0.00228566	0.234881	0.820438	0.0447796	0.999999
FTCDNL1	0.206425	556.005	-262.003	2.8698	-0.067668	0.0997706	-0.0313551	-0.489125	0.123221	0.445924	-0.169114	-0.0835157	-0.00103714	0.589467	-0.376248	1.72546	9.48737	5.86562	0.885677	0.00206891	0.319516	0.972437	0.041824	0.999999
FTH1	0.102224	1743.51	-855.754	11.3549	0.244568	0.101204	0.39424	0.55441	0.0143685	0.00948034	-0.106809	0.207774	0.0782539	0.0792909	0.015643	31.3624	0.128693	1.58803	7.94351e-06	0.719791	0.902693	0.000212754	0.885178	0.999999
FTL	0.0270754	1463.3	-715.649	10.0058	0.126478	0.0265536	0.125687	0.107813	-0.131867	-0.0549587	-0.0705832	0.119695	0.105113	0.216123	0.162866	22.592	0.139871	6.18919	0.000403894	0.708409	0.288243	0.00438253	0.878698	0.999999
FTSJ1	0.05558	992.102	-480.051	6.97947	-0.208178	-0.156691	-0.351228	-0.20193	-0.136631	0.172474	0.0625192	0.0797237	-0.0489794	-0.0175686	-0.23502	17.0721	2.75162	3.37537	0.00436511	0.0971561	0.642323	0.0268404	0.347492	0.999999
FUBP3	0.0742012	952.779	-460.389	6.67979	-0.266661	-0.226628	-0.440755	-0.378822	-0.175911	0.0808521	0.168966	0.070036	0.0351339	0.0588164	-0.311002	18.5106	0.874039	5.31344	0.00237011	0.34984	0.378837	0.0170253	0.636677	0.999999
FUK	0.0340706	1064.6	-516.299	7.18291	0.191663	0.148832	0.226003	0.319854	0.214342	0.216274	-0.20544	0.0046396	-0.0328288	-0.0800136	-0.0212359	17.0271	2.4287	2.71304	0.00444877	0.119132	0.744124	0.0272405	0.383538	0.999999
FUNDC2	0.0108448	1158.88	-563.439	8.13597	-0.0269638	0.00582629	0.112062	0.0658235	-0.0340023	0.120182	0.016831	0.0936606	-0.0680644	0.0351051	0.0483937	11.3291	10.88	3.94243	0.0452313	0.0009721	0.557734	0.151458	0.0249484	0.999999
FUT4	0.0381029	1021.14	-494.569	7.08244	-0.130234	-0.243563	-0.382478	-0.200685	-0.282876	-0.014175	0.125453	0.184492	0.198169	0.160968	0.080811	17.2841	1.72377	2.13237	0.00399132	0.189209	0.830543	0.0250434	0.474671	0.999999
FUT8	0.0232204	977.812	-472.906	6.87856	-0.054258	-0.0393322	-0.0882606	-0.00370624	-0.0389304	0.124946	0.106136	0.0908647	0.114503	0.0569368	0.044192	0.910997	16.7805	1.17628	0.96942	4.1962e-05	0.947133	0.99863	0.00220133	0.999999
FUZ	0.0633112	893.651	-430.825	5.81677	0.237607	0.4856	0.569188	0.591276	0.408271	0.128892	-0.242836	-0.288127	-0.111048	-0.234967	-0.0605811	37.9043	0.208392	3.05155	3.94406e-07	0.648031	0.692038	1.73457e-05	0.84785	0.999999
FXYD3	0.479017	865.365	-416.682	4.19045	0.443534	0.0792594	0.963181	0.817469	0.374739	0.460442	0.184088	0.555485	-0.0935006	0.206644	0.0817325	15.1995	3.88095	1.548	0.00954326	0.0488369	0.907465	0.0479178	0.247677	0.999999
FXYD4	0.151097	1230.26	-599.131	7.39871	0.379694	0.173579	0.448292	0.423703	0.18581	0.041456	0.0847091	0.523322	0.234003	0.208189	0.355653	16.2272	3.30973	3.43294	0.00622455	0.068871	0.633558	0.0348989	0.294869	0.999999
FXYD7	0.0643501	1246.66	-607.329	8.49742	-0.00309669	0.144754	0.242807	0.300747	0.182578	-0.087917	-0.152406	-0.0761179	-0.00850678	-0.0879053	-0.00685664	16.81	2.54318	0.859577	0.00487455	0.110772	0.973079	0.0290626	0.36962	0.999999
FYB1	0.08435	1369.68	-668.842	9.38933	-0.32223	-0.503255	-0.581733	-0.509147	-0.424025	-0.0245548	0.0449902	0.352813	0.130257	0.0943914	0.0479726	23.3302	0.813791	2.82251	0.000291866	0.367002	0.727326	0.00342664	0.65249	0.999999
FYN	0.0318091	1293.75	-630.875	9.05004	-0.0115075	0.0731916	0.0105953	0.145294	0.0928455	0.262856	0.0840026	-0.0488657	0.00126297	-0.082335	-0.0821915	2.56991	16.2031	1.90254	0.765932	5.69013e-05	0.862459	0.910768	0.00286659	0.999999
FZD4	0.303842	617.567	-292.784	3.9992	-0.358515	-0.635391	-1.23092	-0.866886	-0.882741	0.0812078	0.173169	0.117792	0.441637	0.496447	-0.237175	28.103	2.61717	3.26198	3.47488e-05	0.105713	0.659667	0.000681484	0.362464	0.999999
FZD7	0.293552	526.441	-247.22	3.27291	-0.553191	-0.69057	-1.34269	-0.550436	-0.680808	-0.0778317	0.328328	0.324055	0.426174	0.146175	0.167239	20.7663	0.736439	0.988697	0.000896681	0.390804	0.963472	0.00799414	0.6727	0.999999
FZR1	0.019842	1229.93	-598.965	8.50824	0.064622	0.066948	0.162411	0.267984	0.156102	-0.0502609	-0.10758	0.101445	0.0316836	-0.10208	-0.00536466	23.8717	1.37085	4.81363	0.000229793	0.241665	0.439046	0.00286759	0.532848	0.999999
G6PC3	0.0386027	991.985	-479.992	6.87751	0.185141	0.136675	0.201894	0.3839	0.170736	-0.0977125	-0.243174	0.0570998	0.110887	-0.0639003	0.0166898	24.5197	5.5397	5.79812	0.00017246	0.0185897	0.326361	0.00233331	0.152267	0.999999
G6PD	0.0369169	1316.1	-642.049	9.21859	0.0208254	-0.178643	-0.293477	0.141761	-0.0374874	-0.182239	-0.0492827	0.217373	0.37006	0.0489384	0.192148	15.363	0.661169	10.0827	0.008919	0.416147	0.0729263	0.045808	0.694357	0.999999
GAB1	0.111865	821.288	-394.644	5.69588	-0.349662	-0.511351	-0.909263	-0.630438	-0.481409	-0.138716	0.353038	0.397471	0.612238	0.639568	0.20367	20.6024	3.79197	7.57555	0.000962806	0.051499	0.181232	0.00844639	0.254339	0.999999
GAB2	0.104231	1307.64	-637.82	9.24373	-0.391699	-0.647523	-0.681651	-0.473922	-0.489058	-0.25628	0.0165818	0.44107	0.262697	-0.0641196	0.160579	22.0492	1.6074	5.22532	0.00051244	0.204858	0.389005	0.00521839	0.493063	0.999999
GAB3	0.0570925	1088.55	-528.276	7.69406	-0.265067	-0.358424	-0.550257	-0.319468	-0.347662	-0.024755	0.111522	0.226893	0.313278	0.110952	0.086582	18.0218	1.58926	3.19729	0.00291926	0.207432	0.669599	0.0199181	0.496172	0.999999
GABARAP	0.0226331	1426.77	-697.386	9.86401	0.0765225	0.0451728	0.156402	0.211729	0.0275515	-0.0404068	-0.161688	0.0954354	0.0305185	0.0311815	0.164509	22.363	0.036805	7.90564	0.000446597	0.847863	0.161513	0.00473001	0.941998	0.999999
GABBR1	0.153008	1047.36	-507.682	6.47075	0.122136	0.298231	0.522376	0.551031	0.53807	0.091419	-0.136352	-0.121698	-0.184623	-0.282759	-0.107385	16.3609	0.0746103	0.842611	0.00588586	0.784739	0.974236	0.0335582	0.916481	0.999999
GADD45A	0.172556	1081.7	-524.849	7.32911	-0.451382	-0.619743	-0.475183	-0.619192	-0.58256	0.0328904	0.0158701	0.460122	-0.236879	-0.0650709	-0.00841396	19.5595	0.155748	4.56099	0.00151127	0.693102	0.471765	0.0120214	0.871319	0.999999
GADD45GIP1	0.0464785	892.909	-430.455	5.96467	0.0229539	0.154059	0.350504	0.220876	0.0482437	0.190079	-0.180061	-0.165832	-0.201716	-0.0628414	-0.0638183	17.9643	1.25169	2.02218	0.00299147	0.26323	0.846067	0.020244	0.555978	0.999999
GAL3ST4	0.0802457	971.864	-469.932	6.42453	-0.00374548	0.125386	0.40455	0.358794	0.287497	-0.124023	0.102754	-0.0100363	-0.114091	-0.10524	0.0949227	17.6863	2.79323	1.59924	0.00336631	0.0946632	0.901342	0.0220594	0.343163	0.999999
GALC	1.21364	913.138	-440.569	5.70125	-0.574755	-0.326538	-2.27936	-0.858826	-0.67222	-0.216569	0.587763	0.370887	1.32558	0.955931	0.401412	16.3637	2.22455	2.70339	0.00587877	0.135832	0.7456	0.0335278	0.408911	0.999999
GALNS	0.0408811	1270.39	-619.194	8.50143	0.28023	0.380756	0.340619	0.421402	0.322635	0.195318	-0.304489	-0.372935	-0.169138	-0.264759	-0.231693	15.642	0.171405	6.09468	0.00794405	0.678866	0.297115	0.0419752	0.863167	0.999999
GALNT4	0.144409	877.742	-422.871	5.801	-0.328618	-0.295211	-0.511046	-0.500875	-0.297506	0.277806	0.190614	-0.0122253	-0.0157599	0.127572	-0.355676	15.1733	2.47226	3.58256	0.00964704	0.115871	0.610934	0.0483443	0.378544	0.999999
GALT	0.0340256	896.436	-432.218	6.07782	0.244251	0.269201	0.26776	0.380173	0.194373	0.0432845	-0.214573	-0.058799	0.0507421	-0.00404209	0.112722	28.9167	0.106582	5.23676	2.40767e-05	0.744069	0.387674	0.000510571	0.898213	0.999999
GAMT	0.0585242	911.518	-439.759	5.94595	0.217029	0.303042	0.426537	0.507866	0.333587	0.0158844	-0.146203	-0.017451	-0.0145244	-0.0803768	0.0633027	31.3385	0.0367145	1.28489	8.0305e-06	0.848047	0.936479	0.000214481	0.94209	0.999999
GAN	0.119637	707.206	-337.603	4.93365	-0.397626	-0.258741	-0.668443	-0.524973	-0.354907	0.103676	0.265433	-0.0337899	-0.00132328	0.0922441	-0.342036	26.1828	1.41903	4.54492	8.22372e-05	0.233563	0.473896	0.00133394	0.523879	0.999999
GAP43	4.50815	322.259	-145.13	0.670976	0.123479	-0.427002	-0.135544	-0.91609	-0.807955	-0.600062	-0.261499	0.631476	0.52934	1.06376	0.48912	4087.21	712.024	3712.58	0	7.26149e-157	0	0	1.0397e-154	0
GAPVD1	0.0412781	1186.72	-577.359	8.41735	-0.271939	-0.293562	-0.460855	-0.198235	-0.179807	0.0519344	0.164307	0.210433	0.219676	-0.00775193	-0.0464959	18.0137	6.23088	5.28399	0.00292924	0.0125541	0.382213	0.0199576	0.122788	0.999999
GAS6	0.0419167	965.802	-466.901	6.48569	0.18946	0.160581	0.21799	0.282149	0.231841	0.0598373	-0.211904	0.0100468	0.00534384	0.000852216	0.0578397	16.5912	0.16689	3.13395	0.00534408	0.682891	0.679344	0.0312157	0.864907	0.999999
GAS7	0.053186	1157.03	-562.517	7.99655	-0.317209	-0.35425	-0.532147	-0.148112	-0.18541	-0.0746106	0.0844572	0.0555385	0.294479	0.00113413	0.136683	23.4784	0.0995591	3.40886	0.000273394	0.752359	0.637221	0.00326493	0.901227	0.999999
GATA1	0.295577	977.654	-472.827	5.21408	0.622674	0.248844	0.671743	0.895326	0.705846	0.231558	-0.123551	0.418087	0.251265	0.0993643	0.143087	22.5863	2.46817	1.76363	0.000404901	0.116173	0.880788	0.00438998	0.378853	0.999999
GATD1	0.0285422	1103.27	-535.635	7.47784	0.159756	0.200675	0.347873	0.343498	0.16787	-0.0436522	-0.223497	-0.0154491	-0.0956158	-0.0317605	0.0277349	35.6137	3.75144	4.34174	1.13467e-06	0.0527621	0.501333	4.29574e-05	0.257694	0.999999
GBA2	0.0183017	1175.24	-571.621	8.33209	0.0753508	0.112558	0.162126	0.231241	0.140822	0.0340081	-0.133017	-0.0124034	-0.0150327	-0.0998306	-0.0530563	18.0849	0.143175	2.34298	0.00284186	0.705145	0.799934	0.0195511	0.876835	0.999999
GBE1	0.0460923	1073.47	-520.736	7.44683	-0.260872	-0.273732	-0.434366	-0.243647	-0.226141	0.0520842	0.164276	0.223289	0.165382	0.148508	-0.0074081	16.639	4.9131	2.95473	0.00523795	0.0266538	0.706965	0.0307384	0.182185	0.999999
GBGT1	0.0306586	979.137	-473.568	6.70813	0.148166	0.0920503	0.128087	0.26228	0.0349656	0.156543	-0.155203	0.0154847	0.0548164	-0.0433524	-0.0583174	16.0623	6.59409	2.53114	0.00666841	0.0102318	0.771798	0.036585	0.10936	0.999999
GCA	0.262915	895.74	-431.87	6.16281	-0.794361	-0.997441	-0.924704	-0.88944	-0.682511	-0.100468	0.121465	0.504378	-0.088241	0.0513391	-0.0216335	25.7852	0.00127082	2.50374	9.82161e-05	0.971563	0.775932	0.00151813	0.99092	0.999999
GCAT	0.0986803	727.726	-347.863	4.42361	0.338324	0.529953	0.443412	0.467634	0.395001	-0.0277726	-0.112593	-0.179972	0.0509129	-0.00464822	0.0809618	18.6344	0.239813	1.39219	0.0022479	0.624341	0.925166	0.0163436	0.834384	0.999999
GCDH	0.0372704	1067.93	-517.966	7.35722	0.138071	0.215294	0.271989	0.377108	0.307595	0.0647862	-0.115964	-0.0416849	0.00187849	-0.118967	-0.0743214	24.671	0.0113112	1.1548	0.000161261	0.915302	0.94914	0.00220928	0.969685	0.999999
GCH1	0.0889202	944.694	-456.347	6.52258	-0.265918	-0.31293	-0.36557	-0.413432	-0.327071	0.263499	0.0327783	-0.00277448	-0.127367	0.11192	-0.192155	16.9466	6.12477	2.02559	0.0046022	0.01333	0.845593	0.0278398	0.127211	0.999999
GCHFR	0.0166507	1094.6	-531.299	7.67099	0.138968	0.185251	0.219921	0.256047	0.102983	0.00183605	-0.128353	-0.0771345	-0.0175555	0.00403076	0.0283791	30.3514	0.309896	3.07353	1.25761e-05	0.577744	0.68865	0.000305079	0.806339	0.999999
GCNT7	0.392672	488.89	-228.445	2.12823	-0.453533	-0.431025	-1.02741	-0.394912	-0.584887	0.270035	0.118534	0.117809	-0.184209	-0.472814	-0.292277	16.965	0.770966	1.71956	0.00456661	0.379918	0.886426	0.0276861	0.662177	0.999999
GDAP2	0.0613162	975.441	-471.72	6.72246	-0.320589	-0.340324	-0.498033	-0.39535	-0.426468	-0.0259539	0.224807	0.252974	0.241211	0.250635	0.137464	17.5571	4.14453	2.38532	0.00355592	0.0417693	0.793659	0.0229078	0.229622	0.999999
GDE1	0.0277643	995.225	-481.613	6.98102	0.0193944	0.174018	0.0919643	-0.0318782	-0.108956	0.148315	-0.0289343	-0.115334	-0.0564102	0.163875	0.0416644	10.1772	10.148	4.80627	0.0703683	0.00144454	0.439979	0.206094	0.0328655	0.999999
GDPD3	0.214516	615.778	-291.889	3.59424	-0.437496	-0.165791	0.0741356	0.0953962	0.159313	-0.230764	0.275627	0.573779	0.81659	-0.0691115	-0.00949934	15.8339	0.0765978	8.18871	0.00733454	0.781962	0.146137	0.0394553	0.915277	0.999999
GEMIN6	0.0974767	843.553	-405.776	5.54068	-0.208635	-0.0184265	-0.152632	-0.203998	-0.124716	0.292507	0.141543	0.173527	-0.0302779	0.0491356	-0.159058	7.31635	11.3043	2.17504	0.198156	0.000773263	0.824433	0.411818	0.0211874	0.999999
GEMIN7	0.0720241	1001.5	-484.751	6.45766	-0.117483	0.164603	0.379315	0.266826	0.11329	0.026896	0.0484463	0.0981622	-0.0982913	0.0318461	0.10476	22.0825	0.308143	1.13086	0.00050502	0.578822	0.951336	0.00515109	0.807098	0.999999
GEMIN8	0.0153618	1033.01	-500.503	7.14576	0.135266	0.105978	0.072547	0.239561	0.0746277	0.0296417	-0.156095	0.0607396	0.0908566	0.00748601	0.0320656	25.1621	0.672389	6.92285	0.00012964	0.41222	0.226442	0.00187594	0.690648	0.999999
GFER	0.0223991	975.025	-471.512	6.59276	0.182421	0.207459	0.35046	0.261091	0.0843292	0.0317603	-0.218509	-0.0782049	-0.155021	0.0326987	0.00428662	32.7435	0.975561	6.43459	4.2315e-06	0.323297	0.266197	0.000127202	0.61308	0.999999
GFI1	0.0390037	999.761	-483.881	7.05101	-0.112052	-0.0568568	-0.0862168	-0.0576623	-0.116632	0.183526	0.0698132	0.0850811	0.000753604	0.0367382	-0.153202	7.3213	10.3763	2.75101	0.19782	0.00127641	0.738306	0.411345	0.0301198	0.999999
GFOD2	0.0512839	778.059	-373.029	5.14318	0.172539	0.252925	0.265455	0.398277	0.284055	0.0243812	-0.172502	-0.126893	-0.0440304	-0.150333	-0.0544569	15.2245	0.404838	1.23619	0.00944506	0.524601	0.941359	0.0476233	0.772559	0.999999
GFPT2	1.06402	651.095	-309.547	3.0304	2.42915	-0.054546	-0.0494814	0.123312	-0.229105	0.361468	-2.6477	-0.329136	-0.234233	-0.451226	-0.252533	16.0031	1.45115	13.4462	0.00683525	0.228343	0.0195372	0.037248	0.517933	0.770285
GFRA4	0.0972793	698.645	-333.322	4.14695	0.3237	0.340668	0.638002	0.503739	0.339167	0.302473	-0.372065	-0.142609	-0.2822	-0.119661	-0.122212	18.9713	2.68944	2.41808	0.00194594	0.101015	0.788778	0.0146007	0.354586	0.999999
GGA2	0.0237391	1109.21	-538.603	7.9111	0.0317511	-0.0607133	-0.274809	0.101554	-0.0100347	-0.0233076	0.0106528	0.0756016	0.266001	0.0242276	0.127175	18.6202	1.24318	6.33296	0.00226164	0.264858	0.275155	0.0164132	0.557006	0.999999
GGT7	0.0469954	919.484	-443.742	5.96513	0.157225	0.41622	0.428098	0.439565	0.377892	0.0465266	-0.00580786	-0.032627	0.0949607	0.0235478	0.0211901	44.5148	0.723528	0.578767	1.82072e-08	0.394989	0.988955	1.02699e-06	0.67654	0.999999
GGTA1	0.066282	1180.69	-574.344	8.07644	-0.141404	-0.0677618	-0.139187	-0.11258	-0.0989591	0.260371	0.112601	0.086341	0.0874054	0.0553999	-0.0697405	2.18518	9.99088	1.05117	0.822974	0.00157318	0.958334	0.943109	0.0350163	0.999999
GHDC	0.0260856	1125.18	-546.591	7.87504	0.111435	0.188271	0.176822	0.225835	0.151281	0.00633246	-0.178611	-0.0442501	-0.0260825	-0.00625637	-0.0223109	17.6736	0.944447	2.52268	0.00338449	0.331137	0.773076	0.0221253	0.620409	0.999999
GIMAP6	0.02514	1476.44	-722.218	10.1415	0.260147	0.314034	0.301982	0.262358	0.227869	0.193192	-0.230246	-0.0810309	-0.114728	-0.0534799	-0.125523	23.6762	1.8822	3.61695	0.000250534	0.170085	0.60577	0.00306631	0.453371	0.999999
GIMAP7	0.0261199	1512.43	-740.214	10.5745	0.0304023	0.125943	0.22061	0.21165	0.127987	0.202102	-0.00408179	0.076295	-0.0731264	-0.0307812	-0.0833634	16.141	9.20632	1.93471	0.00645285	0.0024118	0.858103	0.0357734	0.0465329	0.999999
GIMAP7-2	0.106769	1240.03	-604.016	8.16771	-0.145325	0.0936012	-0.00635577	-0.125721	0.168476	0.432923	0.111706	-0.0838668	-0.159609	-0.0848335	-0.288991	3.9088	11.7913	2.59971	0.56262	0.000595095	0.761409	0.779538	0.0178744	0.999999
GIT2	0.0335336	1278.82	-623.412	9.27193	-0.224446	-0.207281	-0.314969	-0.136673	-0.120828	0.0288329	0.0717048	0.0893432	0.0528928	-0.13352	-0.155067	16.1134	0.130393	5.06929	0.00652765	0.718025	0.407482	0.0360379	0.883992	0.999999
GJC2	0.10071	831.6	-399.8	5.21074	0.149177	0.293433	0.440979	0.592275	0.485734	0.079654	-0.28175	-0.121583	-0.00174279	-0.316786	-0.106403	25.4565	0.427929	2.60976	0.000113716	0.513007	0.759882	0.00169577	0.765647	0.999999
GK	0.111748	1074.36	-521.182	7.33906	-0.463196	-0.51686	-0.597985	-0.556703	-0.497183	0.0361009	-0.0727146	0.186246	-0.0432546	-0.0430339	-0.061854	27.0979	0.0566915	1.24813	5.45911e-05	0.811804	0.940177	0.000960793	0.927644	0.999999
GLB1	0.0304549	1005.92	-486.961	7.1136	-0.158624	-0.239866	-0.449916	-0.0560027	-0.208066	-0.0536228	0.141728	0.271344	0.40786	0.172132	0.150751	18.5592	6.81901	9.00979	0.0023214	0.00901927	0.108674	0.0167512	0.101931	0.999999
GLIS3	0.330531	584.202	-276.101	3.78146	-0.317453	-0.628374	-1.62067	-0.923743	-0.807775	0.0278995	0.368577	0.182743	0.68579	0.553968	0.0455756	32.7295	5.04527	3.00115	4.25868e-06	0.0246932	0.699809	0.000127513	0.174873	0.999999
GLRX2	0.0741401	876.062	-422.031	5.75207	-0.134232	0.066137	0.115775	-0.154086	-0.0971583	0.27969	0.211977	-0.0604869	-0.306327	0.209128	-0.147524	3.85793	9.66919	7.99368	0.570046	0.00187384	0.156584	0.784632	0.0394729	0.999999
GLRX3	0.0153165	1087.21	-527.605	7.60158	0.0389377	0.110418	0.19788	0.219562	0.0507105	0.0726488	-0.124659	-0.00393194	-0.0869155	-0.0282645	0.0111805	30.1659	0.979012	2.85825	1.368e-05	0.322443	0.721829	0.000327272	0.612181	0.999999
GLRX5	0.0236082	1009.19	-488.596	6.74311	0.166448	0.219402	0.275929	0.233391	0.0881787	0.150541	-0.21166	-0.15629	-0.106131	-0.0100101	-0.101235	22.9954	0.354468	4.10555	0.000338256	0.551594	0.534322	0.00382361	0.789214	0.999999
GLUD1	0.0241246	1179.41	-573.706	8.37863	-0.108616	-0.15326	-0.318694	-0.0463332	-0.124865	-0.00100024	0.0148349	0.0765431	0.198055	0.0374302	-0.0180499	15.2208	0.710603	3.82584	0.00945943	0.399244	0.574753	0.0476466	0.680158	0.999999
GLUL	0.0930852	1385.33	-676.665	9.84577	-0.476078	-0.616841	-0.908754	-0.454243	-0.633603	-0.156996	0.21742	0.300661	0.436008	0.199704	0.19756	34.82	0.411765	3.30116	1.63437e-06	0.521075	0.653665	5.85026e-05	0.770481	0.999999
GLULP	0.133477	822.125	-395.063	5.88492	-0.497252	-0.656714	-0.9066	-0.4695	-0.612936	-0.337517	0.212351	0.317299	0.410854	0.228563	0.157362	24.2386	0.783852	2.12495	0.000195347	0.375966	0.831599	0.0025567	0.659671	0.999999
GMDS	0.0230038	1051.32	-509.659	7.14699	0.146895	0.290787	0.268952	0.277089	0.131163	0.140034	-0.155447	-0.116414	-0.0606056	-0.036363	-0.00108143	28.2546	1.8206	2.52413	3.24554e-05	0.177241	0.772856	0.000645144	0.462294	0.999999
GMEB2	0.0208449	1148.43	-558.217	8.03637	0.0801428	0.163256	0.22714	0.250939	0.181581	0.0767129	-0.0751482	-0.0376276	-0.0115963	-0.0547746	-0.0206877	24.6534	0.464037	0.562746	0.000162528	0.495743	0.989645	0.00222343	0.754384	0.999999
GMPPA	0.0346921	1083.75	-525.876	7.36978	0.190193	0.323309	0.208866	0.329718	0.169993	0.0651392	-0.227362	-0.183638	0.00833299	-0.0457093	-0.0246263	21.0614	0.0522957	4.30746	0.000788702	0.819116	0.50605	0.00723123	0.931638	0.999999
GMPR2	0.01454	1006.24	-487.118	7.01617	0.121835	0.0561068	0.0681223	0.241324	0.100934	0.0992365	-0.150343	0.0756587	0.0426131	-0.0630773	-0.0186412	18.9984	1.70839	6.31101	0.00192343	0.191194	0.277122	0.0144717	0.476871	0.999999
GNA13	0.049545	1270.66	-619.328	8.94016	-0.262886	-0.288504	-0.440422	-0.286738	-0.240965	0.0499438	0.245113	0.20866	0.165696	0.102904	-0.00115224	17.2275	5.88638	3.3175	0.00408798	0.0152585	0.651163	0.0255405	0.137514	0.999999
GNAI2	0.0194206	1481.19	-724.595	10.483	0.00968266	-0.100129	-0.186402	0.126855	-0.0397586	-0.0670399	-0.0817264	0.117942	0.218048	0.00336299	0.116934	15.7407	0.00708611	9.006	0.00762483	0.932914	0.108825	0.0406836	0.975955	0.999999
GNAS	0.0206298	1468.49	-718.244	10.2201	0.137442	0.0672803	0.0904034	0.220458	0.111459	0.108265	-0.108596	0.0996447	0.194797	0.0583479	0.113559	22.1637	7.4423	7.92461	0.000487382	0.00637084	0.16044	0.00501687	0.0837837	0.999999
GNAT2	0.0955993	1055.63	-511.815	7.17749	-0.442631	-0.388115	-0.390262	-0.371027	-0.188865	0.220769	0.205223	0.0875627	-0.133589	-0.194459	-0.346137	18.0691	3.03444	6.24048	0.00286108	0.0815145	0.283517	0.019655	0.31972	0.999999
GNB1	0.0126682	1364.98	-666.488	9.52323	0.0242237	-0.0831414	-0.160291	0.087565	-0.0144778	0.00559582	-0.0684992	0.102845	0.146619	0.0335505	0.0514945	18.491	0.737204	6.75628	0.00238996	0.390558	0.239406	0.0171162	0.672588	0.999999
GNB1L	0.041058	1102.74	-535.372	7.24837	0.145117	0.267379	0.420652	0.372776	0.285159	0.0421927	-0.234946	-0.165415	-0.211617	-0.116117	-0.126969	27.0364	2.73122	2.53168	5.61178e-05	0.0984041	0.771717	0.000982217	0.349806	0.999999
GNB4	0.48339	1066.77	-517.384	7.07965	-0.570172	-0.91673	-1.56153	-1.22827	-0.878626	0.0330329	0.377591	0.227423	0.613384	0.562148	-0.214543	25.5566	1.21193	3.15291	0.000108757	0.270951	0.676425	0.0016437	0.563165	0.999999
GNG11	0.252683	1277.03	-622.515	7.59107	0.0636892	0.00656847	-0.112602	-0.00492901	-0.135482	0.252357	0.493327	0.696189	0.472299	0.503134	0.367608	4.96497	27.5104	3.23534	0.42017	1.5625e-07	0.663755	0.660106	1.13567e-05	0.999999
GNG3	0.231863	649.606	-308.803	2.95881	0.395152	0.552319	0.718245	0.715992	0.406329	1.05143	-0.488387	-0.519831	-0.494418	-0.644724	-0.194113	6.29113	11.8937	3.34628	0.278912	0.000563239	0.646764	0.513254	0.0171553	0.999999
GNG5	0.0184712	1180.32	-574.158	8.26743	0.0610736	0.0857012	0.27936	0.202423	0.11584	0.0952604	-0.116455	0.0594451	-0.0859984	0.0446826	0.0468423	34.0035	1.1437	4.52705	2.37723e-06	0.284872	0.476272	8.14035e-05	0.576846	0.999999
GNPTAB	0.0754785	1109.51	-538.754	7.72962	-0.284268	-0.352096	-0.669599	-0.474337	-0.42267	0.0181331	0.256783	0.171492	0.33667	0.246606	0.0899614	24.7805	5.85803	2.96246	0.000153612	0.0155061	0.705773	0.00212647	0.138555	0.999999
GNPTG	0.0234922	1115.16	-541.581	7.7455	0.114961	0.142138	0.239091	0.233139	0.164082	0.029973	-0.0984657	0.0137553	-0.0225482	0.0457229	-0.0567603	23.2716	0.0215047	1.67824	0.000299502	0.883412	0.89163	0.00348832	0.957462	0.999999
GOLGA3	0.0436183	1024.11	-496.056	7.34199	-0.22112	-0.243427	-0.432691	-0.210438	-0.192776	0.0656093	0.19312	0.141415	0.173579	-0.0227488	-0.0445575	17.8285	3.87548	3.88401	0.00316921	0.0489963	0.566234	0.0211166	0.247884	0.999999
GOLGA4	0.118694	1060.24	-514.121	7.30707	-0.458372	-0.491938	-0.762906	-0.505337	-0.380364	0.128584	0.473072	0.319637	0.308206	0.224114	-0.0282945	20.6988	13.3044	4.80654	0.000923362	0.000264786	0.439943	0.00816322	0.00983919	0.999999
GOLGA5	0.0290675	1006.13	-487.064	7.13952	-0.183566	-0.121536	-0.213588	-0.211262	-0.201979	0.0817871	0.107718	0.127346	0.115194	0.1726	-0.0122383	10.9159	15.0779	2.77168	0.0530738	0.000103163	0.735135	0.16887	0.00456867	0.999999
GOLIM4	0.142304	890.282	-429.141	6.24403	-0.544993	-0.564903	-0.887183	-0.730877	-0.66532	-0.0949452	0.486344	0.183881	0.273693	0.418303	0.129092	28.2928	1.51481	3.423	3.19024e-05	0.218406	0.635069	0.000637479	0.508573	0.999999
GOLPH3	0.0563325	1124.99	-546.494	7.95466	-0.248337	-0.306083	-0.498822	-0.386666	-0.377381	-0.0790798	0.158392	0.172829	0.146057	0.198626	0.0454157	23.859	0.181484	1.63687	0.000231084	0.670101	0.896756	0.00287616	0.858986	0.999999
GORAB	0.0898955	750.688	-359.344	5.00378	-0.251016	-0.196936	-0.388823	-0.384779	-0.267612	0.153018	0.0671956	0.0908173	-0.0642058	0.133829	-0.286812	16.4537	1.86434	3.54776	0.00566123	0.172124	0.616173	0.0325897	0.456258	0.999999
GORASP1	0.0170693	1103.52	-535.762	7.78109	0.0679864	0.115483	0.171851	0.166772	0.145844	0.000943106	-0.0804455	0.0194343	0.00531241	0.0128425	-0.0477472	18.6905	0.10488	1.36837	0.00219465	0.74605	0.927742	0.0160248	0.898547	0.999999
GPAA1	0.0253492	1197.97	-582.983	8.34184	0.110558	0.158459	0.227048	0.331135	0.161468	-0.0307012	-0.202954	-0.0306736	0.0128297	-0.0708386	-0.00577217	32.8429	2.20242	3.81991	4.04359e-06	0.137794	0.575624	0.000123591	0.411137	0.999999
GPAM	0.0798553	876.925	-422.463	6.08164	-0.267517	-0.305213	-0.548135	-0.32696	-0.282046	0.11593	0.162438	0.107305	0.198748	0.0558447	-0.1239	16.9951	3.58363	2.4986	0.00450908	0.0583514	0.776705	0.0274948	0.270889	0.999999
GPANK1	0.0166583	1247.89	-607.947	8.80379	0.117553	0.134673	0.205183	0.189331	0.0852051	-0.00471342	-0.141064	0.0343568	-0.0484118	0.0217696	0.025959	22.1753	0.283478	4.03976	0.000484898	0.594431	0.543706	0.00500483	0.816367	0.999999
GPAT3	0.525966	971.572	-469.786	6.47622	-0.868351	-1.5135	-1.34156	-1.14418	-0.429491	-0.176822	0.101856	0.709088	0.517908	0.627004	-0.0416366	21.2983	0.540579	3.01611	0.0007114	0.462193	0.697502	0.00668667	0.729838	0.999999
GPCPD1	0.0992458	1289.42	-628.711	8.83061	-0.467086	-0.375776	-0.58404	-0.639524	-0.406322	0.0446329	0.316117	0.255088	0.158432	0.263517	-0.13082	23.8699	2.83525	4.58216	0.000229973	0.0922164	0.468967	0.00286795	0.338932	0.999999
GPHN	0.143003	935.403	-451.702	6.30898	-0.138287	-0.437161	-0.872421	-0.470326	-0.53601	-0.0673013	0.101214	0.345289	0.50508	0.427953	0.292117	19.7429	1.73899	3.82106	0.0013964	0.187267	0.575456	0.0112964	0.473435	0.999999
GPI	0.0236922	1262.06	-615.031	8.77213	0.0503153	-0.0799242	-0.127615	0.246817	0.0754232	0.00242644	-0.105518	0.160348	0.192643	-0.0751084	0.0866151	22.3397	0.379626	9.51985	0.00045118	0.537803	0.0900408	0.00476364	0.780594	0.999999
GPNMB	2.03669	492.445	-230.223	0.683282	3.23372	1.5207	1.15176	1.9736	0.70218	-1.58476	0.248779	1.34487	2.68202	1.27142	2.401	24.8508	0.266868	7.30971	0.000148884	0.605441	0.198607	0.00207707	0.822552	0.999999
GPR108	0.0180078	1121.09	-544.546	7.70203	0.0880209	-0.00383246	-0.0593125	0.154486	0.0100999	0.0235253	-0.076836	0.0747209	0.154363	0.0718796	0.141883	15.334	1.85714	6.22156	0.00902643	0.172955	0.285253	0.0462319	0.457351	0.999999
GPR132	0.0347603	1233.68	-600.842	8.36765	0.133643	0.327869	0.358334	0.416525	0.317511	0.0740849	-0.115515	-0.0242395	-0.0192468	-0.123298	-0.0332141	40.6451	0.0624543	1.20191	1.10664e-07	0.802658	0.944694	5.54572e-06	0.924125	0.999999
GPR137	0.0341965	1039.17	-503.586	7.1916	0.148324	0.188716	0.288281	0.375663	0.22923	-0.01829	-0.245437	-0.0794887	-0.0847767	-0.159421	-0.0600115	24.3592	5.09649	3.15652	0.000185182	0.0239743	0.67587	0.00246259	0.172215	0.999999
GPR146	0.0855371	1041.3	-504.652	6.56851	0.253127	0.0239757	0.255119	0.331168	-0.0434165	0.0941883	-0.149338	0.212513	0.201041	0.160255	0.100305	20.4884	1.55043	3.34822	0.00101162	0.213072	0.646467	0.0088005	0.503776	0.999999
GPR157	0.569727	430.039	-199.019	1.66957	0.211403	0.077587	-0.573277	0.394293	-0.446771	0.226731	-0.0662886	-0.542293	0.503808	-0.317072	0.271547	73.4569	5.97116	74.2457	1.95218e-14	0.0145417	1.33659e-14	1.21488e-12	0.134166	8.77678e-13
GPR161	0.246677	543.589	-255.795	3.12508	-0.0744346	-0.0618719	0.0320879	-0.278645	-0.0647217	-0.319667	-0.0107504	0.445493	0.165791	0.0134494	-0.0475812	42.3094	46.6153	105.109	5.09932e-08	8.63831e-12	4.41999e-21	2.73539e-06	7.02989e-10	2.92257e-19
GPR171	0.0708856	1095.97	-531.987	7.2575	-0.110764	0.132056	0.140282	0.0325926	0.105384	0.247261	0.224904	0.12226	0.0176429	0.166063	-0.0638052	5.19174	14.2449	2.55708	0.392931	0.000160494	0.767875	0.635291	0.00670238	0.999999
GPR18	0.0261426	1050.54	-509.272	7.29323	0.00120111	0.195732	0.218684	0.244541	0.0746688	0.05802	-0.053669	-0.113189	-0.0647331	-0.14916	-0.00932164	17.8985	0.0132755	1.88596	0.00307632	0.908271	0.864689	0.0206785	0.967518	0.999999
GPR19	0.182805	771.294	-369.647	4.28408	0.136498	0.238259	0.273447	0.319184	0.21963	0.574692	0.110073	-0.0599411	0.104484	-0.0969465	-0.133868	3.90688	9.87905	0.826988	0.562899	0.00167172	0.97528	0.779642	0.0364862	0.999999
GPR27	0.147651	788.552	-378.276	5.24646	-0.325984	-0.414414	-0.61723	-0.494358	-0.542268	0.0882162	0.0738388	0.15833	0.113424	-0.0033793	0.0177301	17.2292	1.06689	0.425508	0.00408504	0.301649	0.994598	0.0255305	0.592869	0.999999
GPR32	0.543529	602.823	-285.412	2.96502	-0.17906	-0.125569	0.180723	0.344013	0.202985	-0.37792	0.644734	0.369652	0.327286	-0.0247871	0.427217	407.783	364.026	2093.15	6.23299e-86	3.73978e-81	0	4.49601e-84	4.50739e-79	0
GPR35	0.0668632	1168.91	-568.454	7.67109	0.338656	0.287808	0.371175	0.489023	0.402683	-0.0676529	-0.21227	-0.0295757	-0.0224191	-0.0180659	0.0945164	27.3765	0.873266	2.21463	4.81758e-05	0.350053	0.81872	0.000877905	0.636925	0.999999
GPR4	0.275349	893.848	-430.924	5.34125	-0.183932	-0.14351	-0.168047	0.444795	0.632163	-0.183533	0.239523	0.238212	0.47622	-0.193857	0.107306	18.278	0.033158	2.82011	0.00261745	0.855509	0.727696	0.0184168	0.945529	0.999999
GPR55	0.0987722	1104.27	-536.134	7.26075	0.0582758	-0.1499	-0.209471	0.00161561	0.0472135	0.196465	0.121047	0.267061	0.148404	-0.122189	0.0551502	4.9924	10.716	2.67746	0.416808	0.00106215	0.749564	0.657005	0.0266139	0.999999
GPRC5C	0.623097	661.021	-314.511	2.57027	0.905215	0.364186	1.17274	1.12544	-0.0379582	0.798359	-0.939	-0.114988	-0.588022	-0.40369	-0.314847	17.6794	1.80848	2.52508	0.00337618	0.17869	0.772713	0.0220937	0.464	0.999999
GPRIN3	0.126224	1034.2	-501.101	6.69714	-0.30009	-0.174583	-0.382462	-0.23474	-0.206862	0.36379	0.205553	0.187367	0.0130149	-0.043947	-0.247603	9.90859	9.19498	3.25196	0.0778672	0.0024268	0.661205	0.22014	0.0467276	0.999999
GPS1	0.0173068	1132.73	-550.366	7.85817	0.148222	0.0738593	-0.000624496	0.280894	0.058765	0.0114325	-0.191922	-0.00116599	0.121655	-0.0247945	0.041424	28.9521	0.0015455	9.07361	2.36952e-05	0.968641	0.106164	0.000504275	0.989742	0.999999
GPS2	0.12404	1169.29	-568.643	7.42777	0.267839	0.235246	0.299148	0.627166	0.306804	-0.0989747	-0.278093	0.0796392	0.0545595	-0.157247	0.0132225	16.7673	2.2061	2.34154	0.00496286	0.137466	0.800147	0.0294968	0.410904	0.999999
GPSM1	0.0509908	1104.94	-536.472	7.39529	0.238022	0.273245	0.413338	0.494035	0.382071	0.0565131	-0.211587	-0.0626435	-0.0664665	-0.185543	-0.00391431	30.9525	0.244327	2.36746	9.57187e-06	0.621099	0.796309	0.000246988	0.8325	0.999999
GPT2	0.192325	1034.45	-501.225	6.9954	-0.352204	-0.521174	-0.896219	-0.41509	-0.525498	0.0372445	0.231717	0.0808982	0.359635	0.0193731	0.0568399	18.6764	0.803934	1.54212	0.00220788	0.36992	0.908159	0.0161029	0.654682	0.999999
GPX4	0.0342948	1109.4	-538.698	7.44537	0.182742	0.336877	0.430305	0.393316	0.202078	0.0995711	-0.172176	-0.131535	-0.0917099	-0.0223556	-0.00789411	41.2752	0.165914	2.21541	8.2553e-08	0.683769	0.818606	4.22596e-06	0.864996	0.999999
GRAMD1B	0.0553784	929.074	-448.537	6.31936	-0.143366	-0.0524723	-0.0417078	-0.0487187	-0.0925488	0.304472	0.0231182	-0.209145	-0.0698129	-0.0840022	-0.0171495	3.01655	15.9059	1.84595	0.697434	6.65726e-05	0.870024	0.869931	0.00320137	0.999999
GRAP	0.0442583	1304.89	-636.444	8.94618	0.125015	0.262649	0.46989	0.454964	0.30958	-0.00807142	-0.128613	0.0288763	-0.118102	-0.199468	-0.0554731	36.3668	1.86408	2.49496	8.02126e-07	0.172154	0.777254	3.21577e-05	0.456263	0.999999
GREB1L	0.111215	853.749	-410.875	5.76535	-0.311872	-0.223433	-0.29865	-0.405437	-0.128467	0.222916	0.0721987	-0.0294512	-0.237123	-0.168263	-0.48024	15.572	0.871109	5.26411	0.00817851	0.350648	0.384505	0.0430111	0.637643	0.999999
GRHPR	0.0291355	898.299	-433.149	6.11546	0.243221	0.205201	0.251813	0.308051	0.13058	0.0634598	-0.234151	-0.0369833	-0.0813236	-0.0151839	0.00263129	19.5229	0.00323408	3.95171	0.00153527	0.95465	0.556389	0.012173	0.984799	0.999999
GRK3	0.0689427	1231.16	-599.578	8.63943	-0.269832	-0.317119	-0.528793	-0.368736	-0.394835	0.0750747	0.219271	0.0451439	0.118542	0.138641	-0.032005	25.2497	1.996	1.92541	0.000124686	0.157715	0.859367	0.00181806	0.438318	0.999999
GRK6	0.0224714	1357.98	-662.988	9.4711	0.115576	0.116093	0.142491	0.281738	0.178543	0.0599593	-0.143197	0.0388241	0.0190343	-0.12488	-0.0324304	17.5706	0.112334	3.87927	0.0035356	0.737502	0.566926	0.0228	0.895451	0.999999
GRPEL1	0.0125325	1081.97	-524.985	7.50236	0.121173	0.123534	0.168677	0.176704	0.0476999	0.0902601	-0.213065	-0.0441048	-0.130118	-0.026236	-0.0290239	18.6018	0.196223	7.64962	0.00227952	0.657787	0.176632	0.0165121	0.852821	0.999999
GRSF1	0.584913	947.518	-457.759	6.26158	-1.53164	-0.819451	-0.949308	-0.70303	-0.326311	-0.437719	0.701284	0.491067	0.507778	0.0722499	0.309536	17.8815	0.254303	1.87886	0.00309868	0.614061	0.865641	0.0207922	0.828039	0.999999
GSDMD	0.0325626	1274.02	-621.01	8.75119	0.117044	0.203654	0.214601	0.237194	0.14914	-0.0947122	-0.151686	-0.102603	-0.0245423	0.0163536	0.0326889	16.4716	2.91114	2.44442	0.00561894	0.0879695	0.784841	0.0324345	0.331001	0.999999
GSE1	0.0434252	1137.85	-552.926	8.18074	-0.179769	-0.324395	-0.412155	-0.235553	-0.180428	0.0473854	0.186938	0.20947	0.106209	0.0318284	-0.0310097	21.0161	7.08904	3.41809	0.000804405	0.00775566	0.635816	0.00734644	0.0932393	0.999999
GSN	0.0556586	1308.95	-638.477	9.01988	-0.150209	-0.388065	-0.516103	-0.00752482	-0.166797	-0.249444	0.0111431	0.203195	0.383506	0.00885799	0.255829	22.3246	2.65481	6.97997	0.000454193	0.103237	0.222134	0.00478361	0.358376	0.999999
GSTO2	1.01413	418.266	-193.133	1.2164	-0.277643	-1.21997	-0.0770642	-0.542272	-0.0870112	1.18174	0.0388018	0.900822	-0.180108	0.314899	-0.339652	2.16968	16.3368	2.01588	0.825203	5.30232e-05	0.846944	0.944781	0.00268716	0.999999
GSTP1	0.0456815	1287.03	-627.515	8.56962	0.262884	0.228395	0.29035	0.345641	0.151857	0.13148	-0.1992	-0.0121548	0.00786724	0.14165	0.15649	25.0227	2.39804	5.42107	0.000137933	0.121488	0.366678	0.00195582	0.387909	0.999999
GSTP1-2	0.195918	1004.69	-486.343	5.99066	0.154681	0.1119	0.565331	0.73757	0.238866	0.199479	-0.348233	0.00359962	0.04134	-0.2773	0.0901718	23.609	1.26321	2.54739	0.000258078	0.261044	0.769342	0.0031323	0.553509	0.999999
GTF2B	0.0562462	1138.35	-553.177	7.95999	-0.345935	-0.485818	-0.403905	-0.484576	-0.511125	-0.22906	0.174298	0.538009	0.202081	0.388315	0.313305	15.6047	0.214944	9.07607	0.00806809	0.642919	0.106068	0.0425126	0.844945	0.999999
GTF2F1	0.0234703	1083.09	-525.545	7.50378	0.153951	0.0597896	0.0133915	0.261868	0.034193	-0.0274606	-0.191542	0.0496332	0.122071	-0.0274398	0.111093	17.1829	0.0780131	8.28883	0.00416567	0.780008	0.141019	0.0258984	0.9144	0.999999
GTF2H4	1.24782	702.754	-335.377	1.68856	2.16479	2.33416	2.18522	2.77229	1.54435	1.13622	-1.2396	-1.85994	-0.585646	-1.65986	-0.284158	22.0019	0.489002	6.67656	0.000523158	0.484373	0.245827	0.00529639	0.746634	0.999999
GTF2H5	0.032187	893.925	-430.963	6.02929	0.198439	0.345002	0.504303	0.381323	0.231833	0.176125	-0.157311	-0.212774	-0.315379	-0.108805	-0.0580168	29.9759	0.494913	5.60849	1.49108e-05	0.481744	0.346196	0.000352291	0.744602	0.999999
GTF3C3	0.12604	988.587	-478.294	6.60434	-0.31247	-0.273511	-0.50999	-0.477218	-0.196586	0.339595	0.275614	0.126268	0.0497915	0.257153	-0.314295	13.6008	11.6131	5.45526	0.018354	0.000654904	0.362877	0.0782438	0.0190985	0.999999
GTF3C4	0.0762616	1118.55	-543.274	7.71218	-0.240242	-0.262325	-0.382386	-0.334392	-0.126713	0.0927995	0.20451	0.0652881	0.00948972	-0.0267513	-0.250729	15.1984	0.947876	4.27732	0.00954733	0.330261	0.510217	0.0479204	0.619926	0.999999
GTF3C5	0.0245278	1032.67	-500.336	7.13454	0.175446	0.205597	0.268353	0.391305	0.219365	0.0980994	-0.209507	-0.0787194	-0.0411717	-0.0987648	0.0155699	36.8872	0.495636	3.97179	6.30965e-07	0.481424	0.553485	2.60639e-05	0.74444	0.999999
GTSE1	0.0501392	893.746	-430.873	6.23279	-0.0637851	0.0364536	-0.133345	-0.026762	-0.168258	0.25408	-0.167706	-0.260652	-0.20566	-0.110559	-0.304717	15.3653	2.18192	3.45371	0.00891033	0.13964	0.630403	0.045785	0.414394	0.999999
GUCD1	0.0211623	1160.52	-564.258	7.87947	0.129791	0.20387	0.26029	0.233516	0.13414	0.0679725	-0.225137	-0.140117	-0.118647	-0.0813605	-0.0548077	20.2993	0.240746	4.17761	0.00109796	0.623668	0.524138	0.00938865	0.834271	0.999999
GUCY1A1	0.172313	738.927	-353.463	4.3764	0.107753	-0.220599	0.000827479	-0.205517	0.0289466	0.342488	-0.0874428	0.376007	0.203357	0.402863	0.353322	2.57465	29.7737	3.57498	0.765213	4.85539e-08	0.612073	0.910235	3.7133e-06	0.999999
GUK1	0.0378491	1290.15	-629.074	8.77466	0.223275	0.326572	0.491496	0.484005	0.309138	0.097486	-0.203138	-0.0627621	-0.098232	-0.0306609	-0.0107746	52.3768	0.344116	2.25175	4.51532e-10	0.557463	0.813327	2.75594e-08	0.793999	0.999999
GYPA	0.991142	664.035	-316.017	2.50184	-0.319916	0.313856	0.655355	0.678203	-0.446877	0.536371	1.156	0.673237	0.680237	0.508361	0.513575	1200.15	221.994	2113.75	2.72607e-257	3.32247e-50	0	2.3384e-255	3.47637e-48	0
GYPB	0.932308	905.408	-436.704	3.66054	0.179769	0.176106	0.82503	1.29139	-0.167333	-0.316124	0.932201	1.23591	0.698033	0.529251	0.517526	21.6992	1.18076	2.64188	0.000597201	0.277202	0.754993	0.00583505	0.568587	0.999999
GYPC	0.0298587	1245.9	-606.95	8.38955	0.210038	0.239669	0.493182	0.390944	0.218626	0.188137	-0.158794	0.044384	-0.180693	-0.0591044	-0.0628522	44.8417	2.78346	3.82007	1.56245e-08	0.0952421	0.575602	8.85529e-07	0.344351	0.999999
GYS1	0.0547422	1223.86	-595.932	8.90743	-0.369938	-0.542834	-0.698908	-0.250011	-0.343229	-0.222406	0.145902	0.25225	0.373233	0.0469188	0.154284	33.6251	1.18715	5.05316	2.82726e-06	0.275906	0.409426	9.31789e-05	0.567843	0.999999
H19	3.33846	602.435	-285.218	2.80151	2.70572	-0.986846	-0.225348	0.542663	-1.19597	0.236989	-3.91493	2.89955	0.886875	-0.677134	0.157826	7.40712	0.0859868	21.9023	0.19208	0.769342	0.000546464	0.403194	0.910483	0.0315343
H1FX	0.0335009	1370.57	-669.285	9.2638	0.36786	0.246675	0.24722	0.37435	0.224527	0.0953366	-0.304443	-0.0889831	-0.00281522	-0.0226404	0.0561656	25.1782	0.19432	7.34129	0.000128717	0.659345	0.19647	0.00186542	0.853747	0.999999
H2AFJ	0.0205312	1195.53	-581.763	8.17721	0.0702854	0.155271	0.206929	0.190649	0.0340718	0.0417434	-0.135893	-0.054399	-0.0968901	0.0298624	0.0689045	20.5036	0.0154259	4.4007	0.00100494	0.901156	0.493279	0.00875836	0.964515	0.999999
H2AFV	0.0259261	1275.68	-621.842	8.65668	0.0589053	0.2142	0.31842	0.220835	0.0613897	0.154503	-0.112542	-0.111923	-0.213664	-0.0271568	-0.0483876	23.2911	1.15576	3.44676	0.000296941	0.282347	0.631458	0.00346707	0.574025	0.999999
H2AFX	0.0326861	1149.79	-558.897	7.70755	0.138172	0.232789	0.226968	0.251757	-0.0130987	0.19062	-0.437781	-0.193364	-0.127945	-0.149824	-0.0594201	23.1814	0.204752	10.3908	0.000311641	0.650912	0.0648893	0.00360108	0.849432	0.999999
H3F3A	0.0172707	1443.95	-705.977	10.1812	0.0132454	0.100463	0.22562	0.186673	0.0548056	0.0231197	-0.0332539	0.0218063	-0.071521	0.0200902	0.0525638	26.6426	0.0827335	1.7048	6.69496e-05	0.773627	0.888295	0.00113125	0.912322	0.999999
HAGH	0.0190279	978.419	-473.21	6.66166	0.127859	0.203237	0.203037	0.226771	0.0820788	0.0672528	-0.0921419	-0.11135	-0.0528553	0.0456581	0.0321559	21.9388	0.22693	3.20103	0.000537804	0.63381	0.669024	0.00541301	0.839142	0.999999
HAGHL	0.0500668	1066.51	-517.255	7.00562	0.20175	0.288136	0.454418	0.476037	0.300396	0.0806133	-0.217185	-0.0594495	-0.150602	-0.119797	-0.0648644	30.7857	0.0615301	1.7374	1.03255e-05	0.804094	0.884155	0.000262754	0.924703	0.999999
HARS	0.0118893	1078.34	-523.168	7.41901	0.0339494	0.0569414	0.0926546	0.153435	0.0518357	0.079416	-0.1154	0.0605577	-0.068883	-0.0313088	-0.0370178	16.757	1.081	4.32195	0.00498456	0.298474	0.504053	0.0295888	0.589429	0.999999
HAT1	0.294722	1091.81	-529.907	6.66076	-0.368228	0.040634	-0.341971	-0.415718	-0.319749	0.521002	0.343357	0.160078	0.144065	0.459364	-0.169418	7.12926	12.0834	2.56986	0.211203	0.000508735	0.76594	0.428864	0.0159499	0.999999
HAUS8	0.0227102	916.579	-442.289	6.38214	-0.0441118	0.155474	0.241193	0.148101	0.105589	0.11068	-0.0210942	-0.0827658	-0.19054	-0.0157012	-0.150009	16.9985	0.331765	3.85653	0.00450263	0.564622	0.570252	0.0274731	0.798593	0.999999
HBA	1.45805	1877.42	-922.712	9.6175	1.32859	0.706923	2.17933	2.99587	1.39876	0.555113	-0.768052	0.506923	-0.700247	-1.19076	-1.37757	39.4472	0.0545073	6.42868	1.93013e-07	0.815398	0.266711	9.12048e-06	0.929434	0.999999
HBA1	1.88991	2040.56	-1004.28	11.1925	1.3297	0.801296	2.27223	2.69899	1.32042	0.530978	-0.531879	0.965411	-0.0530446	-0.256956	-0.924829	112.079	0.581314	10.8469	1.48924e-22	0.445798	0.0545012	9.45319e-21	0.717853	0.999999
HBB	1.54331	2064.82	-1016.41	10.793	1.03739	0.882813	2.25968	2.75953	1.01933	0.611181	-0.539467	0.616187	-0.597437	-0.79885	-0.822943	158.676	1.49874	23.8817	1.8956e-32	0.220865	0.000228779	1.24048e-30	0.511121	0.0137433
HBE1	2.06896	494.701	-231.351	1.15448	0.325109	-0.384153	2.67993	1.19853	0.156048	0.19156	1.18421	1.56998	-1.49527	0.706463	0.333625	15.5475	2.49245	7.99993	0.00826205	0.114394	0.156239	0.0433036	0.376096	0.999999
HBE2	1.4318	497.399	-232.7	0.8651	0.750369	0.314443	0.918385	2.02922	1.12544	0.638151	-0.107765	2.09011	0.79584	-0.595732	-1.13226	15.6408	7.46642	12.2226	0.00794809	0.00628604	0.0318614	0.0419849	0.0831286	0.999999
HBG	2.25554	837.363	-402.681	2.61778	0.886365	0.689525	2.35623	2.41629	1.88173	1.91835	-0.421142	-0.139134	-1.43328	-1.60697	-2.7453	2567.77	643.679	2202.13	0	5.29508e-142	0	0	7.36016e-140	0
HBM	1.3014	1212.75	-590.377	5.92073	0.948111	0.441372	1.75858	1.86399	0.561613	0.31997	0.130719	1.06241	-0.0369823	-0.0403405	-0.314994	22.5856	1.46675	2.34382	0.000405041	0.22586	0.799809	0.00438998	0.515669	0.999999
HBP1	0.0295384	1152.44	-560.221	8.25414	-0.243181	-0.280187	-0.369947	-0.280239	-0.228914	0.0244737	0.10375	0.173866	0.140911	0.13936	0.0169637	19.8601	3.31269	2.55909	0.00132755	0.0687468	0.767571	0.0108734	0.294627	0.999999
HBQ1	2.3208	1268.94	-618.47	5.18259	2.3557	1.25837	3.00095	3.15595	0.283145	0.677676	-0.680629	1.50544	0.360019	0.398427	0.288193	45.7149	4.08007	2.98806	1.03804e-08	0.0433918	0.701827	5.97205e-07	0.233487	0.999999
HCFC1R1	0.0314062	902.594	-435.297	6.17863	0.177315	0.104018	0.20743	0.358843	0.120473	-0.0869577	-0.145576	0.0923496	0.0628775	0.0256228	0.138716	28.5568	0.971537	4.36808	2.83232e-05	0.324297	0.497725	0.000581832	0.614173	0.999999
HCK	0.0403699	1421.94	-694.972	9.99691	-0.211077	-0.311451	-0.419757	-0.225489	-0.281154	0.0185739	-0.0127619	0.097904	0.104108	0.019097	0.0497203	21.7442	0.712925	0.913675	0.00058557	0.398475	0.969224	0.00575684	0.679394	0.999999
HCRT	0.274765	430.21	-199.105	1.18209	0.946513	0.848985	1.12212	1.07499	0.589628	0.406539	-0.897132	-0.469526	-0.28552	-0.35145	0.102571	15.3003	0.292834	4.42978	0.00915337	0.58841	0.489333	0.0466812	0.813082	0.999999
HCST	0.0750463	1096.31	-532.157	7.18087	0.200236	0.378092	0.557264	0.507381	0.366662	-0.0238377	-0.128739	-0.0694324	-0.0585612	-0.0333663	0.0101978	33.4892	0.787128	0.514327	3.00877e-06	0.37497	0.991589	9.84467e-05	0.659196	0.999999
HDAC3	0.0124558	1110.02	-539.009	7.59404	0.123841	0.162068	0.19659	0.253847	0.171873	0.110772	-0.158611	-0.0693863	-0.0583351	-0.0788648	-0.0666283	29.3631	0.669493	3.01946	1.96779e-05	0.413229	0.696985	0.000433712	0.691851	0.999999
HDAC4	0.0554317	1034.3	-501.148	7.19426	-0.207966	-0.374316	-0.35845	-0.334708	-0.229481	0.0612842	0.0217748	0.230441	0.0213441	0.0397474	0.0256881	16.0137	2.33785	1.95959	0.00680506	0.126263	0.854707	0.0371634	0.394169	0.999999
HDAC6	0.019498	1115.83	-541.914	7.87743	-0.00990024	0.0199056	0.028146	0.182259	0.165554	0.0253468	-0.0183059	0.110312	0.0797371	-0.0507789	-0.0159545	16.9205	1.01416	2.99615	0.00465311	0.313908	0.70058	0.0280346	0.603936	0.999999
HDAC7	0.0423844	1229.58	-598.79	8.45474	0.153411	0.205964	0.283107	0.393323	0.364647	0.103304	-0.138578	-0.155371	-0.13304	-0.233788	-0.099349	20.4274	0.1503	2.05968	0.00103872	0.698248	0.840827	0.00897882	0.874441	0.999999
HDDC3	0.0406483	904.325	-436.163	6.08172	0.22224	0.264526	0.431217	0.398841	0.236007	0.0746225	-0.175927	-0.066025	-0.127535	-0.0916454	0.0375702	27.1092	0.00378307	2.22125	5.43168e-05	0.950956	0.81776	0.000958139	0.982799	0.999999
HDHD3	0.058848	1117.76	-542.88	7.03821	0.168759	0.0955006	0.274741	0.343512	0.217077	-0.147872	-0.12288	0.236938	0.209535	0.0259161	0.00832545	20.8253	1.21097	4.72858	0.000873979	0.27114	0.449894	0.00783209	0.563434	0.999999
HEATR5A	0.128794	970.995	-469.497	6.68536	-0.409593	-0.417239	-0.720571	-0.55743	-0.419492	0.211789	0.27328	0.157352	0.169614	0.135929	-0.245519	24.0479	8.02998	3.82473	0.000212557	0.00460093	0.574917	0.00271295	0.069702	0.999999
HEATR5B	0.152461	1132.21	-550.104	7.97908	-0.556203	-0.789236	-1.03448	-0.822468	-0.707811	-0.222753	0.346625	0.736623	0.468525	0.349485	0.0814061	30.7183	0.873889	6.79257	1.06467e-05	0.349881	0.23653	0.000268894	0.636677	0.999999
HECTD1	0.0720185	1181.95	-574.977	8.23584	-0.404066	-0.37114	-0.549041	-0.371265	-0.298401	0.0993815	0.325172	0.255438	0.183699	0.111332	-0.0839494	19.3216	8.95874	4.96248	0.00167417	0.00276146	0.420477	0.0130128	0.0508573	0.999999
HECTD3	0.0172756	1080.15	-524.077	7.59518	0.0717313	0.0575585	0.0798527	0.226632	0.131905	-0.0252514	-0.15904	-0.0126161	0.0294761	-0.0423091	-0.0229594	21.9757	1.70661	3.62611	0.000529204	0.191426	0.604397	0.00534622	0.477136	0.999999
HEG1	0.121014	1135.11	-551.554	7.74742	-0.334413	-0.433446	-0.62252	-0.372461	-0.247329	0.230869	0.377562	0.359504	0.13468	-0.00499764	-0.255188	18.8227	12.688	7.19159	0.0020739	0.000368012	0.206777	0.0153411	0.0127113	0.999999
HELZ	0.0642547	1157.75	-562.873	8.34992	-0.34808	-0.374857	-0.606736	-0.463184	-0.396651	-0.00931709	0.217933	0.221426	0.152831	0.0909525	-0.0769544	33.2408	2.03221	3.37577	3.37091e-06	0.153997	0.642263	0.000107345	0.434003	0.999999
HEMGN	0.822807	815.834	-391.917	3.79063	0.0259734	-0.136873	0.754441	1.05972	-0.313817	0.175665	0.889114	1.14424	0.532221	0.21407	0.336883	18.9342	4.15158	3.15821	0.00197717	0.0415957	0.675609	0.0148	0.229456	0.999999
HEMK1	0.0213509	1072.88	-520.439	7.5383	0.0538043	0.226917	0.321434	0.306087	0.230058	0.116329	-0.113437	-0.0413144	-0.0928035	-0.121922	-0.105605	40.9549	1.00035	1.59278	9.5819e-08	0.317227	0.902121	4.86581e-06	0.606765	0.999999
HERC1	0.0823078	1323.51	-645.753	9.49601	-0.497691	-0.647292	-0.737252	-0.608782	-0.516394	-0.0442153	0.228077	0.433805	0.19294	0.0379513	0.035891	38.0896	2.66834	4.96857	3.62001e-07	0.102363	0.419729	1.60937e-05	0.357014	0.999999
HERC3	0.0448843	1057.1	-512.549	7.49305	-0.216197	-0.255421	-0.506736	-0.211392	-0.160082	-0.0114117	0.156848	0.13804	0.221307	0.0275962	-0.0952205	21.4931	1.14545	4.54051	0.000653451	0.284504	0.474482	0.00624648	0.576434	0.999999
HERC5	0.292214	1266.39	-617.193	8.33742	-0.532911	-0.983321	-1.1024	-1.04194	-1.13383	-0.390066	0.0652851	1.06802	0.577995	0.591041	0.441859	22.3791	0.199692	7.87015	0.000443458	0.65497	0.163539	0.00470986	0.851578	0.999999
HERC6	0.388958	1353.03	-660.515	8.85081	-0.316612	-1.02	-1.16591	-1.12552	-1.17191	-0.362472	-0.096949	1.2506	0.475028	0.750274	0.382591	21.8938	0.313863	9.50736	0.000548499	0.575319	0.0904599	0.00548298	0.804923	0.999999
HERPUD1	0.0315703	1206.9	-587.452	8.7222	-0.248841	-0.212276	-0.490331	-0.290232	-0.372002	-0.0090901	0.190607	0.142594	0.289426	0.205135	0.119672	29.8178	4.92466	4.45479	1.60178e-05	0.026476	0.485955	0.00037331	0.181295	0.999999
HES4	0.609216	1343.21	-655.607	8.9316	-0.0485862	-0.695922	-1.01717	-1.33846	-1.34786	-0.546228	-0.138048	0.984812	0.466019	1.31191	0.488481	16.3153	0.0097729	7.22282	0.00599934	0.921251	0.204589	0.0339309	0.972254	0.999999
HES6	0.643464	491.621	-229.81	1.40102	1.1709	0.441127	0.716227	1.16351	0.961106	0.540574	-1.26556	-0.0574226	-0.658075	-1.12615	-0.643925	12009.1	1075.31	14404	0	7.67517e-236	0	0	1.24922e-233	0
HEXDC	0.0336717	1012.06	-490.031	6.93807	0.104738	0.204	0.271592	0.332387	0.226294	0.0732203	-0.163994	-0.139468	-0.0600446	-0.137087	-0.0707683	21.4017	0.0759576	1.67595	0.000680032	0.782852	0.891916	0.006462	0.915507	0.999999
HEY2	0.739086	508.537	-238.269	1.98817	-0.426403	-1.02151	-0.660497	-0.261271	-0.60308	-0.102278	0.19246	1.08129	0.456968	0.549098	0.0907017	12113	61.1494	10056.9	0	5.29044e-15	0	0	4.4776e-13	0
HHLA2	2.03119	627.566	-297.783	3.85781	-0.22124	-1.51881	-1.61108	-2.13679	-2.56179	-0.0705383	-0.134126	1.27166	0.418012	1.64529	1.01948	15.3547	1.06301	3.2392	0.00894972	0.302529	0.663162	0.0459202	0.593557	0.999999
HIBCH	0.0736643	941.117	-454.559	6.24865	-0.11987	0.0220118	0.0662343	-0.076955	-0.0386623	0.340728	0.157291	0.0904039	-0.124984	-0.00447489	-0.158693	3.4649	11.7736	2.91626	0.628706	0.000600777	0.712894	0.826883	0.0180167	0.999999
HIF1A	0.0952241	1187.52	-577.759	8.12406	-0.378639	-0.448107	-0.582061	-0.348736	-0.34797	-0.168797	0.312288	0.518556	0.257813	0.125359	-0.0271654	15.2889	0.0480453	6.71796	0.00919656	0.8265	0.242475	0.0468363	0.934082	0.999999
HIGD1A	0.109444	979.313	-473.656	6.43577	-0.223629	0.0164996	-0.17979	-0.408523	-0.226032	0.415683	0.0773047	-0.106111	-0.107994	0.32396	-0.238286	9.45689	10.5199	5.1013	0.0921706	0.00118099	0.403643	0.246986	0.0285779	0.999999
HIGD2A	0.0281738	993.837	-480.918	6.75637	0.227891	0.202514	0.244699	0.309766	0.127209	0.048188	-0.276218	-0.0574866	-0.0850459	-0.0532954	-0.00213318	19.5217	0.247124	5.35266	0.00153609	0.619108	0.374373	0.012173	0.831576	0.999999
HIKESHI	0.0350878	1003.32	-485.662	6.64724	-0.026992	0.220049	0.329427	0.172161	0.1028	0.20224	0.00856024	-0.0420177	-0.220595	0.0345785	-0.0871517	19.3427	4.02711	3.62659	0.00165909	0.0447745	0.604326	0.0129272	0.237638	0.999999
HINFP	0.0192561	1052.92	-510.462	7.42095	0.0802362	0.0691157	0.119207	0.308824	0.152709	0.0289109	-0.159087	0.0594226	0.0302649	-0.106896	0.00191267	28.943	8.18435e-05	5.46864	2.3792e-05	0.992782	0.361397	0.000505659	0.997856	0.999999
HIP1	0.116738	1021.31	-494.657	6.97387	-0.223664	-0.407194	-0.790103	-0.316466	-0.387652	-0.000448508	0.316926	0.125951	0.392069	0.215267	0.293232	22.7574	3.45088	2.56658	0.000375582	0.0632183	0.766436	0.0041414	0.282996	0.999999
HIPK3	0.192896	1218.01	-593.003	8.27374	-0.664455	-0.563244	-0.819037	-0.683003	-0.566817	-0.0208139	0.484786	0.251501	0.230181	0.344447	0.0673659	17.0952	0.856115	2.42688	0.00432268	0.354828	0.787465	0.0266755	0.642055	0.999999
HIST1H2BB	0.126322	970.435	-469.217	6.62261	-0.316061	-0.236413	-0.559625	-0.55595	-0.52687	0.145715	-0.0235267	-0.0558823	0.0192129	0.0464159	-0.203172	25.4867	0.5342	0.920097	0.000112195	0.464847	0.96875	0.00167966	0.731455	0.999999
HIVEP1	0.0705749	968.356	-468.178	6.843	-0.288149	-0.44776	-0.556202	-0.360901	-0.338138	0.0522337	0.207498	0.262899	0.172549	0.00336466	-0.00619072	22.5019	4.75343	3.06484	0.000420198	0.02924	0.689989	0.00452231	0.191245	0.999999
HIVEP2	0.103496	1058.95	-513.473	7.39334	-0.412069	-0.460674	-0.625685	-0.380787	-0.394077	0.123324	0.4645	0.323183	0.203955	0.0589154	-0.0367204	19.5275	13.8224	5.61276	0.00153225	0.000200926	0.34574	0.0121637	0.00797707	0.999999
HK1	0.0252636	1108.42	-538.209	7.82441	-0.0702694	-0.201331	-0.35739	0.0511524	-0.100482	-0.093426	0.0828623	0.171363	0.361703	0.0802711	0.181895	20.6258	1.00491	9.10341	0.000953086	0.316126	0.10501	0.0083832	0.605814	0.999999
HK2	0.099847	1020.44	-494.22	6.76213	-0.136985	-0.33984	-0.690163	-0.403937	-0.386124	-0.0433065	0.215969	0.379473	0.505937	0.407691	0.23698	15.2054	5.64902	4.70817	0.00951993	0.0174652	0.452523	0.0478677	0.148015	0.999999
HLX	0.158347	1072.6	-520.299	7.14987	-0.255879	-0.621455	-0.668721	-0.457004	-0.55267	-0.20313	-0.392536	0.395159	0.0645337	0.0346094	0.117473	17.1233	2.835	6.04296	0.00427176	0.0922306	0.302061	0.02642	0.338932	0.999999
HMBS	0.185266	1134.96	-551.482	6.71743	0.339941	0.178409	0.529532	0.665047	0.0816811	0.174274	-0.0616377	0.410984	0.293147	0.140939	0.0366682	27.5863	3.0853	2.60877	4.38423e-05	0.0790028	0.760033	0.000813732	0.314698	0.999999
HMG20B	0.152308	1250.39	-609.195	7.65314	0.297232	0.225662	0.537713	0.723596	0.312489	0.0662842	-0.105294	0.319215	0.270999	0.166907	-0.00479696	33.2246	1.04059	2.75971	3.39599e-06	0.307684	0.736972	0.000107783	0.598336	0.999999
HMGB2	0.0495307	1318.82	-643.412	9.27611	-0.208539	-0.0996437	0.0285218	-0.281076	-0.297574	0.164213	0.104492	0.0187701	-0.332571	0.110183	-0.0827129	16.2759	6.50338	8.181	0.00609888	0.010767	0.146539	0.0343816	0.1125	0.999999
HMGCR	0.0530625	1201.98	-584.992	8.29851	-0.29305	-0.21123	-0.393827	-0.239783	-0.147284	0.0158393	0.4341	0.332946	0.405024	0.264573	0.122467	4.65032	12.4415	8.04767	0.460026	0.000419898	0.153628	0.696753	0.0139174	0.999999
HMGXB4	0.0403639	932.68	-450.34	6.66769	-0.121735	-0.135218	-0.272259	-0.198421	-0.0592423	0.127231	0.123375	0.0380789	0.0702768	0.0814302	-0.0767509	9.53348	11.3761	1.78441	0.0895859	0.000743949	0.878099	0.242121	0.0205916	0.999999
HMOX1	0.152727	1217.39	-592.696	8.05897	0.208177	-0.265239	-0.58511	-0.202533	-0.413303	0.101641	-0.357403	0.00966525	0.108633	0.167772	0.0678581	18.9676	0.321164	3.35449	0.00194901	0.570909	0.645511	0.014618	0.802645	0.999999
HOOK3	0.124336	1173.62	-570.812	7.9121	-0.47166	-0.334278	-0.559035	-0.483883	-0.352682	0.0756531	0.371604	0.161957	0.0827215	0.16165	-0.128568	15.6666	0.936957	3.43703	0.00786322	0.333062	0.632936	0.0417082	0.621725	0.999999
HOPX	0.104042	1267.79	-617.893	8.31265	-0.210008	-0.0151906	0.0623707	-0.0790098	-0.129555	0.316661	0.236189	0.231659	0.0703891	0.271646	-0.0138691	5.72996	11.9558	2.36776	0.333388	0.000544775	0.796265	0.575638	0.0167325	0.999999
HOXA1	2.65307	325.179	-146.59	0.715335	-0.218435	-0.439273	-0.582343	-0.220077	0.22569	0.0125554	0.336893	0.846598	-0.727704	1.00128	-0.173714	1345.75	0.334769	4720.45	7.81567e-289	0.562864	0	6.8587e-287	0.797923	0
HP	0.304493	1351.7	-659.85	8.96808	-0.448891	-0.747594	-0.663617	-0.52455	-0.893315	0.295946	-0.303113	0.147728	-0.250174	-0.240425	-0.0631537	19.3485	0.422012	1.49889	0.00165497	0.515935	0.913198	0.0129057	0.767634	0.999999
HPF1	0.0362089	906.723	-437.362	6.03629	0.11273	0.252021	0.261908	0.202416	0.0964458	0.131801	-0.0770206	-0.0878561	-0.0498923	0.0430864	-0.042806	15.4301	1.42408	0.956545	0.00867449	0.232733	0.965994	0.0448402	0.523043	0.999999
HPGD	0.404155	911.312	-439.656	4.79005	0.0412565	0.273868	0.246822	0.515025	0.939997	0.296396	0.400006	0.154436	0.212908	0.0721853	0.165812	17.233	3.66029	0.678678	0.00407848	0.0557239	0.984118	0.0255063	0.264626	0.999999
HPRT1	0.0612977	1145.34	-556.669	7.8966	-0.220005	-0.0934441	-0.0804713	-0.326628	-0.388188	0.149329	0.109307	-0.018553	-0.159051	0.290397	0.000709079	15.7327	3.37787	5.50159	0.00765005	0.0660772	0.357771	0.0407838	0.288735	0.999999
HPS1	0.0171356	1187.67	-577.834	8.23366	0.0516299	0.0719439	0.0847173	0.234026	0.0990703	0.0210624	-0.124459	0.00980685	0.0326854	-0.068341	-0.00211239	20.4897	0.00471624	3.00383	0.00101103	0.945248	0.699395	0.00879939	0.980611	0.999999
HPS6	0.0219046	1021.4	-494.698	6.8702	0.104429	0.0275481	0.000304026	0.251381	0.0866685	0.0339006	-0.147945	0.0345024	0.0628678	-0.050951	0.0140861	17.6112	0.0649648	3.75106	0.00347524	0.798814	0.585784	0.0225482	0.922264	0.999999
HR	0.144934	820.487	-394.244	4.85123	0.190167	0.189993	0.466051	0.681331	0.562925	0.149266	-0.138068	-0.116761	-0.044847	-0.308377	0.00589366	23.2027	0.148107	1.38498	0.000308735	0.700351	0.925949	0.00357618	0.875391	0.999999
HRAS	0.0261684	986.133	-477.067	6.64524	0.21499	0.245008	0.313428	0.358194	0.151914	0.0455776	-0.194735	-0.0465084	-0.0560859	-0.0136578	0.0464438	34.1022	0.000349623	3.72442	2.27199e-06	0.985082	0.589734	7.82379e-05	0.99585	0.999999
HRH1	0.421345	830.946	-399.473	4.80603	-0.038568	-0.471838	-0.860613	-0.531478	-0.434297	0.54079	-0.010003	0.480519	0.475758	0.539048	0.083534	7.18083	9.6238	2.36881	0.207536	0.00192072	0.79611	0.424132	0.039974	0.999999
HS3ST3A1	0.299103	410.367	-189.183	1.79443	-0.0202221	-0.163325	-0.283303	-0.0953132	0.193215	0.458031	-0.245506	0.0126987	-0.311549	-0.391113	-1.09997	190.216	201.124	196.113	3.51308e-39	1.18741e-45	1.92662e-40	2.37232e-37	1.20919e-43	1.31973e-38
HS3ST3B1	0.146213	564.171	-266.085	3.22712	-0.492879	-0.14647	-0.584881	-0.385518	-0.400821	0.207466	0.506654	0.2064	0.393657	0.327391	0.12925	7.71365	19.1971	2.82845	0.172739	1.17891e-05	0.726413	0.375667	0.000714966	0.999999
HSD17B10	0.0321403	1161.86	-564.931	7.9153	0.209066	0.24929	0.361863	0.387534	0.233509	-0.0183134	-0.188726	0.0165312	-0.0260438	-0.029922	0.0320588	37.5024	0.908924	2.95933	4.74932e-07	0.3404	0.706256	2.02783e-05	0.62784	0.999999
HSD17B11	0.0981785	1168.08	-568.038	7.77493	-0.297689	-0.0777032	-0.218504	-0.281603	-0.161455	0.21474	0.357236	0.211616	0.147853	0.355133	-0.000707875	3.77065	9.33623	3.90318	0.582887	0.00224667	0.563439	0.794837	0.0443688	0.999999
HSF1	0.0168597	1132.46	-550.231	7.81311	0.161544	0.0765829	0.122444	0.243256	0.0797049	0.00375969	-0.219167	0.0556521	-0.0068631	-0.0310875	0.0215055	20.2485	0.388451	8.19782	0.00112239	0.533115	0.145665	0.00952924	0.777338	0.999999
HSF2BP	0.0903472	838.039	-403.02	5.26164	0.218321	-0.00877102	0.270573	0.243559	0.167218	0.301273	0.00229328	0.304479	0.0765381	0.0446873	0.0441425	7.49423	14.6646	2.07173	0.186401	0.000128434	0.839134	0.395106	0.00548379	0.999999
HSP90AA1	0.0504312	1432.06	-700.029	9.92139	-0.303933	-0.347911	-0.34062	-0.303208	-0.322681	0.0395867	0.110785	0.279224	0.010213	0.0424442	0.0617625	16.9226	2.7819	3.1744	0.00464899	0.0953351	0.673119	0.0280338	0.344476	0.999999
HSP90B1	0.0824001	1387.07	-677.533	9.38374	-0.216678	0.024409	-0.478635	-0.19669	-0.266909	0.140139	0.0924865	-0.0873146	0.198495	0.0248806	-0.106265	17.088	2.20434	2.35616	0.00433587	0.137622	0.797984	0.0267065	0.410904	0.999999
HSPA5	0.0448271	1312.67	-640.334	9.10851	-0.147814	-0.0535459	-0.408876	-0.135622	-0.196894	0.0965763	0.0821	0.0178263	0.213575	0.00034066	-0.0205477	16.0681	3.45752	2.57947	0.00665242	0.0629648	0.764482	0.0365224	0.282526	0.999999
HSPA6	0.161885	582.387	-275.193	3.67448	-0.32209	-0.506444	-1.16472	-0.383582	-0.63795	-0.126307	0.089967	0.234935	0.856759	0.119602	0.312818	16.4154	0.816684	6.77931	0.00575285	0.366152	0.237578	0.032953	0.652023	0.999999
HSPB1	0.0409386	1370.81	-669.407	9.37681	0.159957	0.0741157	0.0290517	0.321092	0.0425337	-0.133448	-0.149553	0.0645331	0.181276	0.112951	0.203226	23.4834	0.731267	6.21583	0.000272791	0.392473	0.285781	0.00326493	0.673756	0.999999
HSPBAP1	0.0524769	941.757	-454.878	6.63976	-0.292241	-0.367221	-0.351014	-0.306988	-0.233821	0.0497118	0.125814	0.228975	0.00569374	0.0825663	-0.131267	16.2223	1.18972	4.20227	0.00623729	0.275385	0.520676	0.0349171	0.567363	0.999999
HSPBP1	0.409415	791.755	-379.878	4.04503	0.468182	0.35057	0.289534	1.49806	0.509382	0.536639	-0.852219	-0.660198	-0.351141	-1.06037	-0.428678	19.9644	0.0237047	5.1457	0.00126911	0.877639	0.398359	0.0105077	0.955404	0.999999
HSPE1	0.029577	1102.02	-535.009	7.58318	0.0700127	0.14275	0.302238	0.159674	-0.0368133	0.0729203	-0.187818	-0.0457834	-0.31273	-0.0364642	-0.0179361	15.6394	0.161073	7.64893	0.00795278	0.68817	0.176675	0.041998	0.867927	0.999999
HSPH1	0.0839687	1065.05	-516.524	7.25161	-0.411157	-0.358171	-0.535831	-0.325996	-0.42283	0.0747045	0.12374	0.314782	0.128999	0.0885785	-0.021502	21.0983	5.24739	2.55489	0.000776154	0.0219797	0.768207	0.00714298	0.165177	0.999999
HTR7	0.23256	629.446	-298.723	4.20937	-0.427672	-0.577986	-0.922947	-0.802096	-0.703258	-0.00905389	-0.235826	-0.0369933	-0.14887	0.306749	0.102713	24.216	0.00352792	2.09083	0.000197316	0.952636	0.83644	0.00256835	0.983832	0.999999
HTRA2	0.0201622	1096.99	-532.497	7.70683	-0.00425069	0.0854393	0.196445	0.208827	0.154871	0.0828525	-0.0725713	0.0672822	-0.106334	-0.0705671	-0.0794864	21.1358	0.42689	3.05425	0.000763579	0.513519	0.691622	0.0070612	0.765941	0.999999
HTRA3	7.78401	390.943	-179.471	1.65952	3.90468	-3.76459	-1.16844	0.267454	-0.770278	-0.636281	-3.44688	0.684042	1.19602	0.528693	0.708545	17.397	1.23663	5.3762	0.00380522	0.266122	0.371712	0.0241704	0.557911	0.999999
HYI	0.0613677	943.845	-455.922	6.15956	0.2004	0.354327	0.532371	0.508268	0.359773	0.0208016	-0.169916	-0.0050035	-0.0656449	-0.0230657	0.0702599	40.5176	0.0265635	1.54038	1.17422e-07	0.870532	0.908364	5.85359e-06	0.952568	0.999999
HYLS1	0.0324225	794.851	-381.426	5.5131	0.029846	0.109982	0.15847	0.0554365	0.00292067	0.145954	-0.0289001	0.0362271	-0.00814645	0.142859	-0.00967466	8.97566	9.50397	1.64842	0.110039	0.00205028	0.895333	0.2781	0.0416624	0.999999
HYOU1	0.0401419	1126.14	-547.07	7.91911	-0.102476	-0.0959503	-0.40488	-0.0545601	-0.159843	0.05497	0.0749244	0.0227328	0.197216	-0.00652452	0.0216194	16.9709	2.71414	2.17736	0.00455534	0.0994625	0.824099	0.0276381	0.351403	0.999999
IARS	0.0389539	1082.57	-525.283	7.55762	-0.173406	-0.180894	-0.331011	-0.17219	-0.147437	0.0676352	0.234729	0.19297	0.233574	0.151147	0.00781463	8.23471	11.0038	4.37468	0.143766	0.000909239	0.496824	0.331967	0.0239045	0.999999
IBA57	0.0215088	986.377	-477.188	6.69837	0.141449	0.131023	0.190276	0.339954	0.128137	0.140885	-0.272121	-0.0158012	-0.0830926	-0.119971	-0.0555549	28.4918	0.565531	6.46897	2.91657e-05	0.45204	0.263221	0.000594649	0.722165	0.999999
ICAM1	2.23943	767.705	-367.853	3.23714	1.3846	-0.381096	-1.9312	-0.976462	0.330849	0.722198	-1.77198	0.178959	0.652662	0.355536	-0.973101	29773.1	2234.53	17613.4	0	0	0	0	0	0
ICAM4	0.301251	916.236	-442.118	5.31433	-0.259918	-0.0370896	0.402023	0.456056	-0.537742	-0.239426	0.495766	0.53928	0.4666	0.465658	0.796641	24.0429	0.92256	3.18698	0.000213028	0.336804	0.671184	0.00271617	0.625448	0.999999
ICK	0.0867893	1014.21	-491.107	6.94265	-0.238807	-0.150088	-0.441403	-0.340383	-0.250412	0.247125	0.197587	-0.0870748	0.136711	0.187749	-0.11369	11.8202	9.49068	3.27783	0.0373357	0.00206519	0.657238	0.132153	0.0417931	0.999999
ID1	0.389478	820.409	-394.204	4.57261	0.463785	-0.185464	-0.563162	-0.71965	-0.887091	0.187791	-0.563291	0.180671	0.00724728	0.717	0.189774	19.3179	1.93281	6.29114	0.0016769	0.164451	0.278912	0.0130233	0.447313	0.999999
ID3	0.139933	1197.95	-582.977	7.44984	0.560972	0.339345	0.512445	0.50173	0.565413	0.146013	-0.589636	-0.218226	-0.178916	-0.0620657	-0.127605	15.1812	0.108449	4.6159	0.00961554	0.741917	0.464528	0.0481992	0.897363	0.999999
IDH3B	0.0265083	1135.98	-551.989	7.83068	0.166249	0.184092	0.195803	0.319603	0.137627	0.0876227	-0.23848	-0.0786923	-0.0103786	-0.0799104	0.00359588	22.3424	0.0598054	4.72639	0.000450665	0.806804	0.450175	0.00476364	0.925819	0.999999
IDH3G	0.0367099	1162.87	-565.433	8.02834	0.219818	0.290698	0.382791	0.450527	0.317407	0.0283015	-0.208914	-0.0523573	-0.0108638	-0.0808215	-0.00544552	41.1467	0.480778	2.56802	8.76374e-08	0.48807	0.766219	4.46224e-06	0.749246	0.999999
IDS	0.0537385	946.353	-457.177	6.78263	-0.289185	-0.307911	-0.475539	-0.240537	-0.303847	-0.0305114	0.149688	0.015476	0.201717	0.0218935	0.0479169	17.7171	0.21721	1.86065	0.00332274	0.641174	0.868071	0.0218717	0.843631	0.999999
IDUA	0.0435027	1066.96	-517.481	7.17146	0.297053	0.294219	0.393719	0.467585	0.371055	-0.00106177	-0.238428	-0.0462277	0.0423416	-0.0387813	0.0611022	40.6945	0.298679	3.93367	1.0815e-07	0.584712	0.559004	5.44841e-06	0.810915	0.999999
IER2	0.0275002	1329.47	-648.736	9.09681	0.220489	0.139392	0.189671	0.321899	0.21161	-0.0401412	-0.221556	0.0519593	0.040015	-0.0194301	0.0174715	24.7051	1.07021	5.55034	0.00015884	0.300897	0.352458	0.00218239	0.592095	0.999999
IFI16	0.0841898	1403.41	-685.707	9.41628	0.0887879	-0.100253	-0.22982	-0.288117	-0.308105	0.126086	-0.214298	0.256286	0.0210198	0.245286	-0.0743351	15.2206	2.29489	5.95364	0.00946026	0.1298	0.310756	0.0476466	0.399806	0.999999
IFI27L2	0.106231	1038.11	-503.054	6.37037	0.297183	0.445841	0.696505	0.511648	0.444561	0.293593	-0.133304	-0.0289818	-0.170917	0.0423427	0.0414464	28.2652	3.14601	1.14531	3.2302e-05	0.076113	0.950015	0.000643438	0.310191	0.999999
IFI44L	0.543668	1377.24	-672.621	9.31688	-0.302093	-0.907502	-1.23241	-1.53645	-1.49859	-0.260885	-0.240869	1.16837	0.383593	1.16488	0.288299	25.1361	1.23892	9.02669	0.000131151	0.265679	0.108004	0.00188483	0.55781	0.999999
IFI6	0.590154	1375.11	-671.555	8.93397	0.500415	-0.349649	-0.637642	-0.962218	-1.06173	-0.421554	-0.735332	0.995665	0.235538	1.21216	0.233002	19.0045	0.293712	12.6235	0.00191845	0.587852	0.0271742	0.0144501	0.812765	0.924067
IFIH1	0.275268	1301.52	-634.762	8.78818	-0.509201	-0.988872	-1.1517	-1.15406	-1.12996	-0.287416	0.068468	1.02934	0.46647	0.662431	0.30631	29.1527	0.924142	8.08964	2.16416e-05	0.33639	0.151364	0.000468318	0.625329	0.999999
IFIT2	1.24823	1497.9	-732.949	10.5192	-0.936101	-1.8063	-2.12694	-2.08479	-2.02194	-1.06255	0.0964436	1.81843	1.22462	0.966318	0.934708	15.4117	0.168344	5.42355	0.00874069	0.681588	0.366402	0.0450959	0.864103	0.999999
IFIT3	0.455255	1408.87	-688.435	9.67803	-0.517357	-1.17023	-1.11093	-1.29	-1.24218	-0.395726	-0.459573	1.04885	0.273135	0.623995	0.36548	18.3469	0.16906	8.47645	0.00254159	0.680948	0.131859	0.0179737	0.863917	0.999999
IFIT5	0.425154	1281.29	-624.647	8.43474	-0.390865	-0.855158	-1.18149	-1.40478	-1.3418	-0.355838	-0.0320802	0.83733	0.35576	0.8329	0.231546	30.4441	0.00160275	5.30692	1.20581e-05	0.968066	0.379583	0.000295523	0.989579	0.999999
IFITM10	0.244878	1035.54	-501.769	5.97528	0.238132	0.611667	0.801455	0.807603	0.713424	0.117969	-0.142007	-0.287511	-0.209011	-0.221901	-0.141494	21.2522	0.0459823	0.583064	0.000725824	0.830208	0.988766	0.00677875	0.935759	0.999999
IFNAH	5.8727	230.667	-99.3333	-2.15565	1.1859	-0.0260489	0.799405	0.063496	-0.0251977	2.04985	-0.657243	0.0819683	-0.207559	0.128663	0.163236	519.394	1288.26	158.337	5.19478e-110	4.03201e-282	2.23809e-32	3.87938e-108	6.98014e-280	1.51134e-30
IFNG	0.408367	541.338	-254.669	2.59364	-0.579711	0.142094	-0.000427129	-0.738894	-0.309346	0.570049	0.744456	-0.485642	-0.0564396	0.61605	-0.0835292	1373.61	418.474	1438.9	7.21019e-295	5.24346e-93	0	6.41606e-293	6.48384e-91	4.44738e-307
IFNGR1	0.0673302	1333.85	-650.926	9.32823	-0.357614	-0.419204	-0.443621	-0.467758	-0.384658	0.103433	0.109292	0.259896	0.026772	0.0683409	0.0285779	22.9957	3.8198	1.99462	0.000338208	0.0506503	0.849888	0.00382361	0.252628	0.999999
IFT22	0.0296648	802.99	-385.495	5.59732	0.0191589	0.109412	0.290667	0.136776	0.0805423	0.129654	-0.106303	-0.00295224	-0.146691	0.0370326	-0.0804506	16.9203	3.47638	2.35358	0.00465355	0.0622507	0.798367	0.0280346	0.280688	0.999999
IFT43	0.0585313	709.626	-338.813	4.49839	0.235393	0.317089	0.38709	0.336497	0.228672	0.0325418	-0.141881	-0.0253804	0.0423401	0.0433547	0.111531	19.5198	0.251361	1.63864	0.00153737	0.616119	0.896538	0.0121781	0.829638	0.999999
IGBP1	0.0104538	1088.72	-528.361	7.60298	-0.0197113	0.0460466	0.0734701	0.0994355	-0.0133543	0.0738533	-0.0177883	0.0493648	0.0231284	0.0324024	0.038681	17.8003	7.72975	0.880317	0.00320737	0.00543184	0.97163	0.0213335	0.0765078	0.999999
IGF1R	0.106011	979.321	-473.661	6.91714	-0.502192	-0.58143	-0.929765	-0.511703	-0.415109	-0.0254822	0.481542	0.290768	0.460978	0.0585489	0.115143	30.53	4.58557	6.01328	1.15968e-05	0.0322423	0.304929	0.00028606	0.200913	0.999999
IGF2R	0.056089	1105.17	-536.586	7.94905	-0.292546	-0.427882	-0.528694	-0.271358	-0.299569	-0.041821	0.272723	0.338125	0.226614	-0.109122	-0.00303809	22.6698	1.98917	8.71324	0.000390332	0.158428	0.121063	0.00427435	0.439044	0.999999
IGSF6	0.140303	1255.62	-611.811	8.69568	-0.511694	-0.64945	-0.5288	-0.688894	-0.56558	-0.00729554	0.0596884	0.234317	-0.219581	0.0115718	0.0739285	25.4688	0.0278275	2.2894	0.000113097	0.867515	0.807822	0.00168785	0.951015	0.999999
IKBKE	0.038106	1157.9	-562.952	7.8424	0.226076	0.263865	0.218005	0.356074	0.191031	0.129554	-0.171291	-0.192499	0.00998229	-0.00596832	0.015517	20.6835	0.732262	3.66293	0.000929514	0.392151	0.59889	0.00820618	0.673686	0.999999
IKZF1	0.0321189	1386.68	-677.341	9.83927	-0.118593	-0.173054	-0.27939	-0.0690512	-0.0732329	0.112867	0.110522	0.110786	0.129246	-0.0512858	-0.0617328	9.24767	9.06313	3.56699	0.099584	0.00260815	0.613276	0.260063	0.0490781	0.999999
IKZF3	0.04473	1322.02	-645.009	9.31022	-0.141779	-0.186054	-0.2157	-0.070595	-0.112754	0.189275	0.157057	0.195624	0.0553437	-0.0928999	-0.103555	6.31696	12.452	5.20573	0.276588	0.000417547	0.391292	0.510325	0.0138767	0.999999
IKZF5	0.0779306	995.759	-481.88	6.93442	-0.381725	-0.336616	-0.440313	-0.557217	-0.353293	0.0187372	0.246325	0.231076	0.110222	0.307343	-0.0661299	18.1925	1.86215	4.17089	0.00271454	0.172377	0.525084	0.0188867	0.456548	0.999999
IL10RA	0.0564892	1365.26	-666.629	9.53117	-0.133736	-0.18042	-0.387172	-0.232678	-0.287446	0.0693946	0.109747	0.0742179	0.100271	0.119173	0.0535618	15.6487	1.75595	0.523112	0.00792191	0.18513	0.991253	0.041928	0.471531	0.999999
IL13RA1	0.117966	1318.17	-643.085	9.26439	-0.44013	-0.550341	-0.791609	-0.704149	-0.594687	-0.0285545	0.134313	0.22349	0.210926	0.182702	0.0112001	31.4301	0.544589	1.24458	7.70265e-06	0.460537	0.940529	0.000207177	0.728466	0.999999
IL15RA	0.247902	1023.16	-495.579	6.77971	-0.126059	-0.679233	-0.515554	-0.870083	-0.66633	0.0210937	-0.442616	0.452827	-0.281052	0.18632	-0.0102792	19.2959	0.000194211	6.10472	0.00169277	0.988881	0.296162	0.0131305	0.996702	0.999999
IL17RC	0.252702	746.274	-357.137	4.80556	0.223974	-0.466815	-1.0917	-0.489075	-0.502225	-0.370632	-0.0430468	0.545837	0.912589	0.710825	0.503574	17.4586	0.271754	8.35176	0.00370731	0.602158	0.137885	0.0236784	0.82094	0.999999
IL17RD	0.187904	816.515	-392.258	5.64664	-0.597832	-0.636044	-0.855602	-0.786603	-0.572643	-0.118036	0.347942	0.379146	0.167792	0.11815	-0.070881	24.4445	0.0790301	2.52729	0.00017831	0.778616	0.77238	0.0023963	0.91381	0.999999
IL18	0.33983	959.229	-463.614	6.0076	-0.423423	-0.985077	-0.787988	-1.15232	-0.715477	-0.115824	0.114165	0.92072	0.0294767	0.665253	0.30591	15.2195	1.07987	6.06926	0.00946437	0.298726	0.299538	0.0476547	0.589864	0.999999
IL1R1	0.10962	1149.92	-558.96	8.08413	-0.498268	-0.47801	-0.601286	-0.363274	-0.325662	-0.0857284	0.184303	0.0714218	0.133161	-0.148748	-0.0423526	19.0038	0.2371	2.01744	0.00191904	0.626309	0.846726	0.0144501	0.835564	0.999999
IL1R2	0.293644	965.682	-466.841	6.51638	-0.776732	-0.794059	-0.749662	-0.418046	-0.56308	0.133501	-0.473348	0.406709	-0.151327	-0.679508	-0.399886	23.6679	0.270022	7.4931	0.000251448	0.603317	0.186474	0.00307536	0.821345	0.999999
IL1RAP	0.369967	981.181	-474.591	6.7143	-0.824328	-1.01889	-1.0614	-1.13157	-0.88399	0.123645	-0.0781413	0.384363	-0.210875	-0.195052	-0.299792	31.1388	0.072461	2.38688	8.79416e-06	0.787787	0.793427	0.000230989	0.91748	0.999999
IL27	0.16794	848.206	-408.103	5.4223	0.070127	-0.26134	-0.310035	-0.425471	-0.602868	0.250461	-0.43708	-0.107734	-0.229442	0.223889	-0.0406617	15.9451	0.975219	4.27939	0.00700261	0.323382	0.509932	0.0379917	0.613179	0.999999
IL27RA	0.0322604	1354.19	-661.093	9.35267	0.165319	0.200231	0.332792	0.408974	0.268156	0.0698333	-0.155347	-0.00129704	-0.0738147	-0.171671	-0.0140957	29.8667	3.37137e-05	2.81245	1.56666e-05	0.995367	0.728873	0.000366396	0.998566	0.999999
IL2RA	0.133624	1156.32	-562.161	7.82557	-0.244906	-0.470884	-0.419756	-0.378659	-0.462959	0.117874	-0.114481	0.332484	-0.140255	-0.178091	-0.0379401	15.5417	0.435783	3.84093	0.00828195	0.509165	0.572538	0.0433636	0.763023	0.999999
IL2RG	0.0288279	1441.85	-704.926	9.98349	0.137874	0.0547629	0.136004	0.310028	0.17297	-0.00490844	-0.124698	0.165295	0.0968837	-0.0514733	0.0773794	21.2643	0.125638	5.85009	0.000722021	0.722998	0.321081	0.00674986	0.887295	0.999999
IL5RA	0.43009	939.364	-453.682	4.77807	0.177066	0.351679	0.352831	0.714019	1.211	0.579288	0.144329	0.0907956	0.121448	-0.148248	-0.0654758	21.9045	5.20686	0.456603	0.000545951	0.022498	0.993626	0.00546672	0.167486	0.999999
ILF2	0.0143685	1157.48	-562.74	8.09191	0.0591428	0.0893919	0.0915213	0.163621	0.0208835	0.0985059	-0.121575	0.0280436	-0.0420415	-0.0140517	0.000989472	16.5513	3.93149	2.83505	0.00543438	0.0473901	0.725397	0.031628	0.243971	0.999999
ILK	0.045247	1300.28	-634.14	8.76621	0.205262	0.0309442	0.118408	0.255598	0.0789099	0.0885652	-0.201	0.171712	0.247373	0.181965	0.247259	19.3762	4.23296	10.2422	0.00163533	0.0396462	0.0686558	0.0127892	0.224031	0.999999
ILKAP	0.0176366	1172.68	-570.341	8.32484	-0.00662854	0.0682607	0.144959	0.184958	0.144466	0.093966	-0.0536447	0.0608311	-0.048868	-0.0873972	-0.0723076	17.0924	1.41212	2.527	0.00432787	0.234705	0.772423	0.0266804	0.524724	0.999999
ILVBL	0.0319783	855	-411.5	5.82251	0.223926	0.169676	0.207334	0.353488	0.154499	-0.00595591	-0.198255	0.0621319	0.0194706	-0.066476	0.022174	19.6204	0.218189	3.82863	0.00147212	0.640423	0.574344	0.0117788	0.843576	0.999999
IMMP2L	0.0513178	751.635	-359.817	4.71892	0.111863	0.219914	0.334015	0.28756	0.113905	-0.0589985	-0.0775015	0.0178873	-0.0797599	0.0593189	0.0467672	16.2032	0.416994	0.934221	0.00628737	0.518441	0.967695	0.0350716	0.76935	0.999999
IMP4	0.0194296	1131.39	-549.695	7.95433	0.0994831	0.11338	0.151388	0.242429	0.144378	0.0710924	-0.146244	0.066788	-0.00964614	-0.036865	-0.057621	21.135	0.683712	3.79103	0.000763854	0.408311	0.579877	0.0070612	0.687412	0.999999
IMPA2	0.0147743	1099.63	-533.813	7.75712	0.0886983	0.167818	0.209171	0.276443	0.12202	0.0530131	-0.105431	-0.0669616	-0.052089	-0.0408196	-0.0201252	34.9674	0.00918504	1.34524	1.52739e-06	0.923649	0.930208	5.5402e-05	0.973091	0.999999
INAFM1	0.0789592	1064.67	-516.334	7.0111	0.133233	0.264927	0.460098	0.513573	0.405258	-0.150539	-0.0905926	-0.037894	0.0286016	-0.0464794	0.0540399	33.253	5.76158	0.530606	3.35214e-06	0.0163803	0.99096	0.000106926	0.14276	0.999999
INF2	0.0626997	1231.96	-599.98	8.12213	0.246939	0.329693	0.530977	0.61771	0.460936	0.115047	-0.187636	-0.188507	-0.173989	-0.231321	-0.0144586	38.2559	0.0444897	2.34105	3.35199e-07	0.832945	0.800219	1.50193e-05	0.936728	0.999999
ING1	0.0408663	1021.93	-494.966	6.95481	0.0795273	-0.0273142	0.28711	0.218927	0.216651	0.0550491	-0.0294078	0.239189	-0.0582828	0.101767	0.0154277	18.5775	2.26062	4.30575	0.00230326	0.132701	0.506287	0.0166518	0.403865	0.999999
INO80C	0.0168261	1045.05	-506.523	7.29672	0.00565946	0.132512	0.210137	0.115655	0.0122809	0.146394	-0.0931736	-0.0932546	-0.133245	-0.023237	-0.0260861	18.0656	1.84674	2.35103	0.00286525	0.174163	0.798743	0.0196732	0.458915	0.999999
INPP5E	0.0346795	915.629	-441.814	6.20271	0.111744	0.111393	0.189308	0.297473	0.2883	0.0826217	-0.0785982	0.0424598	-0.00864806	-0.0612566	-0.0645912	18.0323	0.502752	0.916627	0.00290618	0.478293	0.969006	0.0198787	0.742473	0.999999
INPP5K	0.145831	1251.51	-609.757	8.03051	0.14873	-0.0402753	0.205362	0.460732	0.106346	-0.291829	-0.191529	0.452563	0.117288	0.179809	0.312655	15.6454	2.64935	5.3148	0.00793286	0.103592	0.378681	0.0419743	0.359197	0.999999
INSIG1	0.056456	1138.92	-553.462	7.73504	-0.061217	0.0712133	-0.202979	-0.119529	0.025836	0.0759521	0.382796	0.188701	0.357964	0.353306	0.115542	5.6648	15.9418	6.43987	0.340213	6.53213e-05	0.265738	0.583086	0.00314915	0.999999
INSRR	0.20987	578.475	-273.238	2.80383	0.283512	0.554563	0.796849	0.644448	0.69617	0.123774	-0.176609	-0.38535	-0.302195	-0.108759	0.0501225	18.938	0.0282775	1.73104	0.00197395	0.866458	0.884966	0.0147817	0.950568	0.999999
INTS1	0.0210263	1205.49	-586.743	8.38212	0.0928316	0.127008	0.174341	0.301304	0.16097	0.0267196	-0.128748	-0.0349375	-0.0200306	-0.165602	-0.0401879	19.4236	0.651115	3.09754	0.00160237	0.419714	0.68495	0.0126038	0.697665	0.999999
INTS11	0.0269585	1149.55	-558.777	8.03343	0.17838	0.191624	0.219378	0.342809	0.178023	0.0315131	-0.264309	-0.0469435	-0.0127051	-0.120695	-0.0289717	24.2962	1.28385	5.52535	0.000190428	0.257184	0.355174	0.00251304	0.548869	0.999999
INTS12	0.0144651	910.12	-439.06	6.49696	-0.0606284	-0.0233944	0.0279227	0.0417537	0.0538048	0.108441	0.00906358	0.103883	-0.0185788	0.0763508	-0.0364296	7.62131	11.6055	2.90108	0.178378	0.000657576	0.715234	0.382614	0.0191471	0.999999
IPCEF1	0.0346906	1211.29	-589.645	8.6193	-0.31685	-0.247216	-0.369309	-0.23033	-0.248148	0.0235493	0.101638	0.215537	0.117356	0.0070342	-0.00391317	21.7926	0.979356	3.31224	0.000573312	0.322358	0.651969	0.00566559	0.612181	0.999999
IPMK	0.312909	996.571	-482.285	6.48519	-0.687325	-0.563228	-0.848986	-0.983965	-0.602184	0.120383	0.554238	0.263711	0.105256	0.608552	-0.0486466	15.1178	1.45992	3.68593	0.00987082	0.226943	0.59546	0.0491682	0.516575	0.999999
IPO7	0.742234	1095.53	-531.764	6.79996	-0.909986	-0.437415	-0.886584	-1.06743	-1.1223	0.313438	0.699734	-0.0434971	0.599077	0.666356	0.684011	6.35165	13.5191	2.54387	0.27349	0.000236146	0.769875	0.506522	0.00902999	0.999999
IPO9	0.017292	1169.21	-568.605	8.26519	0.10192	0.065124	0.086033	0.26181	0.13799	0.0746817	-0.172646	-0.0367819	-0.0165817	-0.14481	-0.0916496	15.9079	0.00541431	4.30999	0.00711199	0.941343	0.505701	0.0384209	0.979241	0.999999
IPPK	0.0491514	885.986	-426.993	6.2513	-0.107763	-0.12161	-0.268298	-0.179839	-0.196825	0.240045	-0.0356876	-0.0221387	-0.0705101	-0.104062	-0.208156	16.4651	5.51875	1.66958	0.00563439	0.0188137	0.89271	0.0324942	0.152807	0.999999
IQANK1	0.155352	897.521	-432.76	5.26048	0.106467	0.481634	0.575133	0.430987	0.39018	0.28239	-0.0429261	-0.116186	-0.057281	0.0579592	0.0956426	18.987	2.55233	0.574796	0.00193289	0.110132	0.989128	0.0145257	0.368386	0.999999
IQCC	0.0326272	909.442	-438.721	6.25926	0.127199	0.21122	0.281065	0.303648	0.177085	0.0186946	-0.0890509	-0.0492758	-0.0223669	-0.0170134	0.0651724	22.3385	1.20085e-07	1.16228	0.000451433	0.999724	0.948444	0.00476364	0.999836	0.999999
IQGAP1	0.0672628	1404.98	-686.49	10.14	-0.521017	-0.671566	-0.840637	-0.494119	-0.502998	-0.0901604	0.359093	0.44473	0.418385	0.167629	0.136518	38.8871	7.20954	7.1587	2.50244e-07	0.00725169	0.209103	1.16799e-05	0.0905607	0.999999
IQGAP2	0.0838945	1163.42	-565.712	8.25552	-0.426799	-0.524028	-0.78121	-0.419566	-0.457541	0.0851585	0.32722	0.224102	0.312936	0.103896	0.0569765	30.7537	12.203	3.35168	1.04768e-05	0.000477134	0.64594	0.000264952	0.0152964	0.999999
IQSEC2	0.067313	867.13	-417.565	6.18242	-0.174228	-0.295356	-0.617055	-0.280386	-0.3373	-0.174759	0.151737	0.0375156	0.318953	0.249285	0.190555	21.4374	0.0510392	3.18937	0.000669513	0.821265	0.670816	0.00637477	0.932231	0.999999
IQSEC3	2.25573	424.134	-196.067	2.50281	-0.0587858	-0.279595	-0.618395	-1.00135	-1.87282	-0.523758	-1.17199	0.197363	-1.10659	-0.330213	0.135929	7631.99	357.601	3560.59	0	9.37635e-80	0	0	1.11596e-77	0
IRAK1	0.0187606	1260.71	-614.353	8.59205	0.194039	0.257075	0.303319	0.340461	0.147916	0.0678227	-0.218207	-0.106173	-0.0628704	-0.0805579	-0.00623235	41.3022	0.0290736	5.05443	8.15216e-08	0.864609	0.409273	4.19572e-06	0.949452	0.999999
IRAK3	0.068899	1078.41	-523.207	7.51974	-0.212651	-0.279959	-0.412029	-0.277909	-0.267636	0.0998634	0.147308	0.125445	0.0242217	0.00511315	-0.131652	17.7414	1.39028	2.17168	0.00328852	0.238359	0.824916	0.0217337	0.528608	0.999999
IREB2	0.113568	1081.25	-524.623	7.44068	-0.460817	-0.370374	-0.625253	-0.591679	-0.422184	0.158282	0.320652	0.154699	0.171203	0.30446	-0.113016	19.7766	4.74764	3.76926	0.00137627	0.0293385	0.583092	0.0111762	0.191333	0.999999
IRF2	0.0240412	1222.9	-595.451	8.84453	-0.106274	-0.228575	-0.305025	-0.178585	-0.175943	0.00676027	0.011871	0.193418	0.0925529	0.0476241	-0.014186	18.4784	1.86747	3.73826	0.00240295	0.171765	0.58768	0.0171705	0.455624	0.999999
IRF2BP1	0.0219077	1063.87	-515.934	7.24659	0.154987	0.0787355	0.0833671	0.321456	0.154422	0.0196222	-0.232245	0.0509695	0.0759001	-0.0870857	-0.0216658	24.7761	0.0770409	8.33821	0.000153907	0.781348	0.138555	0.00212689	0.915039	0.999999
IRF2BPL	0.0561825	1101.87	-534.936	7.69751	-0.160492	-0.349227	-0.578428	-0.312276	-0.271898	-0.017697	0.0881781	0.167481	0.204161	0.0795784	0.0927979	27.3079	1.25102	1.36402	4.96834e-05	0.263357	0.928208	0.000897753	0.556006	0.999999
IRS2	0.197863	1055.97	-511.987	7.38423	-0.673661	-0.892846	-1.0957	-0.606078	-0.706886	-0.106846	0.459422	0.883792	0.461217	-0.109951	0.0312887	27.1082	2.95387	10.8787	5.43396e-05	0.0856719	0.0538386	0.000958139	0.327076	0.999999
ISCU	0.0180562	1116.85	-542.427	7.80635	-0.0495565	0.0377646	0.175034	0.0591875	0.00846218	0.14847	-0.0100418	0.0950919	-0.139044	0.0537824	-0.0982729	16.2034	5.54129	6.40262	0.00628681	0.0185729	0.268989	0.0350716	0.152267	0.999999
ISG12(B)	2.69592	450.822	-209.411	0.829915	0.611133	0.0522733	1.15311	-0.319869	-0.941349	1.52485	-0.587476	0.835674	-0.412083	1.12517	1.35014	9311.9	10697.9	18878.8	0	0	0	0	0	0
ISG15	0.720847	1407.89	-687.946	9.16324	0.433136	-0.481979	-0.664592	-1.0381	-1.30314	-0.264594	-0.941111	0.627227	0.196555	0.883856	0.365317	15.465	0.145052	8.40747	0.00854966	0.70331	0.135163	0.0442903	0.876427	0.999999
ISG20	0.238793	1345.93	-656.963	9.13955	-0.206234	-0.774254	-0.651933	-0.777447	-0.823469	-0.247474	-0.492794	0.838054	0.0820213	0.341632	0.203443	16.847	0.549617	11.958	0.00479938	0.458474	0.0353672	0.0287495	0.726699	0.999999
ISL2	1.35979	431.38	-199.69	1.32285	-0.166962	0.388755	-0.0983202	0.147324	0.0730384	0.63311	-0.690502	-0.249755	0.0280253	-0.363426	-0.766221	1480.56	2800.25	8264.86	4.7994574374875e-318	0	0	4.37301761979954e-316	0	0
ISOC2	0.0414891	907.076	-437.538	5.95708	0.3418	0.259554	0.336908	0.405318	0.158933	0.0946728	-0.357883	-0.0493913	-0.0678086	-0.0179617	0.0543434	24.9023	0.0695123	7.31093	0.000145519	0.792048	0.198524	0.0020421	0.919378	0.999999
IST1	0.0271298	1250.27	-609.137	9.0292	-0.243021	-0.322221	-0.396443	-0.261183	-0.274954	-0.0452038	0.0395777	0.218479	0.137381	0.0887542	-0.0221194	28.0945	0.332057	4.49991	3.48829e-05	0.56445	0.479895	0.00068341	0.798593	0.999999
ISY1	0.0224486	1069.38	-518.689	7.39429	0.113978	0.128077	0.262418	0.248754	0.171151	0.13302	-0.172764	-0.0493462	-0.161864	-0.0782126	-0.0567784	18.2705	0.468658	2.98915	0.00262585	0.493605	0.701658	0.0184517	0.753097	0.999999
ITFG2	0.019218	1074.09	-521.047	7.61726	0.0808461	0.0246413	0.143557	0.236826	0.120626	0.0582104	-0.211026	0.0437476	-0.0399847	-0.124649	-0.0849319	17.1769	0.0819104	6.36337	0.00417629	0.774725	0.272449	0.025956	0.912393	0.999999
ITGA1	0.169295	985.638	-476.819	6.19123	-0.254791	-0.0945431	-0.127759	-0.183441	-0.11113	0.523119	0.158655	0.0536374	0.000318055	0.0894958	-0.274193	2.57644	11.4362	1.93226	0.764941	0.000720253	0.858437	0.910139	0.0202451	0.999999
ITGA5	0.0358349	1155.52	-561.762	7.96413	0.164155	0.153002	0.242632	0.41389	0.309625	0.00303867	-0.0950149	0.030847	0.077643	-0.0883603	0.0505781	33.3743	0.000387079	2.17885	3.17115e-06	0.984303	0.823885	0.000102353	0.99549	0.999999
ITGA9	0.449292	647.508	-307.754	3.738	-0.433077	-0.55233	-1.28958	-0.558245	-0.357561	0.682369	-0.287753	-0.525861	0.105307	-0.317553	-0.304581	19.1881	3.90985	1.6203	0.00177309	0.048004	0.898784	0.0136204	0.245736	0.999999
ITGAD	0.141455	1091.38	-529.688	6.79087	-0.0230489	-0.126355	-0.0310488	0.223625	0.203653	0.564326	0.0460341	0.25974	-0.0110048	-0.361892	-0.193216	1.01795	12.2705	4.74551	0.961105	0.000460184	0.447721	0.996519	0.0148782	0.999999
ITGAX	0.0960362	1421.51	-694.756	9.80329	-0.27829	-0.452	-0.631797	-0.334611	-0.291865	0.0691025	0.184245	0.301725	0.257044	0.034236	-0.0133021	17.2664	2.32139	2.96433	0.00402131	0.127606	0.705485	0.025215	0.396693	0.999999
ITGB3	0.205395	1327.18	-647.588	8.26546	0.117386	-0.0883745	-0.00329718	-0.00476777	-0.158069	0.3109	0.223465	0.510391	0.419216	0.421917	0.383693	2.80706	14.8919	2.49682	0.729702	0.000113848	0.776974	0.889749	0.0049725	0.999999
ITK	0.0510255	1212.54	-590.272	8.43761	-0.177806	-0.0937118	-0.217613	-0.0955525	-0.0119614	0.199514	0.193802	0.209711	0.165053	0.0363526	-0.110161	3.51865	18.539	4.75916	0.620568	1.66459e-05	0.445974	0.821114	0.000969383	0.999999
ITPA	0.0156214	1064.51	-516.253	7.37022	0.0308363	0.0929191	0.224015	0.157456	0.0536697	0.0765257	-0.0502573	0.0027996	-0.134344	0.0159905	0.0103753	19.1566	0.829955	3.14395	0.00179717	0.362285	0.677805	0.0137887	0.648159	0.999999
ITPR2	0.076217	1090.5	-529.248	7.50559	-0.354831	-0.401337	-0.526902	-0.374263	-0.312789	0.0662212	0.33113	0.330558	0.169122	0.104651	-0.0367446	17.975	5.80548	4.88307	0.00297788	0.0159763	0.430317	0.0201807	0.14059	0.999999
ITPRIPL2	0.0979612	1122.65	-545.326	7.95316	-0.522015	-0.526058	-0.691096	-0.611463	-0.504841	0.00899789	0.307018	0.552175	0.247059	0.20205	-0.0456292	28.5903	6.46023	7.22048	2.78983e-05	0.0110315	0.204752	0.000574966	0.113985	0.999999
ITSN1	0.149795	914.753	-441.377	6.38983	-0.398649	-0.590231	-1.0076	-0.652407	-0.589138	-0.0236229	0.0813302	0.125613	0.296592	0.189581	-0.0155498	32.1261	0.456639	1.3629	5.60914e-06	0.499199	0.928328	0.00015801	0.756565	0.999999
IWS1	0.0345063	1075.49	-521.746	7.64305	-0.204928	-0.27523	-0.371808	-0.195495	-0.161279	0.0272743	0.178129	0.25712	0.130226	0.119074	0.0245593	16.4427	6.10454	3.91565	0.00568746	0.0134835	0.561623	0.0326716	0.127808	0.999999
IZUMO4	0.122628	661.299	-314.649	3.42482	0.590676	0.884745	0.644411	0.660991	0.787123	0.228495	-0.606325	-0.504341	0.0436485	-0.0608309	-0.369616	30.0079	0.0350381	8.34586	1.46961e-05	0.851516	0.138177	0.00034765	0.943966	0.999999
JAGN1	0.0147615	1132.34	-550.172	7.80052	-0.00404034	0.0236661	0.0421885	0.0691914	-0.0660474	0.0530524	-0.163522	-0.00774982	-0.0251936	0.0101387	-0.0147708	15.2311	0.0824285	4.14747	0.00941908	0.774033	0.528385	0.047565	0.912393	0.999999
JAK2	0.14763	1104.17	-536.085	7.43694	-0.53842	-0.509264	-0.7123	-0.831257	-0.583045	0.114115	0.342349	0.326631	0.150295	0.405438	0.0308879	23.9729	7.08462	2.99575	0.000219731	0.00777483	0.700642	0.00277476	0.0934108	0.999999
JAK3	0.0203753	1312.95	-640.473	9.2556	0.0859272	0.0730157	0.0943739	0.278148	0.190367	0.18949	-0.194434	-0.0125197	-0.00705205	-0.213076	-0.117122	15.2237	8.58715	7.0058	0.00944814	0.00338544	0.220209	0.0476233	0.0579235	0.999999
JARID2	0.0981208	1135.2	-551.599	8.02881	-0.409776	-0.572242	-0.827426	-0.462765	-0.478707	0.00519973	0.301753	0.29303	0.342021	0.0887347	0.0292894	29.8153	3.19634	3.5539	1.60357e-05	0.0738033	0.615249	0.00037331	0.306219	0.999999
JDP2	0.0557202	1070.82	-519.412	7.43277	-0.184537	-0.25628	-0.30239	-0.12425	-0.366525	-0.0541722	0.0785927	0.357196	0.0746701	0.174821	0.0477086	19.0384	0.38346	4.35059	0.00189072	0.535757	0.500119	0.0142934	0.779027	0.999999
JMJD1C	0.159876	1186.12	-577.062	8.37887	-0.765558	-0.765287	-0.955056	-0.854807	-0.60097	0.0698589	0.505515	0.416278	0.216282	0.188449	-0.145069	33.8092	7.99022	5.60746	2.59863e-06	0.00470308	0.346307	8.68171e-05	0.0705264	0.999999
JMJD6	0.0128238	1020.81	-494.407	7.15797	-0.0589869	-0.0411695	-0.143187	0.0341468	-0.0588084	-0.0457354	-0.0222252	0.123473	0.189955	0.122755	0.0596853	15.4096	0.430038	7.29317	0.0087483	0.51197	0.199734	0.045123	0.765265	0.999999
JOSD2	0.0422304	961.005	-464.503	6.11077	0.308603	0.262158	0.526506	0.395706	0.172342	0.148459	-0.245768	-0.00824071	-0.201604	0.0920276	-0.0749442	39.8051	0.660572	5.67663	1.63482e-07	0.416358	0.338966	7.8616e-06	0.694526	0.999999
JTB	0.0156332	1068.96	-518.481	7.45156	0.0644529	0.167515	0.257547	0.250685	0.128512	0.0567639	-0.0906758	-0.00337533	-0.0865135	-0.0451746	-0.0184938	35.0644	0.106487	1.5179	1.46075e-06	0.74418	0.910994	5.32894e-05	0.898244	0.999999
JUN	0.110436	1200.56	-584.279	8.26926	-0.172111	-0.475354	-0.797845	-0.516054	-0.463733	-0.043349	0.177963	0.296608	0.344175	0.346807	0.139312	27.317	2.26816	2.53364	4.94792e-05	0.132056	0.771421	0.000897364	0.402811	0.999999
JUND	0.0267998	1349.63	-658.815	9.28061	0.108802	0.0979149	0.142789	0.233495	0.100456	-0.104131	-0.127773	0.166965	0.123815	0.103896	0.151559	25.1578	0.153624	7.13576	0.000129891	0.695096	0.210738	0.00187672	0.872097	0.999999
KANK1	0.180115	591.586	-279.793	3.31449	-0.0170122	-0.31195	-0.263484	-0.113692	-0.181291	0.499679	-0.241552	0.334052	0.0820819	-0.134839	0.186153	1.70026	10.6642	3.06708	0.888868	0.00109228	0.689645	0.973616	0.0271899	0.999999
KANK4	1.11154	456.892	-212.446	2.10736	-0.196828	-0.371696	-0.0443118	-0.536219	0.346537	-0.576209	0.46856	0.438945	-0.24479	-0.157761	-0.363406	5596.77	3159.66	5989.39	0	0	0	0	0	0
KARS	0.0147752	1275.96	-621.98	8.90714	0.0484279	0.0809298	0.152595	0.226757	0.0313718	0.0314987	-0.0545165	0.0406775	0.00891821	-0.0336629	0.0692767	26.0491	0.957143	2.1091	8.72986e-05	0.327908	0.833852	0.00140645	0.617479	0.999999
KAT2B	0.123075	1189.47	-578.736	8.23267	-0.56246	-0.547295	-0.703216	-0.671666	-0.48172	0.151101	0.153038	0.1182	-0.0659014	0.0350673	-0.30333	33.6243	2.00054	3.24438	2.8282e-06	0.157244	0.662368	9.31789e-05	0.43784	0.999999
KAT5	0.0143457	1140.97	-554.484	7.77846	0.0853749	0.0407736	0.0726914	0.199036	0.0698395	-0.000388007	-0.162169	0.00859506	0.0250051	-0.0374116	0.0251428	18.1523	0.143093	5.23101	0.00276151	0.705226	0.388343	0.0191505	0.876835	0.999999
KAT6A	0.0650926	1168.58	-568.289	8.41003	-0.348068	-0.481755	-0.680316	-0.379364	-0.313432	0.0235132	0.273145	0.317934	0.257387	0.00100851	-0.0714356	31.2459	6.45541	6.7051	8.37619e-06	0.0110615	0.243512	0.000221847	0.113985	0.999999
KAT6B	0.0908986	1035.4	-501.702	7.28007	-0.375771	-0.451973	-0.713004	-0.411012	-0.257856	0.0503671	0.379236	0.295064	0.289772	0.0841242	-0.0970973	23.373	8.54397	5.90314	0.000286404	0.00346669	0.315758	0.00338127	0.0587341	0.999999
KBTBD2	0.0635853	1002.01	-485.005	7.12248	-0.418098	-0.364968	-0.462394	-0.425789	-0.275443	0.025426	0.342722	0.278198	0.12628	0.248728	-0.0447577	16.7487	3.61513	5.73203	0.00500198	0.0572564	0.333173	0.029683	0.268489	0.999999
KBTBD7	0.145508	920.507	-444.253	6.15962	-0.644699	-0.565937	-0.756165	-0.494232	-0.474029	-0.000608537	0.339832	0.505917	0.146592	0.0456087	-0.105149	22.0795	1.85216	5.27391	0.000505693	0.173532	0.383374	0.0051552	0.457696	0.999999
KCNAB2	0.0180993	1215.75	-591.875	8.55436	0.0234059	-0.00497709	-0.0397239	0.21658	0.0742873	0.0432226	-0.0663558	0.0319184	0.146285	-0.0875235	-0.00353937	15.3252	0.720912	5.63847	0.00905957	0.395845	0.343001	0.0463269	0.677519	0.999999
KCNF1	0.777494	355.608	-161.804	1.7286	-0.297276	-0.552175	-0.362931	0.181266	-0.271836	-0.796621	-0.356181	-0.053536	-0.0242191	0.0808767	0.517049	5.0552	9.02042	1.07284	0.40918	0.0026698	0.956479	0.649443	0.0499276	0.999999
KCNIP3	0.134616	978.03	-473.015	5.89418	0.441128	0.510729	0.758475	0.73158	0.783811	0.0537123	-0.26394	-0.14933	-0.223238	-0.180589	-0.0984465	33.1397	0.607103	0.971881	3.53061e-06	0.435881	0.964802	0.000111313	0.711144	0.999999
KCNJ2	0.233055	1083.67	-525.835	7.5319	-0.670374	-0.74075	-0.819467	-0.846266	-0.552104	-0.28782	0.25029	0.211074	0.202473	-0.0939336	-0.00915135	23.0153	1.12919	1.33052	0.0003353	0.287947	0.93176	0.0037984	0.579332	0.999999
KCNK12	0.319996	490.624	-229.312	1.52025	1.23592	0.7725	1.05023	1.145	1.23815	0.444415	-0.763478	-0.265103	-0.104238	-0.640579	-0.728656	16.4177	0.00694144	4.00743	0.00574742	0.933601	0.548346	0.0329465	0.976374	0.999999
KCNQ2	5.42911	323.344	-145.672	1.41028	-0.917017	-0.299431	0.16135	-1.55266	-1.36192	-0.678699	2.26993	0.483376	0.757391	3.37143	2.43154	79933.5	4812.18	233777	0	0	0	0	0	0
KCTD15	0.250457	775.88	-371.94	4.14291	0.186746	0.306438	0.379665	0.600906	0.904791	0.205183	0.138801	-0.059253	0.243587	-0.125559	0.286906	29.405	2.94196	1.63163	1.93087e-05	0.0863058	0.897398	0.000426561	0.328441	0.999999
KCTD2	0.0107427	1243.92	-605.962	8.58064	0.0586082	0.0272791	0.0446416	0.167251	0.00753899	0.0386445	-0.137326	0.0294548	0.0405454	-0.0421074	0.021143	18.0014	0.138773	6.11633	0.00294462	0.709504	0.295063	0.0200241	0.879456	0.999999
KCTD3	0.0825491	979.477	-473.739	6.64324	-0.324901	-0.245389	-0.486567	-0.417094	-0.258284	0.100971	0.287448	0.0499294	0.127484	0.219833	-0.147074	15.4199	5.72037	4.39979	0.00871089	0.0167692	0.493403	0.0449665	0.144766	0.999999
KDELR2	0.0877856	1526.76	-747.379	10.777	-0.344513	-0.475012	-0.527837	-0.437462	-0.357642	-0.151855	-0.0156391	0.122936	0.106865	-0.0983917	-0.00515332	21.9044	1.74067	1.17491	0.000545968	0.187055	0.947262	0.00546672	0.473333	0.999999
KDELR3	0.0864424	896.141	-432.07	5.84276	-0.0348805	0.368985	-0.121435	-0.106522	-0.300204	0.22308	-0.245467	-0.597341	-0.0911534	-0.10828	-0.150574	16.1202	0.0980538	7.46824	0.00650907	0.754178	0.188079	0.0359595	0.90252	0.999999
KDM1A	0.0203074	1092.29	-530.145	7.65829	0.0308413	-0.0655483	-0.111647	0.196823	0.0632835	-0.112221	-0.00848312	0.199826	0.229099	0.00320957	0.0928442	17.4962	0.358233	8.18105	0.00364888	0.549489	0.146536	0.0233644	0.7882	0.999999
KDM1B	0.0887909	1118.83	-543.415	7.6787	-0.324832	-0.349298	-0.593286	-0.425058	-0.366596	0.0352126	0.250953	0.224635	0.188864	0.163555	-0.0293644	19.9805	1.41878	2.35833	0.00126031	0.233604	0.797662	0.0104702	0.52391	0.999999
KDM2B	0.0262946	1152.56	-560.28	8.2606	-0.117757	-0.170282	-0.279027	-0.0450588	-0.138403	0.056647	0.0590333	0.0834942	0.0788938	-0.0179408	-0.0163283	15.3978	2.00795	1.28831	0.0087913	0.156477	0.936129	0.0453202	0.437254	0.999999
KDM3A	0.0428713	1136.23	-552.116	8.18017	-0.271638	-0.279867	-0.43551	-0.227519	-0.165433	0.123271	0.1524	0.203035	0.162126	0.00867906	-0.112235	18.1209	12.6039	5.19438	0.0027987	0.000384944	0.392621	0.019345	0.0130436	0.999999
KDM5A	0.0550198	1146.33	-557.167	8.09841	-0.313519	-0.315822	-0.46945	-0.325881	-0.261229	0.0306135	0.269422	0.241482	0.139862	0.0556355	-0.102014	21.0001	3.09325	5.57422	0.000810025	0.0786174	0.349876	0.00738053	0.313968	0.999999
KDM5B	0.0318672	1137.65	-552.827	7.90647	-0.0718915	-0.176258	-0.326395	0.0492729	-0.0165816	-0.0330871	0.0842118	0.140169	0.234354	-0.070908	0.108599	16.0178	0.638827	5.33451	0.00679357	0.424136	0.376433	0.0371326	0.701356	0.999999
KDM6A	0.0633198	1051.62	-509.81	7.34675	-0.313045	-0.290384	-0.502109	-0.329393	-0.234608	0.0388257	0.255353	0.194913	0.185804	0.0918384	-0.10955	17.7308	3.07763	4.41657	0.00330348	0.0793761	0.491124	0.0217977	0.315434	0.999999
KDM6B	0.229342	1267.94	-617.972	8.66909	-0.370674	-1.20403	-0.801743	-0.537595	-0.352009	-0.36997	0.368297	1.12561	0.555438	-0.0255048	0.192319	16.3405	3.95311e-05	12.1507	0.00593618	0.994983	0.0327799	0.0337253	0.998566	0.999999
KDM7A	0.126242	1110.53	-539.264	7.70184	-0.48132	-0.548941	-0.76474	-0.643593	-0.501767	0.0880069	0.351546	0.365485	0.173088	0.214919	0.000792958	26.0865	4.28641	3.0463	8.58533e-05	0.0384182	0.692847	0.00138551	0.220555	0.999999
KEH36_r01	0.27208	1563.63	-765.814	9.36218	-0.0767586	0.0520343	0.240822	0.626343	0.241312	-0.0819727	0.450455	0.682522	0.40261	0.416599	0.197737	17.589	2.04891	3.06854	0.0035081	0.152316	0.689419	0.0226764	0.431308	0.999999
KEH36_r02	0.0640396	1303.13	-635.566	8.41479	0.214762	-0.0362751	0.212458	0.375058	0.0293376	0.0556469	-0.0293891	0.478981	0.0948744	0.100329	0.226959	18.1219	5.15172	8.00624	0.00279746	0.0232233	0.155892	0.0193435	0.16963	0.999999
KEH36_t08	0.119735	634.41	-301.205	3.91174	0.222383	0.229717	0.585977	0.271346	0.380579	-0.164144	-0.197761	-0.216348	-0.367138	0.0367796	-0.170224	9.66288	11.5501	2.43949	0.0853708	0.000677451	0.78558	0.234645	0.0195465	0.999999
KEH36_t09	0.104831	711.035	-339.518	4.51852	0.203837	0.242988	0.622623	0.31117	0.315486	-0.152803	-0.140556	-0.152704	-0.366323	0.0488936	-0.12717	12.8037	11.4321	2.77232	0.0252897	0.000721864	0.735038	0.0989709	0.0202451	0.999999
KEH36_t13	0.0829647	648.549	-308.275	4.15515	0.0759661	0.239778	0.433422	0.358383	0.12531	-0.0733933	-0.144171	-0.316097	-0.0921413	-0.0315428	-0.00228507	17.5952	4.08298	2.22682	0.00349902	0.0433173	0.816953	0.0226582	0.233284	0.999999
KEH36_t20	0.119776	937.942	-452.971	5.70791	0.135352	0.224845	0.548261	0.613894	0.218714	-0.00395205	-0.226072	-0.265112	-0.0616984	-0.144673	0.178597	28.9541	0.560646	3.2628	2.36738e-05	0.454	0.659542	0.000504275	0.72396	0.999999
KEL	2.31503	570.786	-269.393	0.589346	1.48467	1.26111	2.53241	2.67692	0.852315	0.707805	0.102112	0.281793	-0.076642	-0.160317	0.5209	21.0172	2.2002	0.343522	0.000804005	0.137993	0.996744	0.00734644	0.411376	0.999999
KIAA0232	0.0882062	1244.56	-606.279	8.59054	-0.288473	-0.477362	-0.601912	-0.518418	-0.49857	-0.154261	-0.0141035	0.432807	0.165404	0.103474	0.0443203	24.9671	0.152487	4.67913	0.000141388	0.69617	0.45628	0.0019944	0.873104	0.999999
KIAA0513	0.0674013	1269.17	-618.584	9.0458	-0.406755	-0.511085	-0.455808	-0.296394	-0.290477	-0.13193	0.0514415	0.235475	0.0896215	-0.170872	-0.0318298	21.8661	1.18422	4.03543	0.000555196	0.276499	0.544327	0.00553347	0.568401	0.999999
KIAA0754	0.352978	572.704	-270.352	3.57511	-0.984033	-0.827426	-0.899227	-0.725698	-0.660177	0.232388	0.703151	0.306991	-0.104576	-0.210666	0.0412777	16.7287	5.68067	4.09502	0.00504409	0.0171528	0.535819	0.0298492	0.146553	0.999999
KIAA1109	0.130363	1158.14	-563.068	8.04536	-0.566857	-0.531238	-0.717288	-0.607414	-0.356988	0.109536	0.479149	0.44486	0.223685	0.150799	-0.258311	21.7871	9.33716	8.84841	0.000574711	0.00224554	0.115266	0.00567647	0.0443688	0.999999
KIAA1147	0.109702	1199.43	-583.715	8.44295	-0.573558	-0.605567	-0.727188	-0.548154	-0.432135	0.0802465	0.207958	0.174413	-0.00132504	-0.160105	-0.0928906	34.2158	1.03026	2.86338	2.15671e-06	0.310097	0.721038	7.4673e-05	0.600119	0.999999
KIAA1328	0.0625241	699.389	-333.695	4.60709	-0.120386	-0.186499	-0.0916413	-0.0268438	0.0756462	0.258475	0.0872197	0.192411	0.0031205	-0.1005	-0.199132	1.19315	12.5198	3.93201	0.945533	0.00040266	0.559246	0.994504	0.013476	0.999999
KIAA1958	0.109335	825.684	-396.842	5.66106	-0.360137	-0.328315	-0.506818	-0.327051	-0.207628	0.181531	0.293193	0.118637	0.021598	-0.13544	-0.272164	15.5354	5.06969	5.08907	0.00830369	0.0243477	0.405107	0.0434184	0.173523	0.999999
KIAA2013	0.0136548	1158.74	-563.372	7.94823	0.165607	0.124731	0.135541	0.21047	0.0339783	0.0678005	-0.273608	-0.0605837	-0.0831034	-0.0667681	-0.0497227	19.6001	0.202835	9.63658	0.00148509	0.652442	0.0862123	0.0118477	0.850261	0.999999
KIDINS220	0.0959302	1182.38	-575.192	8.23365	-0.411251	-0.437223	-0.63555	-0.40401	-0.286989	0.186538	0.367424	0.245825	0.216946	0.076463	-0.0853301	18.9392	14.4428	4.46125	0.00197294	0.000144482	0.485085	0.0147817	0.0061006	0.999999
KIF12	0.153667	724.312	-346.156	4.0631	0.26418	0.479113	0.696985	0.701733	0.559496	0.000837886	-0.00543268	0.188539	0.0727661	-0.0389215	0.112514	29.3974	0.306607	0.673893	1.93748e-05	0.57977	0.984371	0.000427526	0.807875	0.999999
KIF13B	0.0470702	1097.99	-532.993	7.75674	-0.232741	-0.266454	-0.350362	-0.163681	-0.22564	0.12069	0.0605583	0.141398	0.0623403	-0.127519	-0.213094	18.0118	1.66509	5.54282	0.00293164	0.196917	0.353273	0.0199668	0.483483	0.999999
KIF14	0.11237	739.176	-353.588	4.94319	-0.275939	-0.170206	-0.421556	-0.167558	-0.360694	0.330186	-0.0509436	-0.2994	-0.0990191	-0.265825	-0.294584	16.1372	2.82292	2.22908	0.00646302	0.0929272	0.816624	0.0357985	0.340052	0.999999
KIF17	0.322193	492.148	-230.074	2.1138	0.231962	0.563071	-0.170793	0.33905	0.53175	-0.127487	0.0325581	-0.164583	0.708689	0.293621	-0.0139299	56.1692	0.584296	44.4432	7.49988e-11	0.444633	1.8827e-08	4.59229e-09	0.717009	1.21533e-06
KIF1B	0.057231	970.099	-469.049	6.80413	-0.299943	-0.42026	-0.618557	-0.360154	-0.374766	0.0022715	0.165955	0.223162	0.35418	0.104608	0.122206	22.5011	5.19269	3.6774	0.000420338	0.022682	0.59673	0.00452231	0.167849	0.999999
KIF20B	0.244937	915.087	-441.543	5.6081	-0.378349	-0.113708	-0.391623	-0.495817	-0.326883	0.435583	0.370707	0.145709	0.144132	0.504238	-0.108039	5.50292	10.217	3.08515	0.357626	0.00139154	0.686861	0.600659	0.0321446	0.999999
KIF2A	0.0622979	1079.87	-523.933	7.48751	-0.272993	-0.299923	-0.429478	-0.318564	-0.287847	0.101692	0.244383	0.244341	0.184616	0.160827	-0.00641459	13.6436	10.5599	3.10903	0.0180393	0.00115565	0.68318	0.0773698	0.0280883	0.999999
KIFC2	0.0623566	839.769	-403.885	5.37715	0.136779	0.450758	0.515087	0.551337	0.381992	0.29234	-0.166913	-0.333634	-0.233594	-0.342174	-0.128116	26.3891	2.27802	3.89875	7.49927e-05	0.13122	0.564084	0.00124074	0.402192	0.999999
KIR2DL5A	9.24389	324.129	-146.065	2.32057	-1.20584	-4.4256	-4.343	-2.80489	-4.4306	0.650544	0.780159	4.22393	3.45045	1.53532	3.29283	5.93581	11.0648	3.79092	0.312515	0.000879803	0.579894	0.553003	0.0233019	0.999999
KIRREL1	0.54216	500.638	-234.319	2.85334	0.304079	-0.675178	-0.750625	-0.702323	-0.673194	-0.336296	0.0098612	0.363918	0.133567	0.306996	-0.00858812	16.1424	1.18023	0.634723	0.00644899	0.277308	0.986358	0.0357624	0.568641	0.999999
KIRREL3	0.0407387	1018.43	-493.217	6.85711	0.201174	0.384194	0.502492	0.401338	0.441702	0.235099	-0.0966597	-0.120997	-0.171883	-0.178689	-0.158317	34.82	5.29422	1.62626	1.63435e-06	0.0213963	0.898055	5.85026e-05	0.163477	0.999999
KIT	0.116057	896.214	-432.107	5.84605	-0.126508	-0.244748	-0.291526	-0.293102	0.00747571	0.221722	0.207493	0.280792	0.13525	0.197165	-0.0749245	4.52226	9.71012	2.30714	0.47691	0.00183256	0.805218	0.711192	0.038689	0.999999
KLC2	0.0331776	1008.05	-488.023	6.99221	0.168523	0.215234	0.271731	0.361132	0.260515	0.0277745	-0.173176	0.0162135	0.00519219	-0.0917922	-0.0545877	25.916	0.207029	2.37225	9.26472e-05	0.649106	0.795599	0.00146171	0.84844	0.999999
KLC4	0.0216106	1063.06	-515.528	7.45898	0.0230909	-0.00915414	0.0631087	0.191168	0.0976002	-0.0124666	-0.124314	0.103554	0.0582324	-0.0665885	0.0580881	15.5175	0.0151069	5.02079	0.00836554	0.902178	0.413348	0.0436093	0.964908	0.999999
KLF10	0.106303	1100.15	-534.076	7.70516	-0.486785	-0.534068	-0.80556	-0.510752	-0.636124	-0.0168195	0.251627	0.357785	0.272694	0.275319	-0.00116167	32.7973	2.65249	3.3046	4.12876e-06	0.103388	0.653137	0.000125197	0.35866	0.999999
KLF11	0.277892	977.666	-472.833	6.77569	-0.670619	-0.784234	-0.6164	-0.34777	-0.859902	-0.0595301	-0.255054	0.0121511	-0.497578	-0.288363	-0.417828	29.96	5.08454	2.37111	1.50186e-05	0.0241401	0.795768	0.000353521	0.172884	0.999999
KLF12	0.114001	1074.82	-521.411	7.06264	-0.331764	-0.201643	-0.304293	-0.365698	-0.180881	0.190528	0.452962	0.269559	0.121934	0.234819	-0.116206	6.01978	9.16949	5.38176	0.304299	0.00246083	0.371086	0.543905	0.0471445	0.999999
KLF16	0.0358923	1168.85	-568.424	8.00137	0.180292	0.165315	0.258836	0.317078	0.182957	-0.0346492	-0.211434	0.0145825	-0.0222197	-0.0594727	0.0352843	19.3792	0.744255	3.33275	0.00163324	0.388301	0.648832	0.0127833	0.670331	0.999999
KLF3	0.105761	1221.5	-594.751	8.41984	-0.385682	-0.397359	-0.603789	-0.472152	-0.367226	0.088439	0.342051	0.270069	0.193975	0.21829	-0.0863778	17.7582	3.72522	3.83201	0.00326517	0.0535965	0.573847	0.0216198	0.259903	0.999999
KLF4	0.103801	1033.51	-500.757	7.11304	-0.339443	-0.380013	-0.774936	-0.431367	-0.526034	-0.103611	0.394879	0.31181	0.576188	0.399682	0.323519	16.4126	4.57587	5.09799	0.00575962	0.0324252	0.404038	0.0329767	0.201299	0.999999
KLF5	0.237286	884.652	-426.326	6.0471	-0.458809	-0.838388	-0.911595	-0.537471	-0.333157	-0.258764	0.227833	0.523266	0.320028	-0.0922361	-0.0815008	16.99	0.348627	3.81579	0.00451879	0.554891	0.576231	0.02751	0.792054	0.999999
KLF6	0.0944345	1314.06	-641.031	9.27433	-0.558543	-0.547058	-0.719447	-0.598873	-0.50478	-0.103807	0.443923	0.49491	0.298899	0.258607	0.126411	24.8257	2.97869	5.56183	0.000150554	0.0843674	0.351213	0.00209576	0.325224	0.999999
KLF7	0.0834255	1051.99	-509.997	7.4503	-0.459544	-0.458862	-0.591918	-0.376162	-0.237921	0.137198	0.282843	0.213343	0.124831	-0.0552476	-0.219155	22.1078	8.12327	6.13493	0.000499452	0.00437007	0.29331	0.00510799	0.0674646	0.999999
KLF9	0.578697	842.879	-405.44	5.31106	-0.723542	-0.641086	-1.35374	-0.910608	-0.938024	0.257481	0.722712	0.169774	0.299123	0.162084	0.0211166	18.9073	6.53956	1.80219	0.00200007	0.0105502	0.875783	0.0149245	0.111012	0.999999
KLHDC3	0.0231345	1110.08	-539.04	7.87188	0.0840297	0.192989	0.232335	0.312071	0.188787	0.0604545	-0.129057	-0.0969056	-0.0341023	-0.122078	-0.0522424	26.7168	0.0680657	1.71002	6.47627e-05	0.794174	0.887635	0.00110212	0.919974	0.999999
KLHDC4	0.0322895	1067.38	-517.691	7.14573	0.123833	0.0986967	0.225705	0.304874	0.171729	0.00626555	-0.164197	0.0531218	-0.0318086	-0.0882273	0.0302195	18.607	0.121082	2.97507	0.00227437	0.727864	0.70383	0.0164868	0.890276	0.999999
KLHDC8B	0.0485879	827.413	-397.707	5.50226	-0.0518354	0.130896	0.297815	0.329623	0.180909	0.140795	-0.171193	-0.0481328	-0.186839	-0.276617	-0.101306	19.3361	0.0124748	2.91432	0.00166378	0.911069	0.713194	0.0129584	0.968329	0.999999
KLHL17	0.0645411	1070.54	-519.268	7.21461	0.163353	0.266745	0.405202	0.36898	0.254481	-0.100481	-0.155509	0.00137247	-0.0456024	-0.0778168	-0.0197879	19.8269	5.05042	0.826105	0.00134671	0.0246199	0.975338	0.0110019	0.174711	0.999999
KLHL2	0.109849	1069.69	-518.845	7.33555	-0.359092	-0.315113	-0.479006	-0.487274	-0.216985	0.260093	0.187684	0.0654893	-0.0903741	0.0985699	-0.418749	18.8335	4.50689	6.16107	0.00206433	0.0337586	0.29086	0.0152902	0.205708	0.999999
KLHL3	0.0612219	1017	-492.501	7.21363	-0.282495	-0.225548	-0.529066	-0.233952	-0.280893	-0.0421243	0.321595	0.00789868	0.2655	0.107277	0.0642105	16.8796	1.06259	4.41694	0.00473392	0.302625	0.491073	0.0284199	0.593634	0.999999
KLHL8	0.165924	1246.38	-607.192	8.61241	-0.561739	-0.751961	-0.794714	-0.759656	-0.644438	0.0472282	0.178004	0.596229	0.16697	0.169705	0.0648951	24.3439	2.55514	3.89828	0.000186439	0.109936	0.564153	0.00247757	0.368288	0.999999
KLK5	11.5798	275.687	-121.843	-0.321774	-1.75415	2.48667	3.88176	0.973878	0.217839	-1.81668	1.7464	1.01091	0.098451	-0.863219	-0.181196	15.3129	2.85837	0.774747	0.00910562	0.0908993	0.978616	0.0464875	0.336835	0.999999
KLRC1	0.568822	606.371	-287.185	3.05044	-0.300371	-0.281301	-0.817186	-0.656855	-0.547106	0.568202	0.216491	0.330409	0.496449	0.479092	0.0105727	74.7413	23.9962	41.7662	1.05345e-14	9.65246e-07	6.56821e-08	6.57731e-13	6.6358e-05	4.22562e-06
KMT2C	0.141188	1210.05	-589.026	8.41589	-0.552412	-0.506344	-0.753709	-0.557607	-0.368242	0.119305	0.477983	0.308988	0.0861101	-0.028429	-0.315325	26.3633	5.47954	8.16081	7.58621e-05	0.0192404	0.147593	0.00125077	0.154287	0.999999
KMT2E	0.12389	1244.86	-606.429	8.64772	-0.471088	-0.468668	-0.759332	-0.513103	-0.309114	0.114691	0.383211	0.356729	0.262506	0.0221346	-0.24616	23.0065	8.66252	7.32385	0.000336595	0.00324821	0.197648	0.00381081	0.0566935	0.999999
KMT5A	0.0397289	1056.68	-512.341	7.49185	-0.165357	-0.114722	-0.314578	-0.154596	-0.157477	0.173971	-0.0654902	-0.0874077	0.00840339	-0.0418093	-0.148282	15.72	4.02088	1.26685	0.00769059	0.0449402	0.938305	0.040977	0.237854	0.999999
KMT5B	0.0334916	1127.36	-547.679	8.09761	-0.274744	-0.269644	-0.345107	-0.255887	-0.188669	0.0495505	0.17286	0.153329	0.10208	0.0831618	-0.0398608	16.8952	5.31501	3.12488	0.00470293	0.0211425	0.680741	0.0282785	0.162964	0.999999
KPTN	0.0394914	879.248	-423.624	5.9237	0.214857	0.265153	0.279094	0.371568	0.212133	0.134703	-0.207141	-0.156954	-0.0382974	-0.134921	-0.00637439	17.1526	0.537686	2.73337	0.00421929	0.463393	0.74101	0.026172	0.730376	0.999999
KRBA1	0.0870138	985.864	-476.932	6.13614	0.282823	0.474358	0.570992	0.559113	0.521937	0.391041	-0.24625	-0.281134	-0.201059	-0.291062	-0.223997	22.2552	1.88505	1.93007	0.000468214	0.169762	0.858734	0.00488559	0.452856	0.999999
KREMEN1	0.351842	1046.33	-507.166	7.20019	-0.832701	-1.0747	-0.794999	-0.749878	-0.693903	0.0298194	-0.107066	0.158044	-0.445198	-0.64838	-0.177042	27.4711	1.52683	3.71645	4.61706e-05	0.21659	0.590919	0.00085279	0.507258	0.999999
KRI1	0.0241228	1119.22	-543.608	7.67969	0.15143	0.0745758	0.0571693	0.293816	0.177208	0.129109	-0.190959	0.0556954	0.0198014	-0.108646	-0.0191043	18.0438	1.98293	5.15556	0.00289201	0.159082	0.397192	0.0198104	0.440028	0.999999
KRIT1	0.0591392	964.064	-466.032	6.62576	-0.207536	-0.119574	-0.269902	-0.294673	-0.140202	0.158248	0.186206	0.108631	0.0702081	0.149931	-0.16374	9.50969	10.0866	3.97045	0.0903814	0.00149349	0.553678	0.243648	0.033555	0.999999
KRT1	13.0728	383.101	-175.55	1.12403	-3.19987	4.62012	5.40249	-0.00678401	-0.421013	-3.26245	5.00478	0.417886	2.03135	0.117806	3.97605	33.2255	2.11893	4.27985	3.39472e-06	0.145488	0.509867	0.000107783	0.422337	0.999999
KRT10	1.79576	771.497	-369.748	3.47397	-0.548485	2.18177	2.61554	0.0683241	0.128759	-0.329177	0.786532	-1.32938	-0.432537	0.334873	-0.0292888	35.3492	1.95569	4.30897	1.28152e-06	0.161975	0.505842	4.7851e-05	0.444417	0.999999
KRT14	8.82615	493.465	-230.732	1.99808	2.24178	2.33011	2.98392	3.50522	1.7698	-4.13671	1.34755	0.547665	4.5819	-0.619257	3.99714	15.5324	10.8504	7.53416	0.00831398	0.000987745	0.183847	0.0434238	0.0252818	0.999999
KRT2	15.8359	289.464	-128.732	-2.09692	0.021205	6.6065	7.10538	0.0781999	-0.0124976	-0.0413878	1.23845	-2.13811	-1.30462	0.033283	0.0491545	29.6563	0.278851	1.16633	1.72331e-05	0.597455	0.948066	0.000394909	0.818295	0.999999
KRT23	1.41614	635.288	-301.644	1.71002	1.22218	1.03222	0.611278	0.861583	0.191692	2.22168	-1.8276	-0.871013	-1.40858	-1.11547	-1.31794	11368.6	27572.2	47478.1	0	0	0	0	0	0
KRT25	6.50571	496.225	-232.112	0.558436	2.84391	4.20385	0.070015	5.48022	-0.359402	0.595375	-2.43224	-4.16126	3.72204	-5.08964	3.931	8.40415	0.0453738	33.6209	0.135324	0.831318	2.8326e-06	0.31909	0.936013	0.000179207
KRT27	17.0887	295.904	-131.952	-2.09687	3.09781	5.53313	0.0748064	7.38631	-0.0124703	-0.04141	-3.10549	-5.448	5.60591	-7.27464	5.8805	6.57508	0.502251	22.0114	0.254207	0.478513	0.000520984	0.483459	0.742583	0.0301553
KRT31	15.808	310.946	-139.473	-2.09692	4.79584	6.07246	0.0748175	6.87072	-0.0124982	-0.041387	-4.80354	-5.9877	6.02233	-6.75924	4.67389	5.8959	1.29961	23.3818	0.31648	0.254285	0.000285294	0.557257	0.545408	0.0169777
KRT35	16.2293	308.354	-138.177	-2.0969	4.80334	5.74552	0.0748135	6.9515	-0.0124889	-0.0413948	-4.81103	-5.66063	6.31785	-5.34377	5.09292	6.48223	0.781227	22.2219	0.26208	0.376766	0.000475101	0.492967	0.660233	0.0275834
KRT71	16.8307	356.653	-162.326	-2.0969	4.49972	7.06554	0.0748235	8.63929	-0.0124393	-0.0413785	-2.737	-3.63047	6.75988	-5.50381	6.99942	11.9893	0.0200505	22.5652	0.0349347	0.887396	0.000408684	0.126115	0.958831	0.0238729
KRT83	16.3436	300.582	-134.291	-2.09691	4.35698	5.85711	0.0748258	7.01705	-0.0124753	-0.0413957	-4.36466	-5.77217	5.4278	-6.90547	4.81251	5.52272	1.24538	21.3032	0.355462	0.264438	0.000709857	0.598449	0.556675	0.0402316
KRT85	16.1645	332.33	-150.165	-2.09691	5.56328	6.09566	0.0748155	7.38085	-0.0124903	-0.0413937	-5.57098	-3.29216	6.91335	-7.26932	5.55981	7.70214	0.526262	25.6657	0.173433	0.468183	0.000103593	0.376418	0.734052	0.00626261
KRTCAP2	0.0344534	1010.33	-489.164	6.90569	0.187781	0.296224	0.323803	0.288231	0.0968063	0.0365417	-0.288273	-0.159315	-0.128151	-0.0171248	-0.030874	24.3297	1.74991	5.19456	0.000187621	0.185888	0.3926	0.00248807	0.472278	0.999999
KTN1	0.139269	1111.82	-539.908	7.48208	-0.35179	-0.398207	-0.623505	-0.609217	-0.4759	0.144715	0.398078	0.365152	0.290691	0.45907	0.0864416	14.6615	10.7338	3.58704	0.0119108	0.00105194	0.610261	0.0567187	0.0264626	0.999999
KYAT3	0.113527	971.792	-469.896	6.26256	-0.106158	0.0358973	-0.0407551	-0.154958	-0.227938	0.473285	0.0662066	0.0676963	-0.0290032	0.211876	0.00925502	4.90915	30.702	0.96203	0.427068	3.00853e-08	0.96557	0.666229	2.31014e-06	0.999999
L3MBTL3	0.0615216	953.855	-460.928	6.67755	-0.305973	-0.323001	-0.47831	-0.275995	-0.285829	0.0577496	0.12226	0.141049	0.114116	0.0697961	0.00903731	17.5818	1.12848	0.862403	0.0035189	0.2881	0.972884	0.0227124	0.579395	0.999999
LACC1	0.112679	931.526	-449.763	6.40247	-0.361333	-0.378797	-0.593254	-0.463236	-0.394585	0.107264	0.281391	0.0113068	-0.0479327	0.138484	-0.0360316	22.5219	1.58541	2.13298	0.000416512	0.207982	0.830456	0.00449385	0.496753	0.999999
LAMC1	0.100459	796.054	-382.027	5.40741	-0.0722178	-0.456229	-0.597607	-0.29538	-0.359954	0.181043	-0.00916727	0.266539	0.227322	-0.0431663	0.0518901	18.4827	8.80564	2.43764	0.00239846	0.003003	0.785857	0.0171513	0.054038	0.999999
LAMC3	3.78676	430.942	-199.471	-0.0781549	0.551337	1.3761	0.512492	1.47222	0.583987	2.06741	-0.363244	-0.729009	-0.103558	-0.939497	-0.116624	7751.57	8683.92	3223.9	0	0	0	0	0	0
LAMP2	0.06483	1214.4	-591.2	8.34634	-0.223207	-0.290129	-0.491446	-0.368408	-0.389793	-0.0656412	0.101993	0.138027	0.180401	0.223259	0.13121	17.5331	0.296264	1.33153	0.00359229	0.586234	0.931654	0.0231108	0.812021	0.999999
LAMTOR4	0.0855652	968.62	-468.31	6.12642	0.241427	0.273129	0.379551	0.428617	-0.0230621	-0.0351564	-0.151821	0.177543	-0.116308	0.0289662	0.146638	21.7273	0.0388943	3.03332	0.000589917	0.843658	0.694849	0.00578167	0.940124	0.999999
LANCL3	3.94918	284.42	-126.21	0.410181	-0.951315	-2.51544	-2.43314	-1.2184	-1.27244	0.944032	1.21086	2.20792	2.50635	1.52259	-0.956108	4.2785	10.9988	4.08106	0.510055	0.000911713	0.537805	0.737174	0.0239142	0.999999
LARGE1	0.0991554	752.201	-360.1	5.08591	-0.0387633	-0.29843	-0.687079	-0.14906	-0.267463	-0.074572	0.0207489	-0.0531243	0.511532	0.0971501	0.119843	15.9807	0.081226	5.70124	0.00689927	0.775643	0.336384	0.0375021	0.912496	0.999999
LARGE2	0.0898729	854.686	-411.343	5.50359	0.165437	0.380963	0.431651	0.383845	0.325294	-0.00154805	-0.153213	-0.174562	-0.011804	-0.178466	-0.101238	15.5626	0.957415	1.03548	0.00821039	0.327839	0.959654	0.0431142	0.617478	0.999999
LARP1	0.0641931	1180.93	-574.464	8.33753	-0.243727	-0.256037	-0.45469	-0.232549	-0.148609	0.0791702	0.244857	0.159849	0.134574	-0.0502096	-0.130016	15.8244	4.22357	4.71443	0.00736358	0.0398661	0.451715	0.0395891	0.224407	0.999999
LARP1B	0.128281	792.971	-380.486	5.2892	-0.325922	-0.195935	-0.475677	-0.516065	-0.29757	0.167683	0.0363175	-0.132443	-0.0321458	0.165325	-0.414025	16.0894	0.495973	4.27424	0.00659336	0.481275	0.510645	0.0363407	0.74444	0.999999
LARP4	0.11418	1015.59	-491.793	6.94509	-0.304769	-0.288646	-0.583102	-0.492786	-0.312796	0.0616483	0.254886	0.173316	0.148343	0.241832	-0.157496	17.4742	1.27194	3.29212	0.003683	0.259404	0.655049	0.0235433	0.551299	0.999999
LAT	0.050485	1282.48	-625.242	8.61855	0.258836	0.308479	0.470531	0.520313	0.419358	0.110238	-0.210203	-0.121796	-0.137595	-0.130428	-0.0650239	36.002	7.31958e-05	1.50811	9.48954e-07	0.993174	0.912132	3.71066e-05	0.99789	0.999999
LCAT	1.32435	852.404	-410.202	4.6484	0.0554153	0.468413	1.24901	0.803819	0.265117	-0.219248	-0.447048	-0.375839	-1.8802	-1.31853	-0.0928551	1.52934	11.0237	6.29153	0.909659	0.000899522	0.278876	0.983084	0.0237422	0.999999
LCK	0.0314215	1354.67	-661.334	9.29938	0.155653	0.173206	0.285376	0.381033	0.225809	0.224017	-0.183971	-0.100067	-0.134769	-0.193203	-0.0500843	21.2913	2.54568	2.74086	0.000713573	0.110596	0.739862	0.00669859	0.369293	0.999999
LCMT1	0.012689	1015.42	-491.709	7.05076	0.0299266	0.0706244	0.102152	0.150764	0.00840194	0.026092	-0.0048992	0.0891821	0.0566939	0.107297	0.112481	25.0446	4.40558	3.04861	0.000136598	0.0358216	0.692491	0.00194412	0.212442	0.999999
LCOR	0.135357	1159.09	-563.544	7.7619	-0.438552	-0.372535	-0.61282	-0.576427	-0.366989	0.0939811	0.341095	0.231588	0.0597529	0.192534	-0.227527	19.9604	1.70977	4.44707	0.0012713	0.191015	0.486996	0.0105212	0.476754	0.999999
LCP2	0.0303689	1322.46	-645.23	9.63173	-0.205531	-0.249136	-0.382644	-0.237089	-0.179634	0.0553068	0.0754419	0.097329	0.10721	-0.0174348	-0.0756983	23.5872	4.41749	2.64784	0.000260572	0.0355723	0.754084	0.00315052	0.21149	0.999999
LDB3	8.45658	366.002	-167.001	1.45374	3.20525	-1.94596	-2.25097	0.645411	-2.31334	0.371691	-5.86945	4.24015	2.81934	-2.39231	-0.370576	7.29847	0.025232	20.8584	0.199372	0.87379	0.000861491	0.413397	0.95389	0.0482511
LDHA	0.0513151	1304.32	-636.161	9.08347	-0.281137	-0.126825	-0.268702	-0.260087	-0.383011	0.19994	0.141819	-0.0433533	-0.0196397	0.133681	0.0275164	18.0962	6.55286	1.82667	0.00282824	0.0104716	0.872571	0.0194786	0.110783	0.999999
LGALS1	0.0743407	1341.4	-654.702	8.82421	0.175695	0.298755	0.374563	0.314762	0.12666	-0.0032921	-0.100022	-0.135475	-0.0319568	0.210953	0.229348	18.7653	0.0279244	4.87373	0.00212549	0.867287	0.431484	0.0156519	0.950991	0.999999
LGALS3	0.0313994	1181.06	-574.532	8.32314	-0.200686	-0.0170325	-0.00137388	0.0929473	-0.112711	-0.0631732	0.0720386	0.106915	0.100755	0.0058662	0.130035	15.9424	0.00625988	1.40853	0.00701033	0.936938	0.923378	0.0380119	0.977759	0.999999
LGALS4	0.0350541	1094.62	-531.311	7.70026	0.104138	0.139586	0.256468	0.354425	0.227261	0.017674	-0.172973	-0.0610385	-0.125286	-0.186106	-0.125756	17.6969	4.50593	2.09065	0.00335134	0.0337776	0.836465	0.0220071	0.205708	0.999999
LHX3	1.10418	432.534	-200.267	0.392282	-0.284381	-0.0486934	0.0879694	0.0424075	-0.550288	-0.505344	0.423808	0.414148	-0.60978	0.142535	-0.305679	3053.87	1969.24	7123.21	0	0	0	0	0	0
LIG3	0.0186302	1059.24	-513.618	7.58689	0.0183933	-0.00896666	-0.0989928	0.142505	0.0520807	0.131063	-0.0221132	0.0827137	0.147873	-0.0288072	0.0182772	9.3794	25.3501	3.73917	0.0948551	4.78137e-07	0.587546	0.251577	3.34749e-05	0.999999
LIG4	0.107906	868.529	-418.264	5.83202	-0.472352	-0.348479	-0.526244	-0.361936	-0.29116	0.178136	0.453922	0.254247	0.137081	0.0955855	-0.194017	13.7484	13.1055	6.56757	0.0172892	0.000294436	0.254837	0.0749118	0.0106192	0.999999
LILRA4	2.00774	815.174	-391.587	3.6474	0.17467	-0.303006	-0.307629	0.574863	0.551158	1.12321	-0.662578	-0.325581	0.40953	-1.34763	-1.06652	1867.76	2503.62	7684.84	0	0	0	0	0	0
LIMD2	0.0383778	1470.32	-719.159	10.0028	0.314426	0.314615	0.457802	0.423587	0.299999	0.0649324	-0.283281	-0.014781	-0.126185	-0.0674723	-0.0129032	35.4442	0.102665	4.57726	1.2267e-06	0.748655	0.469614	4.59843e-05	0.899246	0.999999
LIN37	0.0366754	1003.27	-485.633	6.86718	0.177243	0.171209	0.299941	0.385203	0.239175	-0.036999	-0.173754	0.0431062	0.00236614	-0.0217857	0.000399983	30.0404	0.905665	2.29017	1.44808e-05	0.341267	0.80771	0.000343838	0.628399	0.999999
LIN54	0.144422	977.933	-472.966	6.69919	-0.540486	-0.359034	-0.600807	-0.594148	-0.367265	0.16028	0.316219	0.0689458	-0.0324525	0.149664	-0.453947	21.7617	2.55668	6.81233	0.000581114	0.109829	0.234976	0.0057219	0.368087	0.999999
LIN7B	0.0545464	786.9	-377.45	5.22713	0.120545	0.265417	0.404856	0.377772	0.375531	0.0811303	-0.293808	-0.0957399	-0.178445	-0.154441	-0.242549	23.2029	1.94425	2.7694	0.00030871	0.163208	0.735485	0.00357618	0.44597	0.999999
LINGO2	0.78521	544.086	-256.043	2.86459	-0.0649271	-0.549228	-0.726244	-0.150976	-0.190863	0.240343	-0.207664	0.339406	0.150437	0.697009	0.251204	5222.33	307.28	3672.11	0	8.5468e-69	0	0	9.6879e-67	0
LLGL2	0.0237309	1029.26	-498.63	7.00785	0.140242	0.155389	0.143749	0.31291	0.214315	0.0115873	-0.133481	-0.0503008	0.0163565	-0.0929231	-0.0392535	21.1621	0.64533	1.94053	0.00075487	0.421787	0.857312	0.00700536	0.699545	0.999999
LLPH	0.310282	843.527	-405.763	5.19516	-0.35369	-0.413924	-0.584939	-0.653522	-0.61776	0.323752	0.610844	0.44566	0.115404	0.527692	-0.0223349	12.4795	19.0651	3.72804	0.0287768	1.26335e-05	0.589197	0.109173	0.000754167	0.999999
LMAN1	0.0782053	1160.66	-564.328	7.80539	-0.210797	-0.0124448	-0.378591	-0.249813	-0.213609	0.215077	0.0767843	-0.113102	0.0267085	0.0222304	-0.241061	15.9375	3.37807	2.63927	0.0070248	0.0660695	0.75539	0.0380578	0.288735	0.999999
LMAN2	0.0116249	1259.44	-613.719	8.66321	0.0496106	0.0633693	-0.0444891	0.113434	-0.0624111	0.0413771	-0.147503	-0.0191903	0.031147	-0.0226897	-0.00277609	18.8562	0.104843	4.9036	0.0020443	0.746094	0.427758	0.015188	0.898547	0.999999
LMCD1	2.51096	393.971	-180.985	-0.512957	1.6142	0.239006	-0.269006	1.29575	0.385671	-0.221845	-1.80138	1.01785	1.06825	-0.881566	0.0244092	143256	1443.17	193463	0	8.73311374313714e-316	0	0	1.55424939263084e-313	0
LMF1	0.054611	1150.88	-559.44	7.6879	0.185136	0.299543	0.464271	0.410353	0.388156	0.0923104	-0.17347	-0.118421	-0.126844	-0.1716	-0.127484	25.5545	0.084127	1.0916	0.000108857	0.771781	0.954845	0.0016439	0.911782	0.999999
LMNA	0.143623	1040.08	-504.039	6.82796	0.109797	-0.445477	-0.630794	-0.449026	-0.592172	-0.46331	-0.224634	0.828739	0.799441	0.833131	0.772163	4.48151	0.0310407	23.5754	0.482362	0.86015	0.000261933	0.715223	0.947523	0.0156855
LMNB1	0.0690119	1200.02	-584.008	8.26934	-0.204614	-0.273753	-0.46095	-0.367216	-0.430105	0.127015	0.0114467	0.0683684	0.01115	0.122105	-0.0182999	24.5851	4.81584	0.598916	0.000167527	0.0281993	0.988053	0.00228035	0.187438	0.999999
LMTK2	0.0871441	1046.89	-507.446	7.4965	-0.441728	-0.556111	-0.719532	-0.487013	-0.369297	0.100113	0.231332	0.201225	0.0500257	-0.0563797	-0.099482	36.7218	4.8898	3.13176	6.80986e-07	0.0270158	0.67968	2.78882e-05	0.183474	0.999999
LNPEP	0.0695793	1326.88	-647.438	9.15236	-0.377345	-0.320589	-0.413313	-0.360907	-0.318751	0.0866057	0.249642	0.233425	0.132727	0.076552	-0.0890924	15.8791	3.45557	3.76811	0.00719792	0.063039	0.583262	0.038841	0.282592	0.999999
LOC100138864	0.126566	983.459	-475.729	6.51454	-0.454009	-0.229349	-0.36629	-0.460957	-0.242048	0.180114	0.530311	0.307819	0.113666	0.438653	-0.0608076	6.77461	12.8694	6.7455	0.23795	0.000333997	0.240266	0.4637	0.0118002	0.999999
LOC100139115	0.0343097	1017.98	-492.992	6.95253	0.179256	0.22222	0.349644	0.32665	0.189182	0.164856	-0.194605	-0.0755473	-0.102073	-0.0927728	-0.0330696	22.3849	1.34012	1.90722	0.00044234	0.247012	0.861828	0.0047006	0.53863	0.999999
LOC100139247	0.370616	535.653	-251.827	1.09289	0.33543	0.208566	0.580491	0.253354	0.194771	-0.19726	-0.264011	-0.0348433	-0.25571	0.0613372	0.207854	1392.83	88.3462	364.341	4.92896e-299	5.49462e-21	1.42869e-76	4.42746e-297	4.88944e-19	1.03447e-74
LOC100139548	0.0235667	1156.64	-562.318	8.0148	0.0853952	0.0882162	0.0988353	0.28679	0.19406	0.137735	-0.163428	0.00775863	0.0456055	-0.104125	-0.0218718	22.4371	3.10876	3.87721	0.000432324	0.0778722	0.567227	0.00461735	0.312786	0.999999
LOC100139549	0.0340648	921.789	-444.895	6.30131	0.132816	0.0755921	0.201194	0.253997	0.0861447	0.0345321	-0.245792	0.0307085	-0.0117594	-0.0178473	0.0511202	16.0934	0.000790343	4.86952	0.00658246	0.977572	0.432012	0.0363017	0.992795	0.999999
LOC100140226	8.2376	223.562	-95.7808	-2.16685	-0.0448647	-0.0408889	0.756425	1.16259	-0.0324027	2.06134	-0.00826084	-0.312797	-0.872821	-2.38899	-0.960388	1142.42	6530.14	11474.9	8.6817e-245	0	0	7.28307e-243	0	0
LOC100141168	0.0587122	587.301	-277.651	3.65494	-0.0204903	-0.0277567	0.316966	0.405408	0.0635946	0.153906	-0.0556855	0.134395	-0.17438	-0.174115	0.314872	16.8229	5.0549	6.90816	0.00484831	0.0245564	0.22756	0.0289788	0.174618	0.999999
LOC100294952	15.6673	496.104	-232.052	5.93792	-8.01363	0.782071	1.1905	1.02953	-8.04734	0.228026	-0.298317	-9.00159	-1.32882	-1.24136	8.42313	32.3959	0.146848	23.4894	4.95958e-06	0.701566	0.00027207	0.000144191	0.875951	0.0162415
LOC100296102	1.80194	544.797	-256.399	1.98123	-0.181722	0.0913463	-0.0944253	-0.294901	0.237372	-0.532372	0.310479	0.531212	0.176911	0.805448	0.290748	6071.11	8884.8	35833.2	0	0	0	0	0	0
LOC100296123	0.4701	646.544	-307.272	2.67244	0.0398268	0.629754	0.565809	0.734822	0.395483	1.06848	-0.0168917	-0.892681	-0.234737	-0.419896	-0.504825	5.46988	16.1298	3.34824	0.36126	5.9147e-05	0.646464	0.603675	0.00292555	0.999999
LOC100296205	0.116637	793.007	-380.503	4.94171	0.212097	0.302052	0.693686	0.512628	0.312013	-0.121779	-0.0887984	0.026239	-0.334197	-0.133776	0.0576244	17.813	3.82286	2.56092	0.00319014	0.0505578	0.767294	0.0212338	0.252375	0.999999
LOC100296211	0.0592594	780.498	-374.249	5.07316	0.146259	0.0823894	0.185418	-0.0489148	0.0410218	0.35186	-0.105013	0.0479341	-0.131842	0.146101	-0.104215	3.07801	10.1879	2.74817	0.68796	0.00141362	0.738742	0.863829	0.0323762	0.999999
LOC100296832	0.532248	476.613	-222.306	2.28034	-0.876304	-0.160012	-0.86	-0.363073	-0.625539	0.309694	0.739567	0.237342	0.275709	0.501309	0.0185954	315.48	24.237	145.113	4.69764e-66	8.51817e-07	1.46351e-29	3.301e-64	5.87723e-05	9.81324e-28
LOC100297044	0.417697	1256.7	-612.351	7.01921	0.415142	0.53344	0.602249	0.88203	1.2276	0.250045	0.0646779	-0.118024	0.154026	-0.14051	0.145095	26.3534	0.929831	0.575756	7.61979e-05	0.334907	0.989086	0.00125305	0.623607	0.999999
LOC100297513	0.191968	738.309	-353.155	4.55731	-0.440591	-0.312119	-0.308895	-0.431519	-0.0838556	0.377866	0.45044	0.377861	0.176906	0.244905	-0.369933	3.69795	17.8292	6.5394	0.59367	2.41644e-05	0.25721	0.801578	0.00132995	0.999999
LOC100297725	0.0232845	931.425	-449.713	6.62126	-0.0304982	0.0815842	0.21478	0.167973	0.0542624	0.00247319	-0.0104574	0.0171887	-0.00525407	0.0591939	0.0636397	24.6248	0.226937	0.662219	0.000164603	0.633804	0.984978	0.00224809	0.839142	0.999999
LOC100299242	2.49841	380.943	-174.471	0.647559	0.177909	-0.872304	-0.00847933	-0.0629462	0.250609	-0.321674	-0.0898817	0.966355	0.298649	0.00669165	0.772828	10921.8	1305.65	20499.3	0	6.67446e-286	0	0	1.16607e-283	0
LOC100299503	0.148349	697.161	-332.58	4.68645	-0.495739	-0.3727	-0.644384	-0.742745	-0.569654	0.0456716	0.55457	0.265153	0.251017	0.379356	0.0616921	19.2337	7.027	3.88318	0.00173863	0.008029	0.566355	0.0133935	0.0953813	0.999999
LOC100299705	0.161155	589.635	-278.817	4.01198	-0.313742	-0.398817	-0.678367	-0.598621	-0.564388	-0.135775	-0.00951258	-0.269563	0.200805	-0.00816727	0.0922757	17.2557	0.615304	1.86198	0.00403947	0.432798	0.867894	0.0253038	0.708847	0.999999
LOC100300531	1.94449	472.387	-220.194	0.919912	-0.421709	-0.0282126	0.485415	0.972315	0.223	0.674853	1.06843	0.373021	0.907679	0.149709	-0.179242	11765.5	3999.28	18243	0	0	0	0	0	0
LOC100300760	0.234065	1066.52	-517.259	6.26878	0.29311	0.496546	0.826383	0.78456	0.71509	0.05402	-0.235812	-0.282393	-0.221303	-0.275469	0.0605924	24.4204	0.30106	1.41804	0.000180222	0.583219	0.92233	0.00241688	0.81017	0.999999
LOC100335608	0.0649923	1019.39	-493.697	6.67815	0.165776	0.237735	0.366623	0.351314	0.302378	0.0179763	-0.0906876	-0.00380778	0.0219552	0.0425633	0.0446778	20.9767	0.0315615	0.566644	0.000818311	0.858993	0.989479	0.00744534	0.947071	0.999999
LOC100335635	0.298734	504.483	-236.241	2.33159	0.11173	-0.0158052	0.0473769	-0.307621	-0.264989	0.38544	0.120558	0.26211	0.0587444	-0.0422285	0.170984	5.69625	9.92767	0.485267	0.336905	0.00162812	0.992653	0.579514	0.0358018	0.999999
LOC100335642	0.411593	868.706	-418.353	5.78179	-0.843806	-0.761027	-1.12425	-1.11751	-0.755679	0.256238	0.641641	0.214664	-0.253369	0.0996851	-0.437828	29.5242	3.88055	5.11015	1.82947e-05	0.0488485	0.402585	0.000413116	0.247677	0.999999
LOC100335744	0.246512	539.024	-253.512	2.74537	-0.368399	0.287814	-0.155109	-0.222023	0.11038	0.392565	0.662237	-0.297087	-0.17532	0.34461	-0.31004	2.98873	10.2798	7.48351	0.701724	0.00134494	0.187091	0.871686	0.0313476	0.999999
LOC100336208	1.8185	687.087	-327.543	4.52167	-1.70389	-2.30975	-1.78159	-2.63821	-1.5935	-0.481451	2.27068	2.7133	1.30592	2.8579	1.16834	5.96589	9.67689	9.25225	0.309552	0.001866	0.0994161	0.549324	0.0393514	0.999999
[truncated: 2,802 more rows]

## Sheet: edgeR CEFT T1
List of differentially expressed genes (DEGs) identified by edgeR for CEFT vs NC at T1 (FDR < 0.1)
[truncated: 4 more rows]

[truncated: 40 more sheets: edgeR CEFT T2, edgeR CEFT T3, edgeR CEFT T4, edgeR CEFT T5, edgeR CEFT T6, glmmSeq ENRO, edgeR ENRO T1, edgeR ENRO T2, edgeR ENRO T3, edgeR ENRO T4, edgeR ENRO T5, edgeR ENRO T6, glmmSeq FLOR, edgeR FLOR T1, edgeR FLOR T2, edgeR FLOR T3, edgeR FLOR T4, edgeR FLOR T5, edgeR FLOR T6, glmmSeq OXYT …]
