# Supplementary material for: Characterizing the influence of various antimicrobials used for metaphylaxis against bovine respiratory disease on host transcriptome responses
Source: Front Vet Sci. 2023 Oct 5;10:1272940. doi: 10.3389/fvets.2023.1272940 (PMC10585045; doi:10.3389/fvets.2023.1272940)
Supplement: Supplementary file 4 [file Table_4.XLSX]

## Sheet: CEFT T2
Supplemental File S4: Functional enrichment pathways and GO terms for CEFT vs NC at day 3 (T2) (FDR < 0.05)
##Databases: KEGG PATHWAY, Reactome, Gene Ontology
##Statistical test method: hypergeometric test / Fisher's exact test
##FDR correction method: Benjamini and Hochberg
#Term	Database	P-Value	Corrected P-Value	Input	Hyperlink
Activation of NF-kappaB in B cells	Reactome	0.00118327	0.0349842	RPS27A|MALT1|SKP1	http://www.reactome.org/cgi-bin/eventbrowser_st_id?ST_ID=R-BTA-1169091
Activation of the mRNA upon binding of the cap-binding complex and eIFs, and subsequent binding to 43S	Reactome	6.83849e-05	0.004153	RPS24|EIF3A|RPS27A|EIF3E|RPS7|RPS3A	http://www.reactome.org/cgi-bin/eventbrowser_st_id?ST_ID=R-BTA-72662
Adaptive Immune System	Reactome	0.000434804	0.0173792	CD74|BoLA|UBE4A|RPS27A|ITK|WWP1|TAB2|SKP1|FYN|UBA3|FBXO9|TRIP12|MALT1	http://www.reactome.org/cgi-bin/eventbrowser_st_id?ST_ID=R-BTA-1280218
Biological oxidations	Reactome	0.00189987	0.0479663	GSTO2|NCOA1|TPST1|UGDH|ESD|CYP51A1	http://www.reactome.org/cgi-bin/eventbrowser_st_id?ST_ID=R-BTA-211859
Cap-dependent Translation Initiation	Reactome	1.02111e-12	5.73607e-10	RPL36A|RPS24|RPL26|RPL28|RPL9|EIF3A|RPL27A|RPS27A|EIF3E|RPL23|RPL35A|RPS7|RPS3A|RPL11|RPL7|RPL22	http://www.reactome.org/cgi-bin/eventbrowser_st_id?ST_ID=R-BTA-72737
Cell surface interactions at the vascular wall	Reactome	0.00200122	0.0483521	CD74|SDC1|FYN|CD48	http://www.reactome.org/cgi-bin/eventbrowser_st_id?ST_ID=R-BTA-202733
Cholesterol biosynthesis	Reactome	0.00169018	0.0436533	SQLE|HMGCR|CYP51A1	http://www.reactome.org/cgi-bin/eventbrowser_st_id?ST_ID=R-BTA-191273
CLEC7A (Dectin-1) signaling	Reactome	9.94041e-05	0.00587792	TAB2|RPS27A|UBA3|MALT1|SKP1	http://www.reactome.org/cgi-bin/eventbrowser_st_id?ST_ID=R-BTA-5607764
C-type lectin receptors (CLRs)	Reactome	4.85911e-05	0.00335892	SKP1|TAB2|RPS27A|FYN|UBA3|MALT1	http://www.reactome.org/cgi-bin/eventbrowser_st_id?ST_ID=R-BTA-5621481
Cytokine Signaling in Immune system	Reactome	0.00105212	0.032385	SKP1|IFNG|SDC1|RPS27A|FYN|MX1|SUMO1|LTA|UBA3|RAPGEF2|TAB2	http://www.reactome.org/cgi-bin/eventbrowser_st_id?ST_ID=R-BTA-1280215
Dectin-1 mediated noncanonical NF-kB signaling	Reactome	0.000366489	0.0156822	RPS27A|UBA3|SKP1	http://www.reactome.org/cgi-bin/eventbrowser_st_id?ST_ID=R-BTA-5607761
Downstream TCR signaling	Reactome	0.000324578	0.0151943	TAB2|RPS27A|MALT1|SKP1	http://www.reactome.org/cgi-bin/eventbrowser_st_id?ST_ID=R-BTA-202424
Eukaryotic Translation Initiation	Reactome	1.02111e-12	5.73607e-10	RPL36A|RPS24|RPL26|RPL28|RPL9|EIF3A|RPL27A|RPS27A|EIF3E|RPL23|RPL35A|RPS7|RPS3A|RPL11|RPL7|RPL22	http://www.reactome.org/cgi-bin/eventbrowser_st_id?ST_ID=R-BTA-72613
Fc epsilon receptor (FCERI) signaling	Reactome	0.000603317	0.0218654	TAB2|RPS27A|ITK|MALT1|SKP1	http://www.reactome.org/cgi-bin/eventbrowser_st_id?ST_ID=R-BTA-2454202
FCERI mediated NF-kB activation	Reactome	0.000324578	0.0151943	TAB2|RPS27A|MALT1|SKP1	http://www.reactome.org/cgi-bin/eventbrowser_st_id?ST_ID=R-BTA-2871837
Formation of a pool of free 40S subunits	Reactome	3.40956e-13	5.73607e-10	RPL36A|RPS24|RPL26|RPL28|RPL9|EIF3A|RPL27A|RPS27A|EIF3E|RPL23|RPL35A|RPS7|RPS3A|RPL11|RPL7|RPL22	http://www.reactome.org/cgi-bin/eventbrowser_st_id?ST_ID=R-BTA-72689
Gene expression (Transcription)	Reactome	0.000568353	0.0209359	ZNF197|RPS27A|DDIT4|SKP1|SUMO1|TAF1D|ZNF189|TAF11|TAF9|SLU7|POLR2D|PPARD|SARNP|ZFP69|WDR61|MAGOH	http://www.reactome.org/cgi-bin/eventbrowser_st_id?ST_ID=R-BTA-74160
GTP hydrolysis and joining of the 60S ribosomal subunit	Reactome	1.10302e-11	3.08762e-09	RPL36A|RPS24|RPL26|RPL28|RPL9|RPL7|RPL27A|RPS27A|RPL35A|RPL23|RPL22|RPS7|RPS3A|RPL11	http://www.reactome.org/cgi-bin/eventbrowser_st_id?ST_ID=R-BTA-72706
Herpes simplex virus 1 infection	KEGG PATHWAY	2.33041e-08	2.49354e-06	CD74|ZNF311|CYCS|ZNF845|ZNF354A|ZNF624|ZNF585A|ZNF782|ZNF283|ZNF705A|ZNF45|IFNG|ZNF81|ZNF189|LTA|ZNF2|BoLA|ZNF527|TAB2|EIF2AK4|ZFP37|ZNF567|ZNF583	http://www.genome.jp/kegg-bin/show_pathway?bta05168/bta:513829%09red/bta:524106%09red/bta:538845%09red/bta:517970%09red/bta:100125413%09red/bta:280845%09red/bta:104975043%09red/bta:100141016%09red/bta:540816%09red/bta:533050%09red/bta:524796%09red/bta:613384%09red/bta:281237%09red/bta:540342%09red/bta:789836%09red/bta:539022%09red/bta:540203%09red/bta:540020%09red/bta:510767%09red/bta:767967%09re…
Immune System	Reactome	0.000376874	0.0156822	CD74|CYFIP2|SUMO1|HBG|RPS27A|MX1|RAPGEF2|FBXO9|SKP1|WWP1|FYN|PSMC2|MALT1|IFNG|LTA|UBA3|TRIP12|BoLA|RAB27A|UBE4A|ITK|SDC1|TNFAIP3|TAB2|FOLR3	http://www.reactome.org/cgi-bin/eventbrowser_st_id?ST_ID=R-BTA-168256
L13a-mediated translational silencing of Ceruloplasmin expression	Reactome	8.77617e-13	5.73607e-10	RPL36A|RPS24|RPL26|RPL28|RPL9|EIF3A|RPL27A|RPS27A|EIF3E|RPL23|RPL35A|RPS7|RPS3A|RPL11|RPL7|RPL22	http://www.reactome.org/cgi-bin/eventbrowser_st_id?ST_ID=R-BTA-156827
Major pathway of rRNA processing in the nucleolus and cytosol	Reactome	6.92486e-10	9.15304e-08	RPL36A|RPS24|BMS1|RPL28|RPL9|RPL7|RPL27A|RPS27A|RPL35A|RPL23|RPL22|RPS7|RPS3A|RPL11|RPL26	http://www.reactome.org/cgi-bin/eventbrowser_st_id?ST_ID=R-BTA-6791226
Metabolism of proteins	Reactome	2.61843e-07	2.55809e-05	RPL9|SUMO1|RPL7|RPL27A|USP28|RPL35A|GNG11|RPS7|MRPL13|RPL23|MANEA|FBXO9|NCOA1|RPL28|SKP1|EIF3A|RPL26|EIF3E|MRPS33|RPL22|PSMA3|PSMC2|WDR61|RPL36A|RPS24|RPS27A|UBA3|MRPL1|COPS5|DPH5|TNFAIP3|RPS3A|RPL11	http://www.reactome.org/cgi-bin/eventbrowser_st_id?ST_ID=R-BTA-392499
Metabolism of RNA	Reactome	4.56976e-12	1.71138e-09	RPL9|RPL7|RPL27A|PPWD1|RPL35A|RPS7|DHX15|BMS1|RPL28|RPL26|RPL23|RPL22|WDR61|MAGOH|RPL36A|RPS24|RPS27A|LSM3|POLR2D|RPL11|SNRPB2|SNRPD1|GEMIN6|SLU7|RPS3A|SARNP	http://www.reactome.org/cgi-bin/eventbrowser_st_id?ST_ID=R-BTA-8953854
Metabolism of steroids	Reactome	0.000201606	0.0107859	NCOA1|SQLE|HSD17B11|HMGCR|CYP51A1|STARD3NL	http://www.reactome.org/cgi-bin/eventbrowser_st_id?ST_ID=R-BTA-8957322
mRNA Splicing	Reactome	0.00192524	0.0480669	SNRPB2|SNRPD1|DHX15|LSM3|POLR2D|PPWD1|MAGOH	http://www.reactome.org/cgi-bin/eventbrowser_st_id?ST_ID=R-BTA-72172
mRNA Splicing - Major Pathway	Reactome	0.00153823	0.0416433	SNRPB2|SNRPD1|DHX15|LSM3|POLR2D|PPWD1|MAGOH	http://www.reactome.org/cgi-bin/eventbrowser_st_id?ST_ID=R-BTA-72163
NIK-->noncanonical NF-kB signaling	Reactome	0.000366489	0.0156822	RPS27A|UBA3|SKP1	http://www.reactome.org/cgi-bin/eventbrowser_st_id?ST_ID=R-BTA-5676590
Nonsense Mediated Decay (NMD) enhanced by the Exon Junction Complex (EJC)	Reactome	1.37411e-11	3.08762e-09	RPL36A|RPS24|RPL26|RPL28|RPL9|RPL7|RPL27A|RPS27A|RPL35A|RPL23|RPL22|RPS7|RPS3A|RPL11|MAGOH	http://www.reactome.org/cgi-bin/eventbrowser_st_id?ST_ID=R-BTA-975957
Nonsense Mediated Decay (NMD) independent of the Exon Junction Complex (EJC)	Reactome	2.418e-11	4.93931e-09	RPL36A|RPS24|RPL26|RPL28|RPL9|RPL7|RPL27A|RPS27A|RPL35A|RPL23|RPL22|RPS7|RPS3A|RPL11	http://www.reactome.org/cgi-bin/eventbrowser_st_id?ST_ID=R-BTA-975956
Nonsense-Mediated Decay (NMD)	Reactome	1.37411e-11	3.08762e-09	RPL36A|RPS24|RPL26|RPL28|RPL9|RPL7|RPL27A|RPS27A|RPL35A|RPL23|RPL22|RPS7|RPS3A|RPL11|MAGOH	http://www.reactome.org/cgi-bin/eventbrowser_st_id?ST_ID=R-BTA-927802
Processing of Capped Intron-Containing Pre-mRNA	Reactome	0.000345703	0.0155359	SNRPB2|SNRPD1|DHX15|SLU7|LSM3|POLR2D|SARNP|PPWD1|MAGOH	http://www.reactome.org/cgi-bin/eventbrowser_st_id?ST_ID=R-BTA-72203
Ribosomal scanning and start codon recognition	Reactome	5.45968e-05	0.00360821	RPS24|EIF3A|RPS27A|EIF3E|RPS7|RPS3A	http://www.reactome.org/cgi-bin/eventbrowser_st_id?ST_ID=R-BTA-72702
Ribosome	KEGG PATHWAY	4.02547e-11	6.95786e-09	RPL36A|RPS24|RPL26|RPS17|RPL28|RPL9|RPL7|RPL27A|RPS27A|RPL35A|RPL23|RPL22|RPS7|MRPL19|MRPL13|RPS3A|RPL11|MRPL1	http://www.genome.jp/kegg-bin/show_pathway?bta03010/bta:617901%09red/bta:514966%09red/bta:404190%09red/bta:282884%09red/bta:282053%09red/bta:504835%09red/bta:530464%09red/bta:337890%09red/bta:616065%09red/bta:618702%09red/bta:508165%09red/bta:506768%09red/bta:504876%09red/bta:788861%09red/bta:505507%09red/bta:510957%09red/bta:286839%09red/bta:512745%09red
RNA Polymerase II Transcription	Reactome	0.000893361	0.0295203	ZNF197|DDIT4|SKP1|SUMO1|RPS27A|ZNF189|TAF11|TAF9|SLU7|POLR2D|PPARD|SARNP|ZFP69|WDR61|MAGOH	http://www.reactome.org/cgi-bin/eventbrowser_st_id?ST_ID=R-BTA-73857
RNA transport	KEGG PATHWAY	2.68752e-05	0.00208236	EIF1B|NUP133|CYFIP2|RAN|EIF3A|GEMIN6|EIF3E|NUP153|SUMO1|TPR|MAGOH	http://www.genome.jp/kegg-bin/show_pathway?bta03013/bta:513270%09red/bta:534165%09red/bta:505417%09red/bta:614967%09red/bta:507869%09red/bta:524528%09red/bta:513481%09red/bta:525263%09red/bta:518833%09red/bta:540457%09red/bta:506564%09red
rRNA processing	Reactome	6.92486e-10	9.15304e-08	RPL36A|RPS24|BMS1|RPL28|RPL9|RPL7|RPL27A|RPS27A|RPL35A|RPL23|RPL22|RPS7|RPS3A|RPL11|RPL26	http://www.reactome.org/cgi-bin/eventbrowser_st_id?ST_ID=R-BTA-72312
rRNA processing in the nucleus and cytosol	Reactome	6.92486e-10	9.15304e-08	RPL36A|RPS24|BMS1|RPL28|RPL9|RPL7|RPL27A|RPS27A|RPL35A|RPL23|RPL22|RPS7|RPS3A|RPL11|RPL26	http://www.reactome.org/cgi-bin/eventbrowser_st_id?ST_ID=R-BTA-8868773
Spliceosome	KEGG PATHWAY	0.000663117	0.0236512	SNRPB2|SNRPD1|SLU7|LSM3|DHX15|TXNL4A|MAGOH|SNRPE	http://www.genome.jp/kegg-bin/show_pathway?bta03040/bta:767873%09red/bta:512327%09red/bta:508788%09red/bta:531493%09red/bta:512318%09red/bta:535457%09red/bta:614759%09red/bta:505417%09red
SRP-dependent cotranslational protein targeting to membrane	Reactome	2.81213e-11	5.26572e-09	RPL36A|RPS24|RPL26|RPL28|RPL9|RPL7|RPL27A|RPS27A|RPL35A|RPL23|RPL22|RPS7|RPS3A|RPL11	http://www.reactome.org/cgi-bin/eventbrowser_st_id?ST_ID=R-BTA-1799339
TCR signaling	Reactome	0.000241166	0.0126023	TAB2|RPS27A|ITK|MALT1|SKP1	http://www.reactome.org/cgi-bin/eventbrowser_st_id?ST_ID=R-BTA-202403
TNFR2 non-canonical NF-kB pathway	Reactome	0.00120861	0.0352696	LTA|RPS27A|UBA3|SKP1	http://www.reactome.org/cgi-bin/eventbrowser_st_id?ST_ID=R-BTA-5668541
Translation	Reactome	1.16154e-11	3.08762e-09	RPL36A|RPS24|RPS27A|RPL28|RPL9|EIF3A|RPL27A|MRPL1|EIF3E|MRPS33|RPL35A|RPS7|MRPL13|RPS3A|RPL23|RPL7|RPL22|RPL26|RPL11	http://www.reactome.org/cgi-bin/eventbrowser_st_id?ST_ID=R-BTA-72766
Translation initiation complex formation	Reactome	6.11814e-05	0.00392785	RPS24|EIF3A|RPS27A|EIF3E|RPS7|RPS3A	http://www.reactome.org/cgi-bin/eventbrowser_st_id?ST_ID=R-BTA-72649
#Term	Database	P-Value	Corrected P-Value	Input	Hyperlink
androgen receptor signaling pathway	Gene Ontology	0.00097104	0.0307314	DNAJA1|KDM3A|RWDD1	http://amigo.geneontology.org/amigo/term/GO:0003735
ATP binding	Gene Ontology	0.00086374	0.0289675	ZRANB3|FYN|PCCA|RFC1|ALPK2|DHX15|KIF2A|CDC7|PANK2|SMC3|MLH3|LIG4|PSMC2|TOP2B|ICK|PRKCH|IARS|VRK1|WNK1|NME7|ADCY7|SLK|ATP2B4|TAOK3|DNAJA1|TBCK|ITK|RPS6KC1|EIF2AK4|BBS10|MYO5A|KIF20B	http://amigo.geneontology.org/amigo/term/GO:0005634
catalytic step 2 spliceosome	Gene Ontology	0.000332474	0.0152463	SNRPD1|SLU7|LSM3|PPWD1|CWC27|MAGOH	http://amigo.geneontology.org/amigo/term/GO:0022625
cellular response to DNA damage stimulus	Gene Ontology	0.00103618	0.0323374	NFATC2|ZRANB3|SPDYA|BOD1L1|AKTIP|ALKBH8|TRIP12|WDR76	http://amigo.geneontology.org/amigo/term/GO:0046872
condensed chromosome outer kinetochore	Gene Ontology	0.00048379	0.0187427	CENPF|NUP133|BOD1L1	http://amigo.geneontology.org/amigo/term/GO:0006412
cysteine-type endopeptidase activity	Gene Ontology	0.00050061	0.0190656	ATG4A|USP46|USP47|MALT1|USP28	http://amigo.geneontology.org/amigo/term/GO:0005737
cytoplasm	Gene Ontology	8.82884e-08	9.01746e-06	CD74|TAOK3|HSD17B11|WWP1|TMSB4X|NTAN1|DIP2B|RPS27A|DNAJC21|MX1|ANKIB1|RGS18|RAPGEF2|FBXO9|MIOS|LRRCC1|MTMR12|KIF2A|IQGAP2|ARL4A|NEDD9|SKP1|RAN|NEDD1|AZI2|ZC3H10|MTX3|SUMO1|CEP57|ZCCHC3|WDR61|RMDN2|MAGOH|TPH1|ICK|PRMT9|VRK1|ZUP1|RMDN1|CEP44|WNK1|BRCC3|ZFP36L2|PPIG|ATG4A|HOPX|UBA3|DNM1L|KRIT1|COPS5|RASA1|TYW3|GSTO2|UBE4A|RANBP6|TBCK|PSMA3|RWDD1|RSRC1|CA2|MCRIP1|SLU7|TNFAIP3|METTL23|AASS|DDIT4|CDC7|…	http://amigo.geneontology.org/amigo/term/GO:0000922
cytoplasmic translation	Gene Ontology	1.87044e-06	0.000155662	RPL26|RPL9|RWDD1|RPL35A|RPL22|ZC3H15|RPL11	http://amigo.geneontology.org/amigo/term/GO:0005829
cytosol	Gene Ontology	8.05844e-07	7.24293e-05	NFATC2|CCDC66|NFU1|AIMP1|PDCD10|SFMBT2|SETBP1|USP28|MIOS|TXNL4A|SLU7|IKZF3|ARL4A|KLF12|NCOA1|AFAP1L2|SKP1|RAN|EIF3A|USP47|USP46|FYN|C21H15orf39|DDIT4|NIPBL|ZC3H15|RGS1|PSMC2|TOP2B|DMTF1|MALT1|PRKCH|TRERF1|IARS|RAB3GAP2|NCOA3|UGDH|WNK1|ALMS1|LPP|POLR2D|AKTIP|PANK2|ARFGEF2|C10H14orf119|MX1|RAP1GAP2|COPS5|SNRPE|DNAJA1|FAM162A|SNRPD1|TAF1D|CA2|GEMIN6|NEDD9|DOPEY1|NUP153|ESD|RPS3A|ALKBH8|PPIG|DNM1L|MY…	http://amigo.geneontology.org/amigo/term/GO:0003676
cytosolic large ribosomal subunit	Gene Ontology	5.02525e-09	6.27319e-07	RPL36A|RPL28|RPL9|RPL7|RPL27A|RPL26|RPL35A|RPL23|RPL11|MRPL1	http://amigo.geneontology.org/amigo/term/GO:0002181
eukaryotic 43S preinitiation complex	Gene Ontology	0.00013109	0.007364	EIF1B|EIF3A|EIF3M|EIF3E	http://amigo.geneontology.org/amigo/term/GO:0006355
eukaryotic 48S preinitiation complex	Gene Ontology	0.00142258	0.0394634	EIF3A|EIF3M|EIF3E	http://amigo.geneontology.org/amigo/term/GO:0000398
formation of cytoplasmic translation initiation complex	Gene Ontology	0.00169018	0.0436533	EIF3A|EIF3M|EIF3E	http://amigo.geneontology.org/amigo/term/GO:0006357
GTPase activator activity	Gene Ontology	0.00179003	0.0457068	TBCK|RALGAPB|RGS18|ARHGAP31|RGS1|RAPGEF2|RAP1GAP2|RASA1|IQGAP2	http://amigo.geneontology.org/amigo/term/GO:0005654
GTPase binding	Gene Ontology	0.000275552	0.0137592	IARS|GOLGA4|RASA1|AIMP1	http://amigo.geneontology.org/amigo/term/GO:0071005
intracellular signal transduction	Gene Ontology	0.00145265	0.0398062	ICK|PRKCH|SOCS7|ADCY7|ITK|CXCL8|WNK1|ARHGEF3|DEPDC7|ARFGEF2|SPATA13	http://amigo.geneontology.org/amigo/term/GO:0003723
maturation of LSU-rRNA	Gene Ontology	0.00142258	0.0394634	RRP15|MAK16|MRPL1	http://amigo.geneontology.org/amigo/term/GO:0016282
metal ion binding	Gene Ontology	7.09023e-09	8.38513e-07	ZNF197|ZRANB3|GGTA1|PCCA|CYCS|RPS27A|ANKIB1|IKZF3|ZNF354A|ZNF782|ZNF146|ZNF624|FYN|ZC3H10|ANKMY2|ZC3H15|ZSCAN29|ZFP69|MCEE|ZNF283|PRKCH|ZNF45|ADCY7|WDFY1|ZC3H7A|ZNF81|BRCC3|ZFP36L2|LPP|ZNF567|ZNF583|NME7|GLRX2|ZNF2|MDM4|ATP2B4|ZNF311|DNAJA1|TAB2|NUP153|ZKSCAN2|ZUP1|ZNF655	http://amigo.geneontology.org/amigo/term/GO:0005686
microtubule binding	Gene Ontology	0.00037067	0.0156822	CCDC66|CEP57|CETN3|ALMS1|KIF2A|MX1|CENPF|KRIT1|DNM1L|MID2	http://amigo.geneontology.org/amigo/term/GO:0032991
mRNA splicing, via spliceosome	Gene Ontology	3.91268e-05	0.0029306	RBM41|SNRPB2|SNRPD1|RSRC1|LSM3|HTATSF1|TXNL4A|CWF19L2|SNRPE	http://amigo.geneontology.org/amigo/term/GO:0051020
nuclear membrane	Gene Ontology	0.00122572	0.0353103	GTF3C3|NUP133|SUMO1|MRPL19|MX1|NUP153|TXNL4A|RAP1GAP2	http://amigo.geneontology.org/amigo/term/GO:0050852
nucleic acid binding	Gene Ontology	1.70955e-06	0.000147745	ZNF311|ZNF197|SCAPER|ZNF354A|ZNF782|ZNF624|ZNF81|ZNF45|DNAJC21|ZNF567|ZNF583|ZKSCAN2|ZNF655|ZCCHC17|ZNF283	http://amigo.geneontology.org/amigo/term/GO:0071013
nucleolus	Gene Ontology	0.000776579	0.0272652	GTF3C3|BMS1|SCD|EIF3A|RPL26|KIF2A|DNAJC21|NUP153|UBXN8|RPL23|UTP20|NOP16|ZNF655|RPS3A|ZC3H15|MAK16|RPL11|ARL4A	http://amigo.geneontology.org/amigo/term/GO:0008017
nucleoplasm	Gene Ontology	4.933e-05	0.00335892	BPTF|NFATC2|ZRANB3|RFC1|COPS5|GTF3C3|RTRAF|CWC27|MIOS|TXNL4A|IKZF1|ARL4A|KLF12|NCOA1|NFU1|ZC3H10|SPDYA|EIF3A|SMC3|RPL26|MLH3|RPL23|LIG4|RBM12|NIPBL|GOLGA4|UBXN8|CDC7|TOP2B|ZBTB37|ZNF45|NCOA3|UGDH|CENPF|BRCC3|BMS1|RPL11|TRIP12|TAF1D|HAT1|NEDD9|BOD1L1|NEDD1|ZNF32|KDM3A|BLZF1|HIVEP2	http://amigo.geneontology.org/amigo/term/GO:0004843
nucleus	Gene Ontology	2.41109e-10	3.8698e-08	CD74|DPF3|NFATC2|PIBF1|ZRANB3|ZNF197|DNAJC27|RANBP6|DIP2B|USP28|RFC1|PANK2|NFYB|SFMBT2|RPS27A|SACS|FKBP3|SUMO1|DONSON|KLF12|NCOA1|ZNF2|ZNF782|SKP1|RAN|USP47|USP46|FYN|EIF3E|ZC3H10|ZFP37|ZSCAN29|ZFP69|NTAN1|CEBPZ|PSMC2|WDR61|TOP2B|ZFP62|METTL23|CDC7|ICK|ESF1|VRK1|ZUP1|SETMAR|NCOA3|UGDH|PSMA3|BRCC3|ZFP36L2|LSM3|ZNF567|ZNF583|HOPX|UBA3|ZNF518B|MX1|MDM4|PPP1R16B|SNRPE|ZNF311|DNAJA1|ITK|SNRPD1|ARID5B|…	http://amigo.geneontology.org/amigo/term/GO:0005689
positive regulation of B cell proliferation	Gene Ontology	0.00200122	0.0483521	IFNG|CD74|NFATC2|PTPRC	http://amigo.geneontology.org/amigo/term/GO:0000940
positive regulation of neuron death	Gene Ontology	0.00142258	0.0394634	IFNG|DDIT4|FYN	http://amigo.geneontology.org/amigo/term/GO:0004197
protein deubiquitination	Gene Ontology	0.000928782	0.030246	WDR48|USP47|USP46|COPS5|USP28	http://amigo.geneontology.org/amigo/term/GO:0000978
protein-containing complex	Gene Ontology	0.000266757	0.0136228	NCOA3|CNST|NCOA1|RAB3GAP2|HAT1|SSX2IP|METTL23|UBA3|RAPGEF2|USP28|KRIT1|DNM1L|IKZF1	http://amigo.geneontology.org/amigo/term/GO:0005730
regulation of TOR signaling	Gene Ontology	0.00118327	0.0349842	DDIT4|FBXO9|TBCK	http://amigo.geneontology.org/amigo/term/GO:0046540
regulation of transcription by RNA polymerase II	Gene Ontology	4.31763e-05	0.00312958	ZNF311|KLF12|IKZF3|HOPX|ZNF2|ARID5B|ZNF782|MED21|ZNF449|ZFP62|ZNF624|ZNF583|ZFP37|ZNF32|MED7|MED4|ZNF567|KDM3A|MDM4|ATP2B4|ZBTB37	http://amigo.geneontology.org/amigo/term/GO:0005840
regulation of transcription, DNA-templated	Gene Ontology	4.36478e-06	0.000350273	ZNF311|ZNF197|ZNF45|ZNF354A|TRERF1|NUP133|TAF1D|EFEMP1|ZNF81|ZNF624|ZNF567|ZNF583|ZKSCAN2|ZNF782|ZFP69|ZNF655|ZNF2|ZNF283	http://amigo.geneontology.org/amigo/term/GO:0005524
ribosome	Gene Ontology	0.000856777	0.0289675	RPS24|MRPL13|RPS17|RPL22	http://amigo.geneontology.org/amigo/term/GO:0016579
RNA binding	Gene Ontology	0.000107423	0.00618924	EIF1B|RPL26|SNRPD1|RBM12|RPL7|DHX15|LSM3|ZC3H10|RTRAF|RPL11|HTATSF1|MRPL1|ZCCHC3|RPL22|RAMMET|MAGOH|SNRPE	http://amigo.geneontology.org/amigo/term/GO:0030521
RNA polymerase II cis-regulatory region sequence-specific DNA binding	Gene Ontology	0.0005532	0.0207174	ZNF311|KLF12|NFATC2|ZNF2|ZNF782|ZNF583|ZNF449|ZNF624|NFYB|PPARD|ZFP37|ZNF32|IKZF3|CEBPZ|ZNF567|CCAR1|IKZF1|ZFP62|ZBTB37	http://amigo.geneontology.org/amigo/term/GO:0016126
SMN-Sm protein complex	Gene Ontology	0.00169018	0.0436533	GEMIN6|SNRPD1|SNRPE	http://amigo.geneontology.org/amigo/term/GO:0006974
spindle pole	Gene Ontology	3.76208e-07	3.52224e-05	NEDD9|RMDN2|CEP128|CEP44|RMDN1|BRCC3|BOD1L1|CENPF|KIF2A|NEDD1	http://amigo.geneontology.org/amigo/term/GO:0005682
sterol biosynthetic process	Gene Ontology	0.00097104	0.0307314	SQLE|HMGCR|INSIG1	http://amigo.geneontology.org/amigo/term/GO:0032006
structural constituent of ribosome	Gene Ontology	3.24548e-12	1.45852e-09	RPL36A|RPS24|RPL26|RPS17|RPL28|RPL9|RPL7|RPL27A|RPS27A|RPL35A|RPL23|RPL22|RPS7|MRPL19|MRPL13|MRPL47|RPL11|MRPL1|RPS3A	http://amigo.geneontology.org/amigo/term/GO:0031965
T cell receptor signaling pathway	Gene Ontology	0.000283075	0.0138276	ITK|WNK1|FYN|CACNB4|PTPRC|MALT1	http://amigo.geneontology.org/amigo/term/GO:0033290
thiol-dependent ubiquitin-specific protease activity	Gene Ontology	0.000418952	0.0171161	USP47|USP46|BRCC3|TNFAIP3|COPS5|USP28	http://amigo.geneontology.org/amigo/term/GO:0000470
translation	Gene Ontology	8.38619e-09	9.42189e-07	RPL36A|RPS24|MRPL13|RPS17|RPL28|MRPL19|RPL27A|RPS27A|RPL23|RPS7|MRPL47|RPL11|MRPL1|RPS3A	http://amigo.geneontology.org/amigo/term/GO:1901216
U1 snRNP	Gene Ontology	0.00169018	0.0436533	SNRPB2|SNRPD1|SNRPE	http://amigo.geneontology.org/amigo/term/GO:0035556
U12-type spliceosomal complex	Gene Ontology	0.00044086	0.0173792	RBM41|DHX15|SNRPD1|SNRPE	http://amigo.geneontology.org/amigo/term/GO:0005685
U2 snRNP	Gene Ontology	0.000193761	0.010619	SNRPB2|SNRPD1|HTATSF1|SNRPE	http://amigo.geneontology.org/amigo/term/GO:0034719
U2-type precatalytic spliceosome	Gene Ontology	6.83849e-05	0.004153	SNRPB2|SNRPD1|LSM3|CWC27|TXNL4A|SNRPE	http://amigo.geneontology.org/amigo/term/GO:0001732
U4/U6 x U5 tri-snRNP complex	Gene Ontology	0.000856777	0.0289675	TXNL4A|LSM3|SNRPD1|SNRPE	http://amigo.geneontology.org/amigo/term/GO:0005096
U5 snRNP	Gene Ontology	0.00118327	0.0349842	TXNL4A|SNRPD1|SNRPE	http://amigo.geneontology.org/amigo/term/GO:0006511
ubiquitin-dependent protein catabolic process	Gene Ontology	0.00197796	0.0483521	UBE4A|WWP1|NTAN1|USP47|USP46|USP28|ANKIB1|TRIP12|PSMC2	http://amigo.geneontology.org/amigo/term/GO:0030890

## Sheet: ENRO T2
Functional enrichment pathways and GO terms for ENRO vs NC at T2 (FDR < 0.05)
##Databases: KEGG PATHWAY, Reactome, Gene Ontology
##Statistical test method: hypergeometric test / Fisher's exact test
##FDR correction method: Benjamini and Hochberg
#Term	Database	P-Value	Corrected P-Value	Input	Hyperlink
Innate Immune System	Reactome	0.000128277	0.0216721	BoLA|UBE2L6|ACAA1|PRKACA|PTAFR|FOLR3	http://www.reactome.org/cgi-bin/eventbrowser_st_id?ST_ID=R-BTA-168249
RNA transport	KEGG PATHWAY	0.000203756	0.0216721	EIF3A|TPR|ELAC2|PNN	http://www.genome.jp/kegg-bin/show_pathway?bta03013/bta:507869%09red/bta:100296970%09red/bta:509256%09red/bta:506564%09red
#Term	Database	P-Value	Corrected P-Value	Input	Hyperlink
cellular response to DNA damage stimulus	Gene Ontology	0.000122022	0.0216721	NFATC2|BAZ1B|NCOA6|UBR5	http://amigo.geneontology.org/amigo/term/GO:0006974
chromatin-mediated maintenance of transcription	Gene Ontology	0.000190389	0.0216721	SERTAD2|ZMIZ1	http://amigo.geneontology.org/amigo/term/GO:0048096
cytokine production	Gene Ontology	0.000721025	0.0498409	NFATC2|PTAFR	http://amigo.geneontology.org/amigo/term/GO:0001816
cytosol	Gene Ontology	0.000235141	0.0216721	NFATC2|TAF4|NCOA6|SDS|EIF3A|PFKFB3|WNK1|SERTAD2|YLPM1|PRKACA|PQLC1|TACC1|UBR5	http://amigo.geneontology.org/amigo/term/GO:0005829
nucleoplasm	Gene Ontology	2.28468e-06	0.00126343	BPTF|SPIDR|NFATC2|ELAC2|CEBPD|EIF3A|PFKFB3|SERTAD2|NR2C2|BCOR|ZMIZ1|DEDD2|SMARCA2|UBR5	http://amigo.geneontology.org/amigo/term/GO:0005654
thyroid hormone receptor binding	Gene Ontology	0.000344638	0.0272264	TACC1|NCOA6	http://amigo.geneontology.org/amigo/term/GO:0046966

## Sheet: FLOR T2
No functional enrichment terms found for FLOR vs NC at T2 (FDR < 0.05)

## Sheet: OXYT T2
Functional enrichment pathways and GO terms for OXYT vs NC at T2 (FDR < 0.05)
##Databases: KEGG PATHWAY, Reactome, Gene Ontology
##Statistical test method: hypergeometric test / Fisher's exact test
##FDR correction method: Benjamini and Hochberg
#Term	Database	P-Value	Corrected P-Value	Input	Hyperlink
Activation of APC/C and APC/C:Cdc20 mediated degradation of mitotic proteins	Reactome	4.53288e-05	0.00152758	ANAPC15|CDK1|RPS27A	http://www.reactome.org/cgi-bin/eventbrowser_st_id?ST_ID=R-BTA-176814
Adaptive Immune System	Reactome	3.60934e-05	0.00140348	CTLA4|ITK|WWP1|RPS27A|ZAP70|PRKCQ|CD3G	http://www.reactome.org/cgi-bin/eventbrowser_st_id?ST_ID=R-BTA-1280218
APC/C:Cdc20 mediated degradation of Cyclin B	Reactome	2.57456e-05	0.00113169	ANAPC15|CDK1|RPS27A	http://www.reactome.org/cgi-bin/eventbrowser_st_id?ST_ID=R-BTA-174048
APC/C:Cdc20 mediated degradation of mitotic proteins	Reactome	4.53288e-05	0.00152758	ANAPC15|CDK1|RPS27A	http://www.reactome.org/cgi-bin/eventbrowser_st_id?ST_ID=R-BTA-176409
APC/C:Cdc20 mediated degradation of Securin	Reactome	0.00122935	0.0172621	ANAPC15|RPS27A	http://www.reactome.org/cgi-bin/eventbrowser_st_id?ST_ID=R-BTA-174154
APC/C:Cdh1 mediated degradation of Cdc20 and other APC/C:Cdh1 targeted proteins in late mitosis/early G1	Reactome	0.00184218	0.0227127	ANAPC15|RPS27A	http://www.reactome.org/cgi-bin/eventbrowser_st_id?ST_ID=R-BTA-174178
APC/C-mediated degradation of cell cycle proteins	Reactome	0.000643704	0.0116212	ANAPC15|CDK1|RPS27A	http://www.reactome.org/cgi-bin/eventbrowser_st_id?ST_ID=R-BTA-174143
APC:Cdc20 mediated degradation of cell cycle proteins prior to satisfation of the cell cycle checkpoint	Reactome	3.46339e-05	0.0014006	ANAPC15|CDK1|RPS27A	http://www.reactome.org/cgi-bin/eventbrowser_st_id?ST_ID=R-BTA-179419
APC-Cdc20 mediated degradation of Nek2A	Reactome	0.00152092	0.020779	ANAPC15|RPS27A	http://www.reactome.org/cgi-bin/eventbrowser_st_id?ST_ID=R-BTA-179409
Biological oxidations	Reactome	0.00251717	0.0289189	CHAC2|CYB5B|CYP51A1	http://www.reactome.org/cgi-bin/eventbrowser_st_id?ST_ID=R-BTA-211859
Cap-dependent Translation Initiation	Reactome	4.46616e-10	5.44533e-08	RPL36A|RPS24|RPS27A|RPL27A|RPL26|RPL23|RPL22|RPL11	http://www.reactome.org/cgi-bin/eventbrowser_st_id?ST_ID=R-BTA-72737
Cdc20:Phospho-APC/C mediated degradation of Cyclin A	Reactome	2.99737e-05	0.00126264	ANAPC15|CDK1|RPS27A	http://www.reactome.org/cgi-bin/eventbrowser_st_id?ST_ID=R-BTA-174184
CDK-mediated phosphorylation and removal of Cdc6	Reactome	0.00167786	0.0209421	ANAPC15|RPS27A	http://www.reactome.org/cgi-bin/eventbrowser_st_id?ST_ID=R-BTA-69017
Cell Cycle	Reactome	0.000362091	0.00792496	HJURP|ANAPC15|BIRC5|RPS27A|CDK1|KIF20A	http://www.reactome.org/cgi-bin/eventbrowser_st_id?ST_ID=R-BTA-1640170
Cell Cycle Checkpoints	Reactome	0.00103354	0.0160414	ANAPC15|CDK1|BIRC5|RPS27A	http://www.reactome.org/cgi-bin/eventbrowser_st_id?ST_ID=R-BTA-69620
Cell Cycle, Mitotic	Reactome	0.00158607	0.0209421	ANAPC15|CDK1|BIRC5|RPS27A|KIF20A	http://www.reactome.org/cgi-bin/eventbrowser_st_id?ST_ID=R-BTA-69278
Cellular Senescence	Reactome	0.00259477	0.0294754	ANAPC15|EZH2|RPS27A	http://www.reactome.org/cgi-bin/eventbrowser_st_id?ST_ID=R-BTA-2559583
cGMP-PKG signaling pathway	KEGG PATHWAY	0.00162468	0.0209421	PIK3R6|NFATC2|ADCY7|ATP2B4	http://www.genome.jp/kegg-bin/show_pathway?bta04022/bta:515621%09red/bta:530401%09red/bta:281603%09red/bta:282146%09red
Cholesterol biosynthesis	Reactome	0.00109481	0.0160414	SQLE|CYP51A1	http://www.reactome.org/cgi-bin/eventbrowser_st_id?ST_ID=R-BTA-191273
COPI-dependent Golgi-to-ER retrograde traffic	Reactome	0.00052178	0.0103435	KIFC1|KIF4A|KIF20A	http://www.reactome.org/cgi-bin/eventbrowser_st_id?ST_ID=R-BTA-6811434
Costimulation by the CD28 family	Reactome	0.00388198	0.0400478	CTLA4|CD3G	http://www.reactome.org/cgi-bin/eventbrowser_st_id?ST_ID=R-BTA-388841
Downstream TCR signaling	Reactome	0.00201384	0.0239528	PRKCQ|RPS27A	http://www.reactome.org/cgi-bin/eventbrowser_st_id?ST_ID=R-BTA-202424
Eukaryotic Translation Initiation	Reactome	4.46616e-10	5.44533e-08	RPL36A|RPS24|RPS27A|RPL27A|RPL26|RPL23|RPL22|RPL11	http://www.reactome.org/cgi-bin/eventbrowser_st_id?ST_ID=R-BTA-72613
Factors involved in megakaryocyte development and platelet production	Reactome	0.00157919	0.0209421	KIFC1|KIF4A|KIF20A	http://www.reactome.org/cgi-bin/eventbrowser_st_id?ST_ID=R-BTA-983231
Fc epsilon receptor (FCERI) signaling	Reactome	0.00039163	0.00808038	PRKCQ|RPS27A|ITK	http://www.reactome.org/cgi-bin/eventbrowser_st_id?ST_ID=R-BTA-2454202
FCERI mediated NF-kB activation	Reactome	0.00201384	0.0239528	PRKCQ|RPS27A	http://www.reactome.org/cgi-bin/eventbrowser_st_id?ST_ID=R-BTA-2871837
Formation of a pool of free 40S subunits	Reactome	2.45167e-10	5.44533e-08	RPL36A|RPS24|RPS27A|RPL27A|RPL26|RPL23|RPL22|RPL11	http://www.reactome.org/cgi-bin/eventbrowser_st_id?ST_ID=R-BTA-72689
Generation of second messenger molecules	Reactome	1.27533e-05	0.00058607	ITK|ZAP70|CD3G	http://www.reactome.org/cgi-bin/eventbrowser_st_id?ST_ID=R-BTA-202433
Golgi-to-ER retrograde transport	Reactome	0.000676777	0.0120039	KIFC1|KIF4A|KIF20A	http://www.reactome.org/cgi-bin/eventbrowser_st_id?ST_ID=R-BTA-8856688
GTP hydrolysis and joining of the 60S ribosomal subunit	Reactome	9.49753e-11	5.44533e-08	RPL36A|RPS24|RPS27A|RPL27A|RPL26|RPL23|RPL22|RPL11	http://www.reactome.org/cgi-bin/eventbrowser_st_id?ST_ID=R-BTA-72706
Hemostasis	Reactome	0.00114022	0.016468	PRKCQ|PIK3R6|KIFC1|KIF4A|KIF20A	http://www.reactome.org/cgi-bin/eventbrowser_st_id?ST_ID=R-BTA-109582
Immune System	Reactome	0.00343294	0.0373193	CTLA4|ITK|WWP1|HBG|RPS27A|ZAP70|PRKCQ|CD3G	http://www.reactome.org/cgi-bin/eventbrowser_st_id?ST_ID=R-BTA-168256
Intra-Golgi and retrograde Golgi-to-ER traffic	Reactome	0.00188314	0.0229381	KIFC1|KIF4A|KIF20A	http://www.reactome.org/cgi-bin/eventbrowser_st_id?ST_ID=R-BTA-6811442
Kinesins	Reactome	0.000143249	0.00413784	KIFC1|KIF4A|KIF20A	http://www.reactome.org/cgi-bin/eventbrowser_st_id?ST_ID=R-BTA-983189
L13a-mediated translational silencing of Ceruloplasmin expression	Reactome	4.11115e-10	5.44533e-08	RPL36A|RPS24|RPS27A|RPL27A|RPL26|RPL23|RPL22|RPL11	http://www.reactome.org/cgi-bin/eventbrowser_st_id?ST_ID=R-BTA-156827
M Phase	Reactome	0.000215426	0.00570973	ANAPC15|CDK1|BIRC5|RPS27A|KIF20A	http://www.reactome.org/cgi-bin/eventbrowser_st_id?ST_ID=R-BTA-68886
Major pathway of rRNA processing in the nucleolus and cytosol	Reactome	4.82773e-09	3.48631e-07	RPL36A|RPS24|RPS27A|RPL27A|RPL26|RPL23|RPL22|RPL11	http://www.reactome.org/cgi-bin/eventbrowser_st_id?ST_ID=R-BTA-6791226
MAPK6/MAPK4 signaling	Reactome	0.000736702	0.0124134	CDK1|RPS27A	http://www.reactome.org/cgi-bin/eventbrowser_st_id?ST_ID=R-BTA-5687128
Metabolic pathways	KEGG PATHWAY	0.00353545	0.0380248	ADCY7|LPIN3|B3GALT2|ATP5F1E|CYP51A1|RRM1|SCD|CHAC2|B4GALT5|SQLE|MGC148714	http://www.genome.jp/kegg-bin/show_pathway?bta01100/bta:526535%09red/bta:282407%09red/bta:511605%09red/bta:617230%09red/bta:505537%09red/bta:505060%09red/bta:280924%09red/bta:281603%09red/bta:614700%09red/bta:521637%09red/bta:539815%09red
Metabolism of proteins	Reactome	0.000231552	0.00570973	RPL36A|RPS24|RPS27A|BIRC5|RPL26|RPL23|RPL22|CDK1|RPL11|RPL27A	http://www.reactome.org/cgi-bin/eventbrowser_st_id?ST_ID=R-BTA-392499
Metabolism of RNA	Reactome	6.86785e-06	0.00034717	RPL36A|RPS24|RPS27A|RPL27A|RPL26|RPL23|RPL22|RPL11	http://www.reactome.org/cgi-bin/eventbrowser_st_id?ST_ID=R-BTA-8953854
Mitotic Anaphase	Reactome	0.00309142	0.0339721	ANAPC15|BIRC5|RPS27A	http://www.reactome.org/cgi-bin/eventbrowser_st_id?ST_ID=R-BTA-68882
Mitotic Metaphase and Anaphase	Reactome	0.00309142	0.0339721	ANAPC15|BIRC5|RPS27A	http://www.reactome.org/cgi-bin/eventbrowser_st_id?ST_ID=R-BTA-2555396
Nonsense Mediated Decay (NMD) enhanced by the Exon Junction Complex (EJC)	Reactome	4.84747e-10	5.44533e-08	RPL36A|RPS24|RPS27A|RPL27A|RPL26|RPL23|RPL22|RPL11	http://www.reactome.org/cgi-bin/eventbrowser_st_id?ST_ID=R-BTA-975957
Nonsense Mediated Decay (NMD) independent of the Exon Junction Complex (EJC)	Reactome	1.54862e-10	5.44533e-08	RPL36A|RPS24|RPS27A|RPL27A|RPL26|RPL23|RPL22|RPL11	http://www.reactome.org/cgi-bin/eventbrowser_st_id?ST_ID=R-BTA-975956
Nonsense-Mediated Decay (NMD)	Reactome	4.84747e-10	5.44533e-08	RPL36A|RPS24|RPS27A|RPL27A|RPL26|RPL23|RPL22|RPL11	http://www.reactome.org/cgi-bin/eventbrowser_st_id?ST_ID=R-BTA-927802
Ovarian tumor domain proteases	Reactome	0.00152092	0.020779	CDK1|RPS27A	http://www.reactome.org/cgi-bin/eventbrowser_st_id?ST_ID=R-BTA-5689896
PD-L1 expression and PD-1 checkpoint pathway in cancer	KEGG PATHWAY	0.000184456	0.00518014	PRKCQ|NFATC2|ZAP70|CD3G	http://www.genome.jp/kegg-bin/show_pathway?bta05235/bta:504509%09red/bta:530401%09red/bta:505901%09red/bta:281055%09red
Regulation of APC/C activators between G1/S and early anaphase	Reactome	0.00167786	0.0209421	ANAPC15|CDK1	http://www.reactome.org/cgi-bin/eventbrowser_st_id?ST_ID=R-BTA-176408
Regulation of mitotic cell cycle	Reactome	0.000643704	0.0116212	ANAPC15|CDK1|RPS27A	http://www.reactome.org/cgi-bin/eventbrowser_st_id?ST_ID=R-BTA-453276
Regulation of TP53 Degradation	Reactome	0.00109481	0.0160414	CDK1|RPS27A	http://www.reactome.org/cgi-bin/eventbrowser_st_id?ST_ID=R-BTA-6804757
Regulation of TP53 Expression and Degradation	Reactome	0.00109481	0.0160414	CDK1|RPS27A	http://www.reactome.org/cgi-bin/eventbrowser_st_id?ST_ID=R-BTA-6806003
Ribosome	KEGG PATHWAY	1.57608e-09	1.44856e-07	RPL36A|RPS24|RPS27A|RPS17|RPL27A|RPL26|RPL23|RPL22|RPL11	http://www.genome.jp/kegg-bin/show_pathway?bta03010/bta:404190%09red/bta:788861%09red/bta:337890%09red/bta:512745%09red/bta:508165%09red/bta:504876%09red/bta:530464%09red/bta:616065%09red/bta:286839%09red
rRNA processing	Reactome	4.82773e-09	3.48631e-07	RPL36A|RPS24|RPS27A|RPL27A|RPL26|RPL23|RPL22|RPL11	http://www.reactome.org/cgi-bin/eventbrowser_st_id?ST_ID=R-BTA-72312
rRNA processing in the nucleus and cytosol	Reactome	4.82773e-09	3.48631e-07	RPL36A|RPS24|RPS27A|RPL27A|RPL26|RPL23|RPL22|RPL11	http://www.reactome.org/cgi-bin/eventbrowser_st_id?ST_ID=R-BTA-8868773
Separation of Sister Chromatids	Reactome	0.00283638	0.031862	ANAPC15|BIRC5|RPS27A	http://www.reactome.org/cgi-bin/eventbrowser_st_id?ST_ID=R-BTA-2467813
Signaling by ERBB4	Reactome	0.000967828	0.0152887	RPS27A|WWP1	http://www.reactome.org/cgi-bin/eventbrowser_st_id?ST_ID=R-BTA-1236394
SRP-dependent cotranslational protein targeting to membrane	Reactome	1.70147e-10	5.44533e-08	RPL36A|RPS24|RPS27A|RPL27A|RPL26|RPL23|RPL22|RPL11	http://www.reactome.org/cgi-bin/eventbrowser_st_id?ST_ID=R-BTA-1799339
Steroid biosynthesis	KEGG PATHWAY	0.00167786	0.0209421	SQLE|CYP51A1	http://www.genome.jp/kegg-bin/show_pathway?bta00100/bta:526535%09red/bta:505060%09red
Switching of origins to a post-replicative state	Reactome	0.00167786	0.0209421	ANAPC15|RPS27A	http://www.reactome.org/cgi-bin/eventbrowser_st_id?ST_ID=R-BTA-69052
T cell receptor signaling pathway	KEGG PATHWAY	9.68513e-07	5.15351e-05	CTLA4|NFATC2|ITK|ZAP70|PRKCQ|CD3G	http://www.genome.jp/kegg-bin/show_pathway?bta04660/bta:505901%09red/bta:522311%09red/bta:281055%09red/bta:281732%09red/bta:530401%09red/bta:504509%09red
TCR signaling	Reactome	1.409e-07	8.37943e-06	PRKCQ|ITK|RPS27A|ZAP70|CD3G	http://www.reactome.org/cgi-bin/eventbrowser_st_id?ST_ID=R-BTA-202403
Th1 and Th2 cell differentiation	KEGG PATHWAY	0.000223764	0.00570973	PRKCQ|NFATC2|ZAP70|CD3G	http://www.genome.jp/kegg-bin/show_pathway?bta04658/bta:504509%09red/bta:530401%09red/bta:505901%09red/bta:281055%09red
Th17 cell differentiation	KEGG PATHWAY	0.000377741	0.00795617	PRKCQ|NFATC2|ZAP70|CD3G	http://www.genome.jp/kegg-bin/show_pathway?bta04659/bta:504509%09red/bta:530401%09red/bta:505901%09red/bta:281055%09red
Translation	Reactome	4.80389e-08	3.23782e-06	RPL36A|RPS24|RPS27A|RPL27A|RPL26|RPL23|RPL22|RPL11	http://www.reactome.org/cgi-bin/eventbrowser_st_id?ST_ID=R-BTA-72766
Translocation of ZAP-70 to Immunological synapse	Reactome	0.000367056	0.00792496	ZAP70|CD3G	http://www.reactome.org/cgi-bin/eventbrowser_st_id?ST_ID=R-BTA-202430
Vesicle-mediated transport	Reactome	0.00217871	0.0255536	HBG|KIFC1|RPS27A|KIF4A|KIF20A	http://www.reactome.org/cgi-bin/eventbrowser_st_id?ST_ID=R-BTA-5653656
#Term	Database	P-Value	Corrected P-Value	Input	Hyperlink
ATP binding	Gene Ontology	8.13625e-05	0.00265347	ADCY7|ITK|RFC1|KIF4A|CDK1|MCM3|ZAP70|RRM1|CIT|PRKCQ|KIFC1|ATP2B4|KIF20A	http://amigo.geneontology.org/amigo/term/GO:0005524
B cell receptor signaling pathway	Gene Ontology	9.92063e-05	0.00303932	CTLA4|NFATC2|ITK	http://amigo.geneontology.org/amigo/term/GO:0050853
cell division	Gene Ontology	0.000913633	0.0148981	ANAPC15|CDCA2|BIRC5|CDK1	http://amigo.geneontology.org/amigo/term/GO:0051301
cell-cell junction	Gene Ontology	0.000546391	0.0106231	SH3KBP1|ITK|HEG1|ZAP70	http://amigo.geneontology.org/amigo/term/GO:0005911
central nervous system myelination	Gene Ontology	0.000736702	0.0124134	CNTN2|B4GALT5	http://amigo.geneontology.org/amigo/term/GO:0022010
cytoplasmic translation	Gene Ontology	0.000213995	0.00570973	RPL26|RPL11|RPL22	http://amigo.geneontology.org/amigo/term/GO:0002181
cytosolic large ribosomal subunit	Gene Ontology	4.63607e-07	2.60393e-05	RPL36A|RPL27A|RPL26|RPL11|RPL23	http://amigo.geneontology.org/amigo/term/GO:0022625
G2/M transition of mitotic cell cycle	Gene Ontology	0.00463072	0.0468165	CDK1|BIRC5	http://amigo.geneontology.org/amigo/term/GO:0000086
immunological synapse	Gene Ontology	0.0041247	0.0421219	PRKCQ|ZAP70	http://amigo.geneontology.org/amigo/term/GO:0001772
intracellular signal transduction	Gene Ontology	0.0011781	0.0167754	PRKCQ|ITK|ADCY7|ZAP70|CIT	http://amigo.geneontology.org/amigo/term/GO:0035556
metal ion binding	Gene Ontology	0.000567796	0.010831	ZNF311|ADCY7|RPS27A|CYB5B|ZC3H10|ZNF821|NUDT17|CIT|PRKCQ|TCF19|ATP2B4	http://amigo.geneontology.org/amigo/term/GO:0046872
microtubule binding	Gene Ontology	0.000249307	0.00600117	CENPF|BIRC5|KIFC1|KIF4A|KIF20A	http://amigo.geneontology.org/amigo/term/GO:0008017
microtubule motor activity	Gene Ontology	0.000368421	0.00792496	KIFC1|KIF4A|KIF20A	http://amigo.geneontology.org/amigo/term/GO:0003777
microtubule-based movement	Gene Ontology	0.000858385	0.0142267	KIFC1|KIF4A|KIF20A	http://amigo.geneontology.org/amigo/term/GO:0007018
midbody	Gene Ontology	4.02945e-05	0.00145492	CENPF|BIRC5|CDK1|KIF4A|KIF20A	http://amigo.geneontology.org/amigo/term/GO:0030496
mitotic cytokinesis	Gene Ontology	9.71825e-06	0.000467865	BIRC5|CIT|KIF4A|KIF20A	http://amigo.geneontology.org/amigo/term/GO:0000281
mitotic spindle assembly	Gene Ontology	0.00388198	0.0400478	BIRC5|KIFC1	http://amigo.geneontology.org/amigo/term/GO:0090307
negative regulation of transcription, DNA-templated	Gene Ontology	0.000138723	0.00412496	DPF3|TRERF1|WWP1|CENPF|BIRC5|VGLL4	http://amigo.geneontology.org/amigo/term/GO:0045892
negative regulation of ubiquitin protein ligase activity	Gene Ontology	0.000229252	0.00570973	RPL11|RPL23	http://amigo.geneontology.org/amigo/term/GO:1904667
nucleoplasm	Gene Ontology	0.00030148	0.00708828	NFATC2|HJURP|CDK1|CENPF|RPL26|RFC1|KIF4A|CDCA2|ZC3H10|ZNF821|MCM3|RPL23|CC2D1B|RPL11|KIF20A	http://amigo.geneontology.org/amigo/term/GO:0005654
nucleus	Gene Ontology	0.000715143	0.0124134	ZNF311|NFATC2|ITK|CDK1|DPF3|MND1|BIRC5|RPS27A|RFC1|ERCC5|KLF11|CDCA2|ZC3H10|PIWIL2|CC2D1B|MCM3|SNRPE|TCF19|KIF20A	http://amigo.geneontology.org/amigo/term/GO:0005634
poly-N-acetyllactosamine biosynthetic process	Gene Ontology	0.00044778	0.00905412	B4GALT5|B3GALT2	http://amigo.geneontology.org/amigo/term/GO:0030311
positive regulation of neuron death	Gene Ontology	0.000967828	0.0152887	DDIT4|SARM1	http://amigo.geneontology.org/amigo/term/GO:1901216
positive thymic T cell selection	Gene Ontology	0.000632648	0.0116212	ZAP70|CD3G	http://amigo.geneontology.org/amigo/term/GO:0045059
pronucleus	Gene Ontology	0.000367056	0.00792496	CENPF|EZH2	http://amigo.geneontology.org/amigo/term/GO:0045120
protein transport	Gene Ontology	0.00219897	0.0255536	CENPF|ATG4A|CD3G|KIF20A	http://amigo.geneontology.org/amigo/term/GO:0015031
Rab GTPase binding	Gene Ontology	0.00364273	0.0383989	DENND1B|TBC1D17|SYTL2	http://amigo.geneontology.org/amigo/term/GO:0017137
ribosome	Gene Ontology	9.92063e-05	0.00303932	RPS24|RPS17|RPL22	http://amigo.geneontology.org/amigo/term/GO:0005840
spindle microtubule	Gene Ontology	0.00364619	0.0383989	CDK1|BIRC5	http://amigo.geneontology.org/amigo/term/GO:0005876
structural constituent of ribosome	Gene Ontology	1.27551e-09	1.28954e-07	RPL36A|RPS24|RPS27A|RPS17|RPL27A|RPL26|RPL23|RPL22|RPL11	http://amigo.geneontology.org/amigo/term/GO:0003735
T cell receptor signaling pathway	Gene Ontology	3.86688e-05	0.00144793	DENND1B|CTLA4|ZAP70|ITK	http://amigo.geneontology.org/amigo/term/GO:0050852
transcription coactivator binding	Gene Ontology	0.00109481	0.0160414	VGLL4|RPL23	http://amigo.geneontology.org/amigo/term/GO:0001223
translation	Gene Ontology	1.35599e-07	8.37943e-06	RPL36A|RPS24|RPS17|RPL27A|RPS27A|RPL23|RPL11	http://amigo.geneontology.org/amigo/term/GO:0006412

## Sheet: TILD T2
Functional enrichment pathways and GO terms for TILD vs NC at T2 (FDR < 0.05)
##Databases: KEGG PATHWAY, Reactome, Gene Ontology
##Statistical test method: hypergeometric test / Fisher's exact test
##FDR correction method: Benjamini and Hochberg
#Term	Database	P-Value	Corrected P-Value	Input	Hyperlink
Activation of IRF3/IRF7 mediated by TBK1/IKK epsilon	Reactome	0.00414096	0.0497709	PTPN11|TRAF3|TBK1	http://www.reactome.org/cgi-bin/eventbrowser_st_id?ST_ID=R-BTA-936964
Activation of NF-kappaB in B cells	Reactome	3.13221e-05	0.00129488	NFKBIA|PRKCB|CHUK|CUL1|BCL10|MALT1	http://www.reactome.org/cgi-bin/eventbrowser_st_id?ST_ID=R-BTA-1169091
Adaptive Immune System	Reactome	4.01075e-08	9.43028e-06	HECTD1|WWP1|PAG1|NFKBIA|UBE2D2|UBR1|YWHAZ|SMURF2|FYN|MAP3K7|PIK3R1|NPEPPS|CUL1|CUL2|CUL3|UFL1|LRSAM1|PRKCB|CHUK|UBA5|HERC4|UBR2|TRIP12|BCL10|ITK|BoLA|NCK1|ZNRF2|TAB2|PTPN11|MALT1|PPP2R5E|FBXW7|FBXL20	http://www.reactome.org/cgi-bin/eventbrowser_st_id?ST_ID=R-BTA-1280218
Aldosterone synthesis and secretion	KEGG PATHWAY	0.00122201	0.021685	ADCY7|CAMK2D|NR4A1|PRKCE|PRKCB|ITPR2|NR4A2|ATP2B1|ITPR1|ATF1|ATP2B4	http://www.genome.jp/kegg-bin/show_pathway?bta04925/bta:317697%09red/bta:540245%09red/bta:532713%09red/bta:282641%09red/bta:506967%09red/bta:281878%09red/bta:507041%09red/bta:528390%09red/bta:281603%09red/bta:282146%09red/bta:282325%09red
AMPK signaling pathway	KEGG PATHWAY	0.000298179	0.0072371	CAB39L|EEF2K|PPP2R1B|IGF1R|PIK3R1|ACACB|SCD|PFKFB2|MAP3K7|PRKAA1|MTOR|HMGCR|PDPK1|PPP2R5E	http://www.genome.jp/kegg-bin/show_pathway?bta04152/bta:100138102%09red/bta:281848%09red/bta:540404%09red/bta:287019%09red/bta:282307%09red/bta:521730%09red/bta:533617%09red/bta:100138150%09red/bta:280924%09red/bta:100139219%09red/bta:407159%09red/bta:529146%09red/bta:515338%09red/bta:519724%09red
Antigen processing: Ubiquitination & Proteasome degradation	Reactome	4.00039e-05	0.00155149	UFL1|SMURF2|UBR1|LRSAM1|WWP1|FBXL20|ZNRF2|UBE2D2|HECTD1|UBA5|HERC4|UBR2|TRIP12|FBXW7|NPEPPS|CUL1|CUL2|CUL3	http://www.reactome.org/cgi-bin/eventbrowser_st_id?ST_ID=R-BTA-983168
Apelin signaling pathway	KEGG PATHWAY	0.00264152	0.0374996	ADCY7|PRKAA1|KLF2|PRKCE|SMAD2|PIK3CG|SMAD3|MAP2K1|MTOR|GNA13|ITPR2|ITPR1|GNGT2	http://www.genome.jp/kegg-bin/show_pathway?bta04371/bta:317697%09red/bta:540404%09red/bta:516010%09red/bta:281797%09red/bta:520939%09red/bta:100139219%09red/bta:530001%09red/bta:281878%09red/bta:507041%09red/bta:281603%09red/bta:515125%09red/bta:533199%09red/bta:505611%09red
Apoptosis	KEGG PATHWAY	0.00295761	0.0402576	ITPR1|TUBA3E|BIRC3|EIF2AK3|NFKBIA|JUN|CHUK|MAP2K1|PIK3R1|ITPR2|PDPK1|MAPK9|APAF1	http://www.genome.jp/kegg-bin/show_pathway?bta04210/bta:535820%09red/bta:100138102%09red/bta:282291%09red/bta:533199%09red/bta:537782%09red/bta:281878%09red/bta:281073%09red/bta:534125%09red/bta:282307%09red/bta:317697%09red/bta:534900%09red/bta:514386%09red/bta:280831%09red
Apoptosis	Reactome	0.0040305	0.0497709	YWHAZ	http://www.reactome.org/cgi-bin/eventbrowser_st_id?ST_ID=R-BTA-109581
Autophagy - animal	KEGG PATHWAY	6.29426e-05	0.00217239	ATG2B|MAPK9|IGF1R|ITPR1|EIF2AK3|MAP3K7|MAP2K1|EIF2AK4|DDIT4|ATG4A|MTOR|PRKAA1|PIK3R1|PDPK1|RB1CC1|MTMR4	http://www.genome.jp/kegg-bin/show_pathway?bta04140/bta:535820%09red/bta:100138102%09red/bta:513829%09red/bta:540404%09red/bta:529235%09red/bta:782743%09red/bta:533199%09red/bta:282307%09red/bta:317697%09red/bta:100139219%09red/bta:539858%09red/bta:529146%09red/bta:534125%09red/bta:281848%09red/bta:408003%09red/bta:519961%09red
B cell receptor signaling pathway	KEGG PATHWAY	0.000146867	0.0042501	NFATC1|NFATC2|PRKCB|SOS2|NFKBIA|JUN|CHUK|GSK3B|MAP2K1|PIK3R1|BCL10|MALT1	http://www.genome.jp/kegg-bin/show_pathway?bta04662/bta:540824%09red/bta:100138040%09red/bta:282291%09red/bta:282307%09red/bta:281073%09red/bta:504994%09red/bta:282325%09red/bta:533199%09red/bta:530401%09red/bta:511224%09red/bta:790875%09red/bta:280831%09red
Basal transcription factors	KEGG PATHWAY	1.42406e-05	0.000723963	TAF7|TAF5|TAF4|TAF2|TAF1|GTF2H3|TAF8|GTF2I|CDK7|TAF5L	http://www.genome.jp/kegg-bin/show_pathway?bta03022/bta:509327%09red/bta:516001%09red/bta:539938%09red/bta:510413%09red/bta:534669%09red/bta:789854%09red/bta:785085%09red/bta:781912%09red/bta:515462%09red/bta:511896%09red
Branched-chain amino acid catabolism	Reactome	0.00186513	0.0294816	PPM1K|ACADSB|DBT|BCAT1	http://www.reactome.org/cgi-bin/eventbrowser_st_id?ST_ID=R-BTA-70895
Cell cycle	KEGG PATHWAY	0.000298179	0.0072371	YWHAZ|RBL2|RAD21|STAG1|CDC14B|SMAD2|GSK3B|MDM2|CDC14A|CDK6|CDK7|WEE1|SMAD3|CUL1	http://www.genome.jp/kegg-bin/show_pathway?bta04110/bta:533294%09red/bta:287022%09red/bta:540322%09red/bta:516010%09red/bta:539234%09red/bta:520428%09red/bta:540378%09red/bta:614777%09red/bta:511754%09red/bta:515125%09red/bta:540966%09red/bta:407228%09red/bta:515462%09red/bta:790875%09red
Cell Cycle	Reactome	0.0040305	0.0497709	YWHAZ|RPS27|PRKCB|NEDD1|CLASP2|RBL2|RAD21|SUMO1|LEMD3|NUP58|CLIP1|RBBP4|NIPBL|CDK6|CDK7|PPP2R5E|NUP210|CUL1|RANBP2	http://www.reactome.org/cgi-bin/eventbrowser_st_id?ST_ID=R-BTA-1640170
Cellular senescence	KEGG PATHWAY	0.00022565	0.00593633	BoLA|NFATC1|NFATC2|FBXW11|ZFP36L2|PIK3R1|RBL2|SMAD2|RBBP4|SMAD3|MAP2K1|MTOR|JSP.1|CDK6|ITPR2|MDM2|ITPR1	http://www.genome.jp/kegg-bin/show_pathway?bta04218/bta:767898%09red/bta:533294%09red/bta:767940%09red/bta:540642%09red/bta:516010%09red/bta:540378%09red/bta:282307%09red/bta:317697%09red/bta:100139219%09red/bta:533050%09red/bta:281878%09red/bta:407173%09red/bta:530401%09red/bta:515125%09red/bta:533199%09red/bta:511754%09red/bta:511224%09red
Cellular Senescence	Reactome	0.0040305	0.0497709	MAPK9|JUN|RBBP4	http://www.reactome.org/cgi-bin/eventbrowser_st_id?ST_ID=R-BTA-2559583
Cholesterol biosynthesis	Reactome	5.66537e-08	1.25371e-05	MSMO1|LBR|NSDHL|IDI1|SC5D|HMGCR|CYP51A1|FDFT1|SQLE	http://www.reactome.org/cgi-bin/eventbrowser_st_id?ST_ID=R-BTA-191273
Chronic myeloid leukemia	KEGG PATHWAY	0.000206336	0.00546646	CDK6|CRKL|PTPN11|NFKBIA|CHUK|MAP2K1|RUNX1|PIK3R1|CRK|MDM2|SOS2	http://www.genome.jp/kegg-bin/show_pathway?bta05220/bta:282291%09red/bta:533590%09red/bta:512841%09red/bta:281073%09red/bta:511754%09red/bta:529631%09red/bta:533199%09red/bta:282307%09red/bta:540378%09red/bta:518180%09red/bta:100138040%09red
Class I MHC mediated antigen processing & presentation	Reactome	4.53108e-05	0.00167117	UFL1|BoLA|SMURF2|UBR1|LRSAM1|WWP1|FBXL20|ZNRF2|UBE2D2|HECTD1|UBA5|HERC4|UBR2|TRIP12|FBXW7|NPEPPS|CUL1|CUL2|CUL3	http://www.reactome.org/cgi-bin/eventbrowser_st_id?ST_ID=R-BTA-983169
CLEC7A (Dectin-1) signaling	Reactome	3.90783e-05	0.00153138	TAB2|NFKBIA|UBE2D2|MAP3K7|CUL1|CHUK|BCL10|MALT1	http://www.reactome.org/cgi-bin/eventbrowser_st_id?ST_ID=R-BTA-5607764
Colorectal cancer	KEGG PATHWAY	5.17226e-05	0.00187097	SOS2|JUN|MSH6|GSK3B|SMAD3|APPL1|MAP2K1|MTOR|SMAD2|PIK3R1|APC|MAPK9|RALA	http://www.genome.jp/kegg-bin/show_pathway?bta05210/bta:538477%09red/bta:533233%09red/bta:516010%09red/bta:540526%09red/bta:790875%09red/bta:533199%09red/bta:517850%09red/bta:100139219%09red/bta:100138040%09red/bta:515125%09red/bta:534125%09red/bta:282307%09red/bta:280831%09red
C-type lectin receptor signaling pathway	KEGG PATHWAY	0.00025183	0.00648892	NFATC1|NFATC2|MAPK9|PTPN11|NFKBIA|JUN|CHUK|PIK3R1|ITPR2|MDM2|ITPR1|BCL10|MALT1	http://www.genome.jp/kegg-bin/show_pathway?bta04625/bta:317697%09red/bta:540824%09red/bta:282291%09red/bta:533590%09red/bta:282307%09red/bta:540378%09red/bta:281878%09red/bta:281073%09red/bta:504994%09red/bta:534125%09red/bta:530401%09red/bta:511224%09red/bta:280831%09red
C-type lectin receptors (CLRs)	Reactome	6.6716e-05	0.00226113	TAB2|NFKBIA|FYN|MAP3K7|CUL1|UBE2D2|CHUK|BCL10|MALT1	http://www.reactome.org/cgi-bin/eventbrowser_st_id?ST_ID=R-BTA-5621481
Cytokine Signaling in Immune system	Reactome	8.17815e-08	1.38474e-05	SUMO1|JUN|NFKBIA|SMAD3|MAP2K1|RAPGEF2|CRK|SPTBN1|YWHAZ|PPM1B|TBK1|FYN|MAP3K7|HBEGF|PIK3R1|JAK1|DUSP4|DUSP6|CUL1|IRAK4|CUL3|TRAF3|CAMK2D|CHUK|MAPK9|TAB2|PTPN11|PTPRA|ATF1|FGF23	http://www.reactome.org/cgi-bin/eventbrowser_st_id?ST_ID=R-BTA-1280215
Death Receptor Signalling	Reactome	0.00414096	0.0497709	TAB2|NFKBIA|MAP3K7|TNFAIP3|ARHGEF3|CHUK|NET1|ARHGEF40	http://www.reactome.org/cgi-bin/eventbrowser_st_id?ST_ID=R-BTA-73887
Downstream signaling events of B Cell Receptor (BCR)	Reactome	0.000269571	0.00676084	NFKBIA|PRKCB|CHUK|CUL1|BCL10|MALT1	http://www.reactome.org/cgi-bin/eventbrowser_st_id?ST_ID=R-BTA-1168372
Downstream TCR signaling	Reactome	4.52236e-06	0.000288358	TAB2|NFKBIA|UBE2D2|MAP3K7|CUL1|CHUK|BCL10|MALT1	http://www.reactome.org/cgi-bin/eventbrowser_st_id?ST_ID=R-BTA-202424
EGFR tyrosine kinase inhibitor resistance	KEGG PATHWAY	0.00369837	0.0466889	IGF1R|NF1|PRKCB|GSK3B|MAP2K1|MTOR|PIK3R1|JAK1|SOS2	http://www.genome.jp/kegg-bin/show_pathway?bta01521/bta:280877%09red/bta:790875%09red/bta:100139219%09red/bta:281848%09red/bta:282325%09red/bta:533199%09red/bta:282307%09red/bta:537201%09red/bta:100138040%09red
Endocrine resistance	KEGG PATHWAY	0.000309204	0.00745658	NCOA3|IGF1R|ADCY7|SOS2|JUN|HBEGF|MAP2K1|MED1|MTOR|PIK3R1|MDM2|MAPK9	http://www.genome.jp/kegg-bin/show_pathway?bta01522/bta:100138040%09red/bta:533199%09red/bta:282307%09red/bta:100139219%09red/bta:520734%09red/bta:522921%09red/bta:281603%09red/bta:534125%09red/bta:281848%09red/bta:540378%09red/bta:523707%09red/bta:280831%09red
Endocytosis	KEGG PATHWAY	0.00104755	0.0197044	USP8|RAB11FIP2|IGF1R|SMURF2|ARAP2|WASHC5|WWP1|BoLA|SMAD2|EPN2|JSP.1|ARF6|ARFGEF2|ARFGEF1|CLTC|RABEP1|MDM2|SMAD3|SH3KBP1|FOLR3	http://www.genome.jp/kegg-bin/show_pathway?bta04144/bta:540709%09red/bta:516067%09red/bta:516010%09red/bta:540826%09red/bta:281022%09red/bta:512010%09red/bta:100294979%09red/bta:513789%09red/bta:540378%09red/bta:533050%09red/bta:505336%09red/bta:407173%09red/bta:281848%09red/bta:515125%09red/bta:508040%09red/bta:281080%09red/bta:538743%09red/bta:539295%09red/bta:510489%09red/bta:504785%09red
Epstein-Barr virus infection	KEGG PATHWAY	0.000436598	0.00971882	BoLA|TRAF3|PIK3R1|TBK1|SAP30L|TAB2|NFKBIA|JUN|MAP3K7|TNFAIP3|USP7|CHUK|MAP2K7|APAF1|CDK6|JAK1|MDM2|MAPK9|IRAK4|JSP.1	http://www.genome.jp/kegg-bin/show_pathway?bta05169/bta:407173%09red/bta:506182%09red/bta:514813%09red/bta:787278%09red/bta:533462%09red/bta:282291%09red/bta:540203%09red/bta:282307%09red/bta:537782%09red/bta:533050%09red/bta:281073%09red/bta:533692%09red/bta:529146%09red/bta:508105%09red/bta:534125%09red/bta:533141%09red/bta:511754%09red/bta:537201%09red/bta:540378%09red/bta:280831%09red
ErbB signaling pathway	KEGG PATHWAY	3.86563e-07	3.82697e-05	MAPK9|NCK1|CRKL|CAMK2D|MAP2K7|PRKCB|JUN|GSK3B|HBEGF|MAP2K1|MTOR|PIK3R1|CRK|ABL2|PAK2|SOS2	http://www.genome.jp/kegg-bin/show_pathway?bta04012/bta:100139219%09red/bta:536154%09red/bta:100138040%09red/bta:532713%09red/bta:790875%09red/bta:518180%09red/bta:533199%09red/bta:512841%09red/bta:511845%09red/bta:513673%09red/bta:787278%09red/bta:522921%09red/bta:282325%09red/bta:534125%09red/bta:282307%09red/bta:280831%09red
Fc epsilon receptor (FCERI) signaling	Reactome	5.73195e-07	5.25941e-05	ITK|TAB2|NFKBIA|JUN|MAP3K7|CUL1|UBE2D2|CHUK|PIK3R1|MAPK9|BCL10|MALT1	http://www.reactome.org/cgi-bin/eventbrowser_st_id?ST_ID=R-BTA-2454202
FCERI mediated NF-kB activation	Reactome	4.52236e-06	0.000288358	TAB2|NFKBIA|UBE2D2|MAP3K7|CUL1|CHUK|BCL10|MALT1	http://www.reactome.org/cgi-bin/eventbrowser_st_id?ST_ID=R-BTA-2871837
FLT3 Signaling	Reactome	4.09799e-05	0.00157313	PTPRA|PIK3R1|CAMK2D|PTPN11|FYN|HBEGF|MAP2K1|RAPGEF2|JAK1|DUSP4|DUSP6|FGF23|SPTBN1|CUL3	http://www.reactome.org/cgi-bin/eventbrowser_st_id?ST_ID=R-BTA-9607240
Focal adhesion	KEGG PATHWAY	0.000562798	0.0120437	CRK|IGF1R|SOS2|CRKL|FYN|PRKCB|ITGA4|GSK3B|MAP2K1|JUN|PDPK1|PIK3R1|ARHGAP5|ITGA1|FLNA|BIRC3|MAPK9|PAK2	http://www.genome.jp/kegg-bin/show_pathway?bta04510/bta:100138102%09red/bta:282325%09red/bta:100138040%09red/bta:790875%09red/bta:281165%09red/bta:282882%09red/bta:282307%09red/bta:513673%09red/bta:512841%09red/bta:788978%09red/bta:535951%09red/bta:534125%09red/bta:533199%09red/bta:281848%09red/bta:514386%09red/bta:518180%09red/bta:527263%09red/bta:280831%09red
FoxO signaling pathway	KEGG PATHWAY	0.000187025	0.00509846	IGF1R|FBXO25|RBL2|KLF2|CHUK|SMAD2|USP7|SMAD3|MAP2K1|PRKAA1|PIK3R1|PDPK1|MDM2|MAPK9|SOS2	http://www.genome.jp/kegg-bin/show_pathway?bta04068/bta:533294%09red/bta:100138102%09red/bta:540404%09red/bta:516010%09red/bta:533199%09red/bta:520939%09red/bta:540328%09red/bta:281073%09red/bta:514813%09red/bta:281848%09red/bta:100138040%09red/bta:515125%09red/bta:534125%09red/bta:282307%09red/bta:540378%09red
GAB1 signalosome	Reactome	0.00143802	0.0242594	HBEGF|PTPN11|PIK3R1|PAG1	http://www.reactome.org/cgi-bin/eventbrowser_st_id?ST_ID=R-BTA-180292
Gene expression (Transcription)	Reactome	6.99822e-08	1.38474e-05	SUMO1|SMAD3|MED1|GTF3C4|NUDT21|TAF8|RPRD1B|SMARCA2|YWHAZ|SMURF2|KMT2E|CDC73|DDX21|CDK13|AFF4|CPSF2|RUNX1|PIP4K2A|CUL1|DDIT4|CDK6|ZNF200|NR4A2|NR4A1|ZNF189|MGA|NR2C2|LBR|MTOR|SKIL|POLR2B|THOC2|BRD7|PAPOLA|UBE2I|E2F6|TAF5|PTPN11|RBBP4|BAZ1B|WDR33|CDK7	http://www.reactome.org/cgi-bin/eventbrowser_st_id?ST_ID=R-BTA-74160
Generic Transcription Pathway	Reactome	1.77069e-05	0.000802571	SUMO1|SMAD3|MED1|SMARCA2|YWHAZ|SMURF2|ZNF200|CDK13|PIP4K2A|CUL1|DDIT4|KMT2E|NR4A2|NR4A1|ZNF189|MGA|NR2C2|LBR|MTOR|SKIL|POLR2B|BRD7|UBE2I|E2F6|TAF5|PTPN11|RBBP4|RUNX1|CDK6|CDK7	http://www.reactome.org/cgi-bin/eventbrowser_st_id?ST_ID=R-BTA-212436
Glioma	KEGG PATHWAY	0.00293201	0.0402576	IGF1R|PIK3R1|CAMK2D|PRKCB|MAP2K1|MTOR|CDK6|MDM2|SOS2	http://www.genome.jp/kegg-bin/show_pathway?bta05214/bta:532713%09red/bta:533199%09red/bta:100139219%09red/bta:281848%09red/bta:282325%09red/bta:282307%09red/bta:511754%09red/bta:540378%09red/bta:100138040%09red
GnRH signaling pathway	KEGG PATHWAY	0.000965876	0.0184448	ADCY7|SOS2|ITPR1|CAMK2D|PRKCB|JUN|HBEGF|MAP2K1|MAP2K7|ITPR2|MAPK9	http://www.genome.jp/kegg-bin/show_pathway?bta04912/bta:317697%09red/bta:100138040%09red/bta:532713%09red/bta:533199%09red/bta:281878%09red/bta:787278%09red/bta:522921%09red/bta:281603%09red/bta:534125%09red/bta:282325%09red/bta:280831%09red
Hemostasis	Reactome	0.0023747	0.034897	YWHAZ|NHLRC2|DOCK9|PIK3R1|FYN|PTPN11|PRKCB|MGLL|DOCK7|APOOL|PIK3CG|DOCK6|GNA15|GNGT2|KIFAP3|TMX3|FLNA|PDE11A|DOCK10|PRKAR1A	http://www.reactome.org/cgi-bin/eventbrowser_st_id?ST_ID=R-BTA-109582
Hepatitis B	KEGG PATHWAY	3.90518e-06	0.000262344	YWHAZ|NFATC1|NFATC2|PRKCB|SOS2|TBK1|TAB2|NFKBIA|JUN|MAP3K7|SMAD2|CHUK|SMAD3|MAP2K1|TRAF3|MAP2K7|APAF1|PIK3R1|JAK1|MAPK9|IRAK4	http://www.genome.jp/kegg-bin/show_pathway?bta05161/bta:506182%09red/bta:287022%09red/bta:516010%09red/bta:100138040%09red/bta:787278%09red/bta:282291%09red/bta:540203%09red/bta:282307%09red/bta:537782%09red/bta:281073%09red/bta:533692%09red/bta:529146%09red/bta:282325%09red/bta:515125%09red/bta:533199%09red/bta:533141%09red/bta:530401%09red/bta:534125%09red/bta:537201%09red/bta:511224%09red/bta:…
Hepatitis C	KEGG PATHWAY	0.00148373	0.0249188	YWHAZ|PPP2R1B|TRAF3|PIK3R1|TBK1|EIF2AK3|NFKBIA|EIF2AK4|GSK3B|MAP2K1|CHUK|CDK6|JAK1|APAF1|SOS2	http://www.genome.jp/kegg-bin/show_pathway?bta05160/bta:535820%09red/bta:506182%09red/bta:513829%09red/bta:287022%09red/bta:282291%09red/bta:537782%09red/bta:281073%09red/bta:100138150%09red/bta:511754%09red/bta:100138040%09red/bta:533199%09red/bta:533141%09red/bta:282307%09red/bta:537201%09red/bta:790875%09red
Hepatocellular carcinoma	KEGG PATHWAY	0.000373372	0.0087789	DPF3|IGF1R|PIK3R1|ARID1B|ARID2|PRKCB|SMAD2|GSK3B|SMAD3|MAP2K1|MTOR|CDK6|PBRM1|APC|SMARCA2|BRD7|SOS2	http://www.genome.jp/kegg-bin/show_pathway?bta05225/bta:281848%09red/bta:533233%09red/bta:506557%09red/bta:516010%09red/bta:100138040%09red/bta:790875%09red/bta:282307%09red/bta:100139219%09red/bta:787359%09red/bta:540904%09red/bta:511754%09red/bta:282325%09red/bta:515125%09red/bta:533199%09red/bta:505229%09red/bta:526153%09red/bta:517876%09red
Herpes simplex virus 1 infection	KEGG PATHWAY	5.25295e-06	0.000323961	ZNF699|ZNF317|NFKBIA|BIRC3|IRAK4|ZNF621|JSP.1|ZNF200|SRSF4|ZNF606|HCFC2|TBK1|ZNF605|MAP3K7|ZNF585A|PIK3R1|JAK1|ZNF285|APAF1|TRAF3|ZNF420|ZNF41|ZNF189|CHUK|MTOR|SRPK1|BoLA|ZNF154|TAB2|PTPN11|EIF2AK4|ZNF705A|ZNF792|ZNF568|EIF2AK3	http://www.genome.jp/kegg-bin/show_pathway?bta05168/bta:530346%09red/bta:506182%09red/bta:513829%09red/bta:533590%09red/bta:782885%09red/bta:407173%09red/bta:282307%09red/bta:514386%09red/bta:100125413%09red/bta:535820%09red/bta:540816%09red/bta:537782%09red/bta:533050%09red/bta:531674%09red/bta:519314%09red/bta:537201%09red/bta:107131432%09red/bta:616329%09red/bta:789970%09red/bta:100124518%09re…
Human cytomegalovirus infection	KEGG PATHWAY	6.65453e-05	0.00226113	NFATC1|NFATC2|CRKL|NFKBIA|MAP2K1|JSP.1|CRK|TBK1|PIK3R1|JAK1|GNA13|PRKCB|CHUK|MTOR|ITPR2|MDM2|ITPR1|BoLA|ADCY7|SOS2|GSK3B|GNGT2|CDK6	http://www.genome.jp/kegg-bin/show_pathway?bta05163/bta:518180%09red/bta:407173%09red/bta:282325%09red/bta:533199%09red/bta:282307%09red/bta:540378%09red/bta:512841%09red/bta:533050%09red/bta:281878%09red/bta:530401%09red/bta:537201%09red/bta:505611%09red/bta:790875%09red/bta:281073%09red/bta:511754%09red/bta:281603%09red/bta:511224%09red/bta:317697%09red/bta:282291%09red/bta:100139219%09red/bta:…
Human immunodeficiency virus 1 infection	KEGG PATHWAY	1.48615e-07	1.88809e-05	NFATC1|NFATC2|FBXW11|CRKL|NFKBIA|MAP2K1|MAP2K7|JSP.1|CRK|TBK1|JUN|MAP3K7|PIK3R1|WEE1|MAPK9|CUL1|IRAK4|PRKCB|CHUK|MTOR|ITPR2|ITPR1|BoLA|AP1G1|CUL4A|GNGT2|TAB2|PAK2	http://www.genome.jp/kegg-bin/show_pathway?bta05170/bta:518180%09red/bta:534125%09red/bta:513673%09red/bta:507677%09red/bta:407173%09red/bta:282325%09red/bta:533199%09red/bta:282307%09red/bta:617935%09red/bta:540642%09red/bta:512841%09red/bta:533050%09red/bta:281878%09red/bta:787278%09red/bta:530401%09red/bta:529146%09red/bta:540322%09red/bta:281073%09red/bta:540203%09red/bta:511224%09red/bta:280…
IL-17 signaling pathway	KEGG PATHWAY	0.00265417	0.0375375	TRAF3|TBK1|TAB2|NFKBIA|JUN|MAP3K7|TNFAIP3|GSK3B|CHUK|MAPK9	http://www.genome.jp/kegg-bin/show_pathway?bta04657/bta:506182%09red/bta:282291%09red/bta:540203%09red/bta:281073%09red/bta:529146%09red/bta:508105%09red/bta:534125%09red/bta:533141%09red/bta:790875%09red/bta:280831%09red
Immune System	Reactome	9.64648e-08	1.4516e-05	HECTD1|WWP1|SUMO1|JUN|NFKBIA|UBE2D2|SMAD3|ADAM10|MOSPD2|MAP2K1|TRAF3|RAPGEF2|CRK|UBR1|SPTBN1|YWHAZ|SMURF2|PPM1B|TBK1|CPNE3|CDK13|FYN|MAP3K7|HBEGF|PIK3R1|JAK1|TMEM30A|DUSP4|MAPK9|NPEPPS|CUL1|IRAK4|CUL3|UFL1|FBXL20|LRSAM1|CAMK2D|ENPP4|PRKCB|CHUK|CD68|UBA5|HERC4|UBR2|TRIP12|PAG1|BCL10|ITK|BoLA|DUSP6|NCK1|ZNRF2|TAB2|PTPN11|CUL2|TNFAIP3|MALT1|PTPRA|CAND1|PPP2R5E|FBXW7|ATF1|FGF23|FOLR3	http://www.reactome.org/cgi-bin/eventbrowser_st_id?ST_ID=R-BTA-168256
Innate Immune System	Reactome	0.000180516	0.00499339	JUN|NFKBIA|UBE2D2|ADAM10|MOSPD2|CRK|TBK1|CPNE3|CDK13|FYN|MAP3K7|PIK3R1|TMEM30A|DUSP4|DUSP6|CUL1|MALT1|TRAF3|ENPP4|CHUK|CD68|BCL10|ITK|BoLA|MAPK9|NCK1|TAB2|PTPN11|TNFAIP3|IRAK4|CAND1|ATF1|FOLR3	http://www.reactome.org/cgi-bin/eventbrowser_st_id?ST_ID=R-BTA-168249
Insulin resistance	KEGG PATHWAY	0.000348919	0.00825555	RPS6KA3|ACACB|PRKCE|PTPN11|NFKBIA|TBC1D4|PRKAA1|GSK3B|PRKCB|MTOR|PIK3R1|PDPK1|MAPK9	http://www.genome.jp/kegg-bin/show_pathway?bta04931/bta:100139219%09red/bta:100138102%09red/bta:511190%09red/bta:540404%09red/bta:282291%09red/bta:533590%09red/bta:790875%09red/bta:507041%09red/bta:282325%09red/bta:534125%09red/bta:282307%09red/bta:515338%09red/bta:534649%09red
Insulin signaling pathway	KEGG PATHWAY	8.65073e-05	0.00275797	PHKB|CRKL|ACACB|PHKA1|PRKAA1|GSK3B|MAP2K1|PRKAR2B|SH2B2|PRKAR1A|PIK3R1|CRK|MTOR|PDPK1|MAPK9|SOS2	http://www.genome.jp/kegg-bin/show_pathway?bta04910/bta:615074%09red/bta:100336808%09red/bta:100138102%09red/bta:617840%09red/bta:540404%09red/bta:790875%09red/bta:518180%09red/bta:533199%09red/bta:512841%09red/bta:100139219%09red/bta:511783%09red/bta:282463%09red/bta:100138040%09red/bta:534125%09red/bta:282307%09red/bta:515338%09red
Interleukin-1 family signaling	Reactome	0.000341936	0.00814154	TBK1|TAB2|NFKBIA|MAP3K7|CHUK|SMAD3|CUL1|IRAK4	http://www.reactome.org/cgi-bin/eventbrowser_st_id?ST_ID=R-BTA-446652
Interleukin-1 signaling	Reactome	0.00271256	0.0380771	TAB2|NFKBIA|CHUK|MAP3K7|CUL1|IRAK4	http://www.reactome.org/cgi-bin/eventbrowser_st_id?ST_ID=R-BTA-9020702
Interleukin-17 signaling	Reactome	0.000113646	0.00336888	MAPK9|JUN|CHUK|DUSP4|DUSP6|ATF1|CUL1	http://www.reactome.org/cgi-bin/eventbrowser_st_id?ST_ID=R-BTA-448424
Interleukin-3, Interleukin-5 and GM-CSF signaling	Reactome	0.000407772	0.00913117	YWHAZ|PTPN11|FYN|PIK3R1|JAK1|CRK	http://www.reactome.org/cgi-bin/eventbrowser_st_id?ST_ID=R-BTA-512988
Intracellular signaling by second messengers	Reactome	0.00164792	0.0273105	TNKS|PTPN11|FYN|RBBP4|HBEGF|MTOR|PRKAR1A|PIK3R1|PIP4K2A|FGF23|IRAK4	http://www.reactome.org/cgi-bin/eventbrowser_st_id?ST_ID=R-BTA-9006925
Kaposi sarcoma-associated herpesvirus infection	KEGG PATHWAY	4.63905e-05	0.00169438	BoLA|NFATC1|NFATC2|ITPR1|PIK3R1|TBK1|NFKBIA|JUN|CHUK|PIK3CG|GSK3B|MAP2K1|TRAF3|MTOR|GNGT2|CDK6|JAK1|ITPR2|MAP2K7|MAPK9|JSP.1	http://www.genome.jp/kegg-bin/show_pathway?bta05167/bta:317697%09red/bta:506182%09red/bta:281797%09red/bta:282291%09red/bta:533199%09red/bta:282307%09red/bta:787278%09red/bta:100139219%09red/bta:533050%09red/bta:530001%09red/bta:281878%09red/bta:281073%09red/bta:407173%09red/bta:530401%09red/bta:534125%09red/bta:533141%09red/bta:511754%09red/bta:537201%09red/bta:511224%09red/bta:790875%09red/bta:…
Lysine degradation	KEGG PATHWAY	0.00339974	0.0437065	KMT2C|ASH1L|KMT2E|AASS|SUV39H2|KMT5B|SETD3|SETD2	http://www.genome.jp/kegg-bin/show_pathway?bta00310/bta:512324%09red/bta:539860%09red/bta:536936%09red/bta:539121%09red/bta:789336%09red/bta:767828%09red/bta:540563%09red/bta:520865%09red
MAP kinase activation	Reactome	0.000113646	0.00336888	MAPK9|JUN|CHUK|DUSP4|DUSP6|ATF1|CUL1	http://www.reactome.org/cgi-bin/eventbrowser_st_id?ST_ID=R-BTA-450294
MAPK family signaling cascades	Reactome	7.24534e-05	0.00239096	NCOA3|PTPRA|CAMK2D|PTPN11|FYN|HBEGF|MAP2K1|RAPGEF2|JAK1|DUSP4|DUSP6|FGF23|SPTBN1|CUL3	http://www.reactome.org/cgi-bin/eventbrowser_st_id?ST_ID=R-BTA-5683057
MAPK signaling pathway	KEGG PATHWAY	1.24184e-07	1.7303e-05	NFATC1|RASGRP1|CRKL|MAP2K1|MAP2K7|RAPGEF2|CRK|MAPKAPK5|MAPK9|MAPK8IP3|PPM1B|JUN|MAP3K7|PRKCB|CACNB4|NF1|DUSP4|DUSP6|IRAK4|IGF1R|NTF3|NR4A1|CHUK|RASA1|PTPN5|TAOK3|RPS6KA3|SOS2|TAB2|FLNA|FGF23|PAK2	http://www.genome.jp/kegg-bin/show_pathway?bta04010/bta:537598%09red/bta:615850%09red/bta:534125%09red/bta:513673%09red/bta:282325%09red/bta:533199%09red/bta:282032%09red/bta:534620%09red/bta:511190%09red/bta:512841%09red/bta:787278%09red/bta:529146%09red/bta:540380%09red/bta:281165%09red/bta:281995%09red/bta:530239%09red/bta:100139484%09red/bta:518180%09red/bta:515310%09red/bta:540203%09red/bta:…
MAPK targets/ Nuclear events mediated by MAP kinases	Reactome	0.000382558	0.00882935	DUSP6|MAPK9|JUN|ATF1|DUSP4	http://www.reactome.org/cgi-bin/eventbrowser_st_id?ST_ID=R-BTA-450282
MAPK1/MAPK3 signaling	Reactome	0.000113729	0.00336888	PTPRA|CAMK2D|PTPN11|FYN|HBEGF|MAP2K1|RAPGEF2|JAK1|DUSP4|DUSP6|FGF23|SPTBN1|CUL3	http://www.reactome.org/cgi-bin/eventbrowser_st_id?ST_ID=R-BTA-5684996
Measles	KEGG PATHWAY	2.71475e-05	0.00113477	TRAF3|PIK3R1|TBK1|TAB2|EIF2AK3|NFKBIA|JUN|MAP3K7|TNFAIP3|EIF2AK4|GSK3B|CHUK|APAF1|CDK6|JAK1|MAPK9|CSNK2A1|IRAK4	http://www.genome.jp/kegg-bin/show_pathway?bta05162/bta:535820%09red/bta:282419%09red/bta:513829%09red/bta:282291%09red/bta:540203%09red/bta:282307%09red/bta:537782%09red/bta:506182%09red/bta:281073%09red/bta:533692%09red/bta:529146%09red/bta:508105%09red/bta:534125%09red/bta:533141%09red/bta:511754%09red/bta:537201%09red/bta:790875%09red/bta:280831%09red
Metabolic pathways	KEGG PATHWAY	0.000902371	0.0176808	MSMO1|ACADSB|NSDHL|NUDT9|ALG2|IDI1|MGLL|NMRK1|FUT4|SC5D|MBOAT1|IMPAD1|ADPGK|PDE11A|GLS|SQLE|FECH|FKRP|B3GNT5|PI4K2B|FDFT1|LPIN3|B3GNT2|LPIN1|AASS|SCD|ACACB|FIG4|PIK3CG|CMAS|ACSS3|SELENOI|GPX2|RRM2B|MCCC1|TRAK2|MTMR4|PIP4K2A|ND4|PIGN|ND6|HMGCS1|PTS|ST3GAL6|MTM1|NDUFA1|MTR|MTHFS|ENPP4|CYP51A1|MAN2A1|NDUFS6|ADCY7|BCAT1|HMGCR|GALNT4|GALNT7|MTAP|INPP5F|MAN1A2|DEGS1|NNT|HACD4|KYAT3|ACSL3|SUCLA2|PFKFB2|…	http://www.genome.jp/kegg-bin/show_pathway?bta01100/bta:616694%09red/bta:280759%09red/bta:541284%09red/bta:505995%09red/bta:533088%09red/bta:507290%09red/bta:444860%09red/bta:618814%09red/bta:281177%09red/bta:524446%09red/bta:3283888%09red/bta:534118%09red/bta:280924%09red/bta:281976%09red/bta:407159%09red/bta:508712%09red/bta:513372%09red/bta:521637%09red/bta:3283886%09red/bta:515338%09red/bta:2…
Metabolism	Reactome	9.31541e-05	0.00292038	MSMO1|HS3ST3B1|ACADSB|NSDHL|IDI1|MGLL|OSBPL1A|MBOAT1|MED1|IMPAD1|ADPGK|SQLE|FECH|PITPNB|NCOA2|NCOA1|NCOA6|B3GNT2|CPNE3|CBR4|ACACB|PPM1K|PIK3CG|PIK3R1|MTM1|MTMR4|PIP4K2A|ND4|MID1IP1|RDH11|FDFT1|NUDT9|LRP12|PTS|ST3GAL6|NDUFA1|MTHFS|CYP51A1|BCAT1|LBR|PRKAR1A|HMGCR|STARD3NL|NNT|CHST14|SC5D|ACSL3|PFKFB2|AZIN1|CYB5B|AGPAT5|GNA15|GNGT2|NDUFS6|NDUFAF1|ND6|DBT	http://www.reactome.org/cgi-bin/eventbrowser_st_id?ST_ID=R-BTA-1430728
Metabolism of lipids	Reactome	1.9089e-05	0.000844859	MSMO1|NSDHL|IDI1|MGLL|OSBPL1A|MBOAT1|MED1|SQLE|PIP4K2A|NCOA2|NCOA1|NCOA6|CPNE3|CBR4|PIK3CG|PIK3R1|CYP51A1|MTMR4|FDFT1|MID1IP1|ACACB|MTM1|PITPNB|LBR|HMGCR|STARD3NL|SC5D|ACSL3|AGPAT5	http://www.reactome.org/cgi-bin/eventbrowser_st_id?ST_ID=R-BTA-556833
Metabolism of proteins	Reactome	8.41522e-05	0.00270582	USP8|RANBP2|ALG2|CASP8AP2|NFKBIA|UBE2D2|RPL35A|SMAD3|ADAM10|DCAF10|USP28|SEC16A|USP24|NGLY1|SPTBN1|SMURF2|B3GNT2|CDC73|TADA2B|MAP3K7|RPL22|SUMO1|MRPL57|NUP210|CUL1|CUL2|CUL3|RPS27|TRAF3|TNKS|ST3GAL6|RAD21|COG2|SENP5|PIGN|NCOA1|USO1|PPP6R3|APC|UBA2|BCL10|UBE2I|CAND1|RPL39|FEM1B|EIF2AK3|NUP58|GNAT2|TNFAIP3|UBE2T|GNGT2|RPL10|FBXW7|FBXL20|FGF23	http://www.reactome.org/cgi-bin/eventbrowser_st_id?ST_ID=R-BTA-392499
Metabolism of RNA	Reactome	0.00171745	0.0282142	SMN2|RPL35A|DHX15|NUDT21|CWC22|CPSF2|YWHAZ|BMS1|RPL22|UTP15|NUP210|RANBP2|RPS27|CDC5L|RPL10|POLR2B|THOC2|PAPOLA|DDX21|RPL39|NUP58|DDX46|WDR33|CDK7	http://www.reactome.org/cgi-bin/eventbrowser_st_id?ST_ID=R-BTA-8953854
Metabolism of steroids	Reactome	7.284e-07	6.52438e-05	NCOA2|MSMO1|NCOA1|NSDHL|SC5D|IDI1|SQLE|OSBPL1A|LBR|HMGCR|CYP51A1|FDFT1|STARD3NL	http://www.reactome.org/cgi-bin/eventbrowser_st_id?ST_ID=R-BTA-8957322
Mitophagy - animal	KEGG PATHWAY	0.0040305	0.0497709	USP8|TBK1|EIF2AK3|NBR1|JUN|RHOT1|MAPK9|CSNK2A1	http://www.genome.jp/kegg-bin/show_pathway?bta04137/bta:535820%09red/bta:282419%09red/bta:511257%09red/bta:515032%09red/bta:534125%09red/bta:533141%09red/bta:538743%09red/bta:280831%09red
mTOR signaling pathway	KEGG PATHWAY	0.00221238	0.0331592	CAB39L|IGF1R|RPS6KA3|DDIT4|SOS2|PRKCB|CLIP1|PRKAA1|GSK3B|MAP2K1|MTOR|CHUK|PIK3R1|PDPK1	http://www.genome.jp/kegg-bin/show_pathway?bta04150/bta:100138102%09red/bta:534624%09red/bta:511190%09red/bta:790875%09red/bta:529235%09red/bta:100139219%09red/bta:281073%09red/bta:540404%09red/bta:281848%09red/bta:282325%09red/bta:533199%09red/bta:282307%09red/bta:519724%09red/bta:100138040%09red
MyD88 cascade initiated on plasma membrane	Reactome	1.42406e-05	0.000723963	MAPK9|TAB2|NFKBIA|JUN|MAP3K7|CHUK|DUSP4|DUSP6|ATF1|CUL1	http://www.reactome.org/cgi-bin/eventbrowser_st_id?ST_ID=R-BTA-975871
MyD88 dependent cascade initiated on endosome	Reactome	3.49502e-06	0.000239059	MAPK9|TAB2|NFKBIA|JUN|MAP3K7|CHUK|DUSP4|DUSP6|ATF1|CUL1|IRAK4	http://www.reactome.org/cgi-bin/eventbrowser_st_id?ST_ID=R-BTA-975155
MyD88:MAL(TIRAP) cascade initiated on plasma membrane	Reactome	1.68687e-05	0.000783456	MAPK9|TAB2|NFKBIA|JUN|MAP3K7|CHUK|DUSP4|DUSP6|ATF1|CUL1	http://www.reactome.org/cgi-bin/eventbrowser_st_id?ST_ID=R-BTA-166058
MyD88-independent TLR4 cascade	Reactome	8.83406e-08	1.38474e-05	MAPK9|TBK1|TAB2|PTPN11|NFKBIA|JUN|MAP3K7|CHUK|TRAF3|DUSP4|DUSP6|ATF1|CUL1	http://www.reactome.org/cgi-bin/eventbrowser_st_id?ST_ID=R-BTA-166166
Negative regulation of the PI3K/AKT network	Reactome	0.00279105	0.0387451	PTPN11|FYN|HBEGF|PIK3R1|PIP4K2A|FGF23|IRAK4	http://www.reactome.org/cgi-bin/eventbrowser_st_id?ST_ID=R-BTA-199418
Neurotrophin signaling pathway	KEGG PATHWAY	4.42276e-07	4.26627e-05	NTF3|SOS2|CRKL|CAMK2D|PTPN11|NFKBIA|JUN|KIDINS220|GSK3B|MAP2K7|MAP2K1|RPS6KA3|SH2B2|SH2B3|PIK3R1|CRK|PDPK1|MAPK9|IRAK4	http://www.genome.jp/kegg-bin/show_pathway?bta04722/bta:100138102%09red/bta:617840%09red/bta:536267%09red/bta:511190%09red/bta:100138040%09red/bta:532713%09red/bta:282291%09red/bta:533590%09red/bta:534125%09red/bta:532393%09red/bta:787278%09red/bta:533692%09red/bta:614726%09red/bta:533199%09red/bta:282307%09red/bta:512841%09red/bta:518180%09red/bta:790875%09red/bta:280831%09red
NF-kappa B signaling pathway	KEGG PATHWAY	0.000178829	0.00498338	UBE2I|PRKCB|TAB2|NFKBIA|BIRC3|MAP3K7|TNFAIP3|CHUK|TRAF3|MALT1|CSNK2A1|BCL10|IRAK4	http://www.genome.jp/kegg-bin/show_pathway?bta04064/bta:506182%09red/bta:540824%09red/bta:515573%09red/bta:282291%09red/bta:282419%09red/bta:281073%09red/bta:533692%09red/bta:504994%09red/bta:282325%09red/bta:508105%09red/bta:540203%09red/bta:529146%09red/bta:514386%09red
NOD-like receptor signaling pathway	KEGG PATHWAY	0.000564908	0.0120437	NEK7|ITPR1|ERBIN|TBK1|TAB2|NFKBIA|JUN|MAP3K7|TNFAIP3|CHUK|TRAF3|TP53BP1|JAK1|ITPR2|BIRC3|MAPK9|IRAK4	http://www.genome.jp/kegg-bin/show_pathway?bta04621/bta:512866%09red/bta:317697%09red/bta:506182%09red/bta:282291%09red/bta:540203%09red/bta:509111%09red/bta:281878%09red/bta:281073%09red/bta:533692%09red/bta:529146%09red/bta:781355%09red/bta:508105%09red/bta:534125%09red/bta:533141%09red/bta:514386%09red/bta:537201%09red/bta:280831%09red
Nuclear Envelope Breakdown	Reactome	0.0024976	0.0361383	LEMD3|NUP58|NUP210|PRKCB|RANBP2	http://www.reactome.org/cgi-bin/eventbrowser_st_id?ST_ID=R-BTA-2980766
Oocyte meiosis	KEGG PATHWAY	0.00068865	0.0140799	YWHAZ|PPP2R1B|RPS6KA3|FBXW11|CAMK2D|IGF1R|MAP2K1|ADCY7|SLK|ITPR2|PPP2R5E|ITPR1|CUL1	http://www.genome.jp/kegg-bin/show_pathway?bta04114/bta:317697%09red/bta:540642%09red/bta:100138150%09red/bta:511190%09red/bta:532713%09red/bta:287022%09red/bta:533617%09red/bta:281878%09red/bta:535342%09red/bta:281848%09red/bta:281603%09red/bta:533199%09red/bta:407228%09red
Osteoclast differentiation	KEGG PATHWAY	0.00174474	0.0285379	NFATC1|NFATC2|TAB2|NFKBIA|FYN|MAP3K7|CHUK|MAP2K1|JUN|MAP2K7|PIK3R1|JAK1|MAPK9	http://www.genome.jp/kegg-bin/show_pathway?bta04380/bta:540203%09red/bta:282291%09red/bta:533199%09red/bta:282307%09red/bta:787278%09red/bta:281073%09red/bta:529146%09red/bta:534125%09red/bta:530401%09red/bta:537201%09red/bta:511224%09red/bta:527263%09red/bta:280831%09red
Other interleukin signaling	Reactome	7.24534e-05	0.00239096	PTPRA|PIK3R1|CAMK2D|PTPN11|FYN|HBEGF|MAP2K1|RAPGEF2|JAK1|DUSP4|DUSP6|FGF23|SPTBN1|CUL3	http://www.reactome.org/cgi-bin/eventbrowser_st_id?ST_ID=R-BTA-449836
Pancreatic cancer	KEGG PATHWAY	0.000167365	0.00476378	CDK6|ARHGEF6|CHUK|SMAD2|SMAD3|MAP2K1|MTOR|PIK3R1|JAK1|MAPK9|RALA	http://www.genome.jp/kegg-bin/show_pathway?bta05212/bta:538477%09red/bta:516010%09red/bta:533199%09red/bta:100139219%09red/bta:533823%09red/bta:281073%09red/bta:511754%09red/bta:515125%09red/bta:534125%09red/bta:282307%09red/bta:537201%09red
Pathways in cancer	KEGG PATHWAY	0.000135248	0.00397501	RASGRP1|CRKL|NFKBIA|BIRC3|SMAD2|SMAD3|MAP2K1|CRK|NCOA3|NCOA1|APAF1|JUN|PIK3R1|JAK1|MAPK9|CUL1|CUL2|GNGT2|IGF1R|TRAF3|CAMK2D|PRKCB|CHUK|APPL1|MTOR|MSH6|MDM2|ADCY7|SOS2|GSK3B|F2R|RUNX1|GNA13|CDK6|APC|FGF23|RALA|TPR	http://www.genome.jp/kegg-bin/show_pathway?bta05200/bta:526585%09red/bta:538477%09red/bta:532713%09red/bta:518180%09red/bta:517850%09red/bta:506182%09red/bta:282325%09red/bta:533199%09red/bta:282307%09red/bta:514386%09red/bta:540378%09red/bta:516010%09red/bta:540526%09red/bta:512841%09red/bta:537782%09red/bta:529631%09red/bta:407228%09red/bta:537201%09red/bta:505611%09red/bta:535219%09red/bta:530…
PD-L1 expression and PD-1 checkpoint pathway in cancer	KEGG PATHWAY	0.000282974	0.00704998	NFATC1|NFATC2|RASGRP1|PTPN11|NFKBIA|JUN|CHUK|MAP2K1|MTOR|PIK3R1|JAK1|CSNK2A1	http://www.genome.jp/kegg-bin/show_pathway?bta05235/bta:282291%09red/bta:533125%09red/bta:282419%09red/bta:100139219%09red/bta:281073%09red/bta:530401%09red/bta:533199%09red/bta:282307%09red/bta:537201%09red/bta:511224%09red/bta:533590%09red/bta:280831%09red
Phospholipid metabolism	Reactome	0.00352365	0.0446329	CPNE3|MTM1|MGLL|MBOAT1|PIK3CG|AGPAT5|PIK3R1|MTMR4|PIP4K2A|PITPNB	http://www.reactome.org/cgi-bin/eventbrowser_st_id?ST_ID=R-BTA-1483257
PI Metabolism	Reactome	0.00307343	0.0408559	MTM1|PIK3CG|PIK3R1|MTMR4|PIP4K2A|PITPNB	http://www.reactome.org/cgi-bin/eventbrowser_st_id?ST_ID=R-BTA-1483255
PI3K-Akt signaling pathway	KEGG PATHWAY	0.00168609	0.0278204	PPP2R1B|ITGA1|ITGA4|PRKAA1|MAP2K1|YWHAZ|PIK3CG|PIK3R1|JAK1|IGF1R|NTF3|DDIT4|RBL2|NR4A1|CHUK|MTOR|PPP2R5E|PHLPP2|MDM2|SOS2|GSK3B|F2R|GNGT2|CDK6|PDPK1|FGF23	http://www.genome.jp/kegg-bin/show_pathway?bta04151/bta:533294%09red/bta:526585%09red/bta:533199%09red/bta:533617%09red/bta:282882%09red/bta:282307%09red/bta:540378%09red/bta:287022%09red/bta:533130%09red/bta:100138150%09red/bta:528390%09red/bta:537201%09red/bta:100138040%09red/bta:530239%09red/bta:790875%09red/bta:281073%09red/bta:511754%09red/bta:100138102%09red/bta:540404%09red/bta:532393%09re…
PI5P, PP2A and IER3 Regulate PI3K/AKT Signaling	Reactome	0.00279105	0.0387451	PTPN11|FYN|HBEGF|PIK3R1|PIP4K2A|FGF23|IRAK4	http://www.reactome.org/cgi-bin/eventbrowser_st_id?ST_ID=R-BTA-6811558
PIP3 activates AKT signaling	Reactome	0.00155008	0.0259173	TNKS|PTPN11|FYN|RBBP4|HBEGF|MTOR|PIK3R1|PIP4K2A|FGF23|IRAK4	http://www.reactome.org/cgi-bin/eventbrowser_st_id?ST_ID=R-BTA-1257604
Platelet activation, signaling and aggregation	Reactome	0.00264152	0.0374996	YWHAZ|NHLRC2|TMX3|FYN|PTPN11|PRKCB|MGLL|APOOL|PIK3CG|GNA15|GNGT2|PIK3R1|FLNA	http://www.reactome.org/cgi-bin/eventbrowser_st_id?ST_ID=R-BTA-76002
Post-translational protein modification	Reactome	1.3365e-05	0.000708158	USP8|RANBP2|ALG2|CASP8AP2|NFKBIA|UBE2D2|SMAD3|ADAM10|DCAF10|USP28|SEC16A|USP24|NGLY1|SPTBN1|SMURF2|B3GNT2|CDC73|TADA2B|MAP3K7|SUMO1|NUP210|CUL1|CUL2|CUL3|TRAF3|TNKS|ST3GAL6|RAD21|COG2|SENP5|PIGN|NCOA1|USO1|PPP6R3|UBA2|BCL10|UBE2I|CAND1|FEM1B|NUP58|TNFAIP3|UBE2T|APC|FBXW7|FBXL20|FGF23	http://www.reactome.org/cgi-bin/eventbrowser_st_id?ST_ID=R-BTA-597592
Processing and activation of SUMO	Reactome	0.000796112	0.015763	UBE2I|SUMO1|SENP5|UBA2	http://www.reactome.org/cgi-bin/eventbrowser_st_id?ST_ID=R-BTA-3215018
Processing of Intronless Pre-mRNAs	Reactome	0.00186513	0.0294816	NUDT21|PAPOLA|WDR33|CPSF2	http://www.reactome.org/cgi-bin/eventbrowser_st_id?ST_ID=R-BTA-77595
Prostate cancer	KEGG PATHWAY	0.00352365	0.0446329	IGF1R|SOS2|NFKBIA|CHUK|GSK3B|MAP2K1|MTOR|PIK3R1|PDPK1|MDM2	http://www.genome.jp/kegg-bin/show_pathway?bta05215/bta:100138102%09red/bta:282291%09red/bta:533199%09red/bta:100139219%09red/bta:281073%09red/bta:281848%09red/bta:100138040%09red/bta:790875%09red/bta:282307%09red/bta:540378%09red
RAF/MAP kinase cascade	Reactome	0.000258655	0.00657474	PTPRA|CAMK2D|FYN|HBEGF|MAP2K1|RAPGEF2|JAK1|DUSP4|DUSP6|FGF23|SPTBN1|CUL3	http://www.reactome.org/cgi-bin/eventbrowser_st_id?ST_ID=R-BTA-5673001
RAF-independent MAPK1/3 activation	Reactome	0.000382558	0.00882935	DUSP4|MAP2K1|DUSP6|PTPN11|JAK1	http://www.reactome.org/cgi-bin/eventbrowser_st_id?ST_ID=R-BTA-112409
Ras signaling pathway	KEGG PATHWAY	0.00199871	0.0312558	IGF1R|MAPK9|RASGRP1|PIK3R1|TBK1|PTPN11|PRKCB|ARF6|RASA1|MAP2K1|NTF3|GNGT2|NF1|CHUK|PAK2|ABL2|FGF23|RALA|SOS2	http://www.genome.jp/kegg-bin/show_pathway?bta04014/bta:100294979%09red/bta:530239%09red/bta:280877%09red/bta:281797%09red/bta:533125%09red/bta:533199%09red/bta:532393%09red/bta:511845%09red/bta:513673%09red/bta:281073%09red/bta:538477%09red/bta:281848%09red/bta:282325%09red/bta:534125%09red/bta:533141%09red/bta:282307%09red/bta:282032%09red/bta:533590%09red/bta:100138040%09red
Regulation of actin cytoskeleton	KEGG PATHWAY	0.00274251	0.0383544	SPATA13|SOS2|CRKL|ARHGEF6|ITGA1|ITGA4|EZR|F2R|MAP2K1|GNA13|PIK3R1|CRK|APC|PAK2|PIP4K2A|FGF23|IQGAP2	http://www.genome.jp/kegg-bin/show_pathway?bta04810/bta:281574%09red/bta:526585%09red/bta:530239%09red/bta:533233%09red/bta:782315%09red/bta:518180%09red/bta:282882%09red/bta:512841%09red/bta:513673%09red/bta:533289%09red/bta:533823%09red/bta:785769%09red/bta:535951%09red/bta:533199%09red/bta:282307%09red/bta:505611%09red/bta:100138040%09red
Regulation of lipid metabolism by Peroxisome proliferator-activated receptor alpha (PPARalpha)	Reactome	0.00186513	0.0294816	NCOA2|NCOA1|NCOA6|MED1	http://www.reactome.org/cgi-bin/eventbrowser_st_id?ST_ID=R-BTA-400206
Regulation of RUNX1 Expression and Activity	Reactome	0.00203553	0.0312558	PTPN11|RUNX1|CDK6	http://www.reactome.org/cgi-bin/eventbrowser_st_id?ST_ID=R-BTA-8934593
Renal cell carcinoma	KEGG PATHWAY	0.00177614	0.0289257	SOS2|CRKL|PTPN11|JUN|MAP2K1|PAK2|PIK3R1|CRK|CUL2	http://www.genome.jp/kegg-bin/show_pathway?bta05211/bta:535219%09red/bta:518180%09red/bta:512841%09red/bta:513673%09red/bta:100138040%09red/bta:533199%09red/bta:282307%09red/bta:533590%09red/bta:280831%09red
RNA Polymerase II Transcription	Reactome	2.99112e-07	3.12572e-05	SUMO1|SMAD3|RPRD1B|NUDT21|TAF8|SMARCA2|YWHAZ|SMURF2|KMT2E|CDC73|CDK13|AFF4|CPSF2|RUNX1|PIP4K2A|CUL1|DDIT4|CDK6|ZNF200|NR4A2|NR4A1|ZNF189|MGA|NR2C2|LBR|MTOR|SKIL|POLR2B|THOC2|BRD7|PAPOLA|UBE2I|E2F6|TAF5|PTPN11|RBBP4|MED1|WDR33|CDK7	http://www.reactome.org/cgi-bin/eventbrowser_st_id?ST_ID=R-BTA-73857
Signal Transduction	Reactome	1.5856e-06	0.000126916	USP8|TNKS|WWP1|METAP1|JUN|NFKBIA|MGLL|EEF2K|ARHGEF3|ADAM10|MAP2K1|MED1|RAPGEF2|CRK|SKIL|GNAT2|PROKR2|PDE11A|SPTBN1|PYGO1|NCOA2|NCOA3|SMURF2|CDC73|FYN|MAP3K7|PIK3CG|HBEGF|CLIP1|NET1|POLR2B|RGS1|PIK3R1|JAK1|DUSP4|MTMR4|PIP4K2A|CUL1|IRAK4|CUL3|RPS27|LRP12|NTF3|CLASP2|APC|CAMK2D|KHDRBS1|PRKCB|CHUK|YWHAZ|SMAD3|NCOA1|MTOR|PRKAR1A|PPP2R5E|SAV1|PAG1|GNA15|CAB39L|DUSP6|NCK1|TAGAP|TAB2|PTPN11|RDH11|LATS1|T…	http://www.reactome.org/cgi-bin/eventbrowser_st_id?ST_ID=R-BTA-162582
Signaling by Interleukins	Reactome	2.69285e-08	6.8569e-06	JUN|NFKBIA|SMAD3|MAP2K1|RAPGEF2|CRK|SPTBN1|YWHAZ|TBK1|FYN|MAP3K7|HBEGF|PIK3R1|JAK1|DUSP4|DUSP6|CUL1|IRAK4|CUL3|CAMK2D|CHUK|MAPK9|TAB2|PTPN11|PTPRA|ATF1|FGF23	http://www.reactome.org/cgi-bin/eventbrowser_st_id?ST_ID=R-BTA-449147
Signaling by NTRKs	Reactome	0.00040169	0.00910335	NTF3|FYN|PIK3R1|CRK|DUSP4|DUSP6|ATF1	http://www.reactome.org/cgi-bin/eventbrowser_st_id?ST_ID=R-BTA-166520
Signaling by Receptor Tyrosine Kinases	Reactome	0.00130954	0.0229139	USP8|NTF3|NCK1|WWP1|PAG1|PTPN11|PRKCB|FYN|HBEGF|PIK3R1|POLR2B|CRK|DUSP4|DUSP6|ATF1|FGF23	http://www.reactome.org/cgi-bin/eventbrowser_st_id?ST_ID=R-BTA-9006934
Signaling by the B Cell Receptor (BCR)	Reactome	3.90783e-05	0.00153138	PRKCB|NCK1|NFKBIA|CHUK|CUL1|PIK3R1|BCL10|MALT1	http://www.reactome.org/cgi-bin/eventbrowser_st_id?ST_ID=R-BTA-983705
Signaling by WNT	Reactome	0.00109606	0.0202686	USP8|YWHAZ|SMURF2|PYGO1|CDC73|TNKS|PRKCB|MAP3K7|GNGT2|APC|PPP2R5E|GNAT2|CUL1|CUL3	http://www.reactome.org/cgi-bin/eventbrowser_st_id?ST_ID=R-BTA-195721
Signaling pathways regulating pluripotency of stem cells	KEGG PATHWAY	0.00249417	0.0361383	PCGF3|IGF1R|SMAD2|GSK3B|BMPR1A|MAP2K1|SKIL|PIK3R1|JAK1|SMARCAD1|APC|KAT6A|SMAD3	http://www.genome.jp/kegg-bin/show_pathway?bta04550/bta:615967%09red/bta:533233%09red/bta:515125%09red/bta:516010%09red/bta:790875%09red/bta:281848%09red/bta:404101%09red/bta:529373%09red/bta:533199%09red/bta:282307%09red/bta:530506%09red/bta:537201%09red/bta:527910%09red
Spliceosome	KEGG PATHWAY	0.000610782	0.0127653	SRSF4|CDC5L|U2SURP|AQR|PRPF38B|TCERG1|HNRNPU|DDX46|RBM25|SRSF10|DHX15|THOC2|CDC40|CRNKL1	http://www.genome.jp/kegg-bin/show_pathway?bta03040/bta:526536%09red/bta:768310%09red/bta:512327%09red/bta:507738%09red/bta:508660%09red/bta:100299693%09red/bta:539950%09red/bta:514003%09red/bta:540258%09red/bta:540964%09red/bta:767817%09red/bta:505019%09red/bta:537445%09red/bta:614310%09red
Steroid biosynthesis	KEGG PATHWAY	0.000171113	0.00480393	MSMO1|NSDHL|SC5D|CYP51A1|FDFT1|SQLE	http://www.genome.jp/kegg-bin/show_pathway?bta00100/bta:616694%09red/bta:504481%09red/bta:505060%09red/bta:525154%09red/bta:526535%09red/bta:281767%09red
SUMO E3 ligases SUMOylate target proteins	Reactome	0.00249501	0.0361383	UBE2I|NCOA1|RAD21|SUMO1|CASP8AP2|NFKBIA|NUP58|NUP210|RANBP2	http://www.reactome.org/cgi-bin/eventbrowser_st_id?ST_ID=R-BTA-3108232
SUMO is transferred from E1 to E2 (UBE2I, UBC9)	Reactome	0.00203553	0.0312558	UBE2I|SUMO1|UBA2	http://www.reactome.org/cgi-bin/eventbrowser_st_id?ST_ID=R-BTA-3065678
SUMOylation	Reactome	0.000338628	0.00811412	UBE2I|NCOA1|RAD21|SUMO1|CASP8AP2|NFKBIA|UBA2|NUP58|NUP210|SENP5|RANBP2	http://www.reactome.org/cgi-bin/eventbrowser_st_id?ST_ID=R-BTA-2990846
SUMOylation of DNA damage response and repair proteins	Reactome	0.00136057	0.0234793	UBE2I|RAD21|SUMO1|NUP58|NUP210|RANBP2	http://www.reactome.org/cgi-bin/eventbrowser_st_id?ST_ID=R-BTA-3108214
SUMOylation of immune response proteins	Reactome	0.00297491	0.0402576	UBE2I|SUMO1|NFKBIA	http://www.reactome.org/cgi-bin/eventbrowser_st_id?ST_ID=R-BTA-4755510
SUMOylation of SUMOylation proteins	Reactome	0.00203553	0.0312558	UBE2I|SUMO1|RANBP2	http://www.reactome.org/cgi-bin/eventbrowser_st_id?ST_ID=R-BTA-4085377
T cell receptor signaling pathway	KEGG PATHWAY	3.20404e-09	1.5067e-06	NFATC1|NFATC2|RASGRP1|ITK|JUN|MAP2K7|NFKBIA|FYN|MAP3K7|GSK3B|MAP2K1|PTPRC|PAK2|PIK3R1|SOS2|CHUK|PDPK1|MAPK9|BCL10|MALT1|NCK1	http://www.genome.jp/kegg-bin/show_pathway?bta04660/bta:100138040%09red/bta:100138102%09red/bta:540824%09red/bta:536154%09red/bta:282307%09red/bta:522311%09red/bta:282291%09red/bta:407152%09red/bta:534125%09red/bta:530401%09red/bta:787278%09red/bta:790875%09red/bta:281073%09red/bta:504994%09red/bta:513673%09red/bta:533199%09red/bta:529146%09red/bta:511224%09red/bta:533125%09red/bta:527263%09red/b…
TCR signaling	Reactome	5.68994e-07	5.25941e-05	ITK|TAB2|NFKBIA|UBE2D2|MAP3K7|CUL1|CHUK|PAG1|BCL10|MALT1|NCK1	http://www.reactome.org/cgi-bin/eventbrowser_st_id?ST_ID=R-BTA-202403
Th17 cell differentiation	KEGG PATHWAY	0.00393372	0.0492052	NFATC1|NFATC2|NFKBIA|JUN|CHUK|SMAD2|SMAD3|RUNX1|MTOR|JAK1|MAPK9	http://www.genome.jp/kegg-bin/show_pathway?bta04659/bta:516010%09red/bta:282291%09red/bta:100139219%09red/bta:281073%09red/bta:530401%09red/bta:529631%09red/bta:515125%09red/bta:534125%09red/bta:537201%09red/bta:511224%09red/bta:280831%09red
Thyroid hormone signaling pathway	KEGG PATHWAY	6.01605e-05	0.00211517	NCOA2|NCOA3|NCOA1|MED13L|PFKFB2|TBC1D4|PRKCB|GSK3B|MAP2K1|MED1|MTOR|PIK3R1|PDPK1|MDM2|MED13	http://www.genome.jp/kegg-bin/show_pathway?bta04919/bta:100138102%09red/bta:287019%09red/bta:790875%09red/bta:533199%09red/bta:524868%09red/bta:100139219%09red/bta:520734%09red/bta:517336%09red/bta:508162%09red/bta:282307%09red/bta:525346%09red/bta:540378%09red/bta:523707%09red/bta:534649%09red/bta:282325%09red
TNF signaling pathway	KEGG PATHWAY	0.000640741	0.0132443	TRAF3|BAG4|TAB2|NFKBIA|JUN|MAP3K7|TNFAIP3|CHUK|MAP2K1|MAP2K7|PIK3R1|BIRC3|MAPK9	http://www.genome.jp/kegg-bin/show_pathway?bta04668/bta:540203%09red/bta:506182%09red/bta:787278%09red/bta:282291%09red/bta:533199%09red/bta:516353%09red/bta:281073%09red/bta:529146%09red/bta:508105%09red/bta:534125%09red/bta:282307%09red/bta:514386%09red/bta:280831%09red
Toll Like Receptor 10 (TLR10) Cascade	Reactome	1.68687e-05	0.000783456	MAPK9|TAB2|NFKBIA|JUN|MAP3K7|CHUK|DUSP4|DUSP6|ATF1|CUL1	http://www.reactome.org/cgi-bin/eventbrowser_st_id?ST_ID=R-BTA-168142
Toll Like Receptor 2 (TLR2) Cascade	Reactome	1.68687e-05	0.000783456	MAPK9|TAB2|NFKBIA|JUN|MAP3K7|CHUK|DUSP4|DUSP6|ATF1|CUL1	http://www.reactome.org/cgi-bin/eventbrowser_st_id?ST_ID=R-BTA-181438
Toll Like Receptor 3 (TLR3) Cascade	Reactome	6.92907e-06	0.000394957	MAPK9|TAB2|NFKBIA|JUN|MAP3K7|CHUK|DUSP4|DUSP6|ATF1|CUL1	http://www.reactome.org/cgi-bin/eventbrowser_st_id?ST_ID=R-BTA-168164
Toll Like Receptor 4 (TLR4) Cascade	Reactome	3.56664e-07	3.6264e-05	MAPK9|TBK1|TAB2|PTPN11|NFKBIA|JUN|MAP3K7|CHUK|TRAF3|DUSP4|DUSP6|ATF1|CUL1	http://www.reactome.org/cgi-bin/eventbrowser_st_id?ST_ID=R-BTA-166016
Toll Like Receptor 5 (TLR5) Cascade	Reactome	1.42406e-05	0.000723963	MAPK9|TAB2|NFKBIA|JUN|MAP3K7|CHUK|DUSP4|DUSP6|ATF1|CUL1	http://www.reactome.org/cgi-bin/eventbrowser_st_id?ST_ID=R-BTA-168176
Toll Like Receptor 7/8 (TLR7/8) Cascade	Reactome	3.49502e-06	0.000239059	MAPK9|TAB2|NFKBIA|JUN|MAP3K7|CHUK|DUSP4|DUSP6|ATF1|CUL1|IRAK4	http://www.reactome.org/cgi-bin/eventbrowser_st_id?ST_ID=R-BTA-168181
Toll Like Receptor 9 (TLR9) Cascade	Reactome	3.49502e-06	0.000239059	MAPK9|TAB2|NFKBIA|JUN|MAP3K7|CHUK|DUSP4|DUSP6|ATF1|CUL1|IRAK4	http://www.reactome.org/cgi-bin/eventbrowser_st_id?ST_ID=R-BTA-168138
Toll Like Receptor TLR1:TLR2 Cascade	Reactome	1.68687e-05	0.000783456	MAPK9|TAB2|NFKBIA|JUN|MAP3K7|CHUK|DUSP4|DUSP6|ATF1|CUL1	http://www.reactome.org/cgi-bin/eventbrowser_st_id?ST_ID=R-BTA-168179
Toll Like Receptor TLR6:TLR2 Cascade	Reactome	1.68687e-05	0.000783456	MAPK9|TAB2|NFKBIA|JUN|MAP3K7|CHUK|DUSP4|DUSP6|ATF1|CUL1	http://www.reactome.org/cgi-bin/eventbrowser_st_id?ST_ID=R-BTA-168188
Toll-like Receptor Cascades	Reactome	1.50565e-07	1.88809e-05	MAPK9|TBK1|TAB2|PTPN11|NFKBIA|JUN|MAP3K7|CHUK|TRAF3|DUSP4|DUSP6|ATF1|CUL1|IRAK4	http://www.reactome.org/cgi-bin/eventbrowser_st_id?ST_ID=R-BTA-168898
Toll-like receptor signaling pathway	KEGG PATHWAY	0.0011031	0.0202686	TRAF3|TBK1|TAB2|NFKBIA|JUN|MAP3K7|CHUK|MAP2K1|MAP2K7|PIK3R1|MAPK9|IRAK4	http://www.genome.jp/kegg-bin/show_pathway?bta04620/bta:540203%09red/bta:506182%09red/bta:282291%09red/bta:534125%09red/bta:787278%09red/bta:281073%09red/bta:533692%09red/bta:529146%09red/bta:533199%09red/bta:533141%09red/bta:282307%09red/bta:280831%09red
TRAF6 mediated induction of NFkB and MAP kinases upon TLR7/8 or 9 activation	Reactome	3.49502e-06	0.000239059	MAPK9|TAB2|NFKBIA|JUN|MAP3K7|CHUK|DUSP4|DUSP6|ATF1|CUL1|IRAK4	http://www.reactome.org/cgi-bin/eventbrowser_st_id?ST_ID=R-BTA-975138
Transport of Mature mRNA Derived from an Intronless Transcript	Reactome	0.0034206	0.0437065	NUP58|NUP210|CPSF2|WDR33|RANBP2	http://www.reactome.org/cgi-bin/eventbrowser_st_id?ST_ID=R-BTA-159231
Transport of Mature mRNAs Derived from Intronless Transcripts	Reactome	0.0034206	0.0437065	NUP58|NUP210|CPSF2|WDR33|RANBP2	http://www.reactome.org/cgi-bin/eventbrowser_st_id?ST_ID=R-BTA-159234
TRIF(TICAM1)-mediated TLR4 signaling	Reactome	8.83406e-08	1.38474e-05	MAPK9|TBK1|TAB2|PTPN11|NFKBIA|JUN|MAP3K7|CHUK|TRAF3|DUSP4|DUSP6|ATF1|CUL1	http://www.reactome.org/cgi-bin/eventbrowser_st_id?ST_ID=R-BTA-937061
Ubiquitin mediated proteolysis	KEGG PATHWAY	7.55257e-07	6.60762e-05	UBE2I|UBE4B|SMURF2|WWP1|UBE3C|TRIM37|BIRC3|CUL4A|UBE2D2|FBXW11|MDM2|HERC4|BIRC6|UBA2|TRIP12|FBXW7|UBR5|CUL1|CUL2|CUL3	http://www.genome.jp/kegg-bin/show_pathway?bta04120/bta:535219%09red/bta:540642%09red/bta:540826%09red/bta:515573%09red/bta:533336%09red/bta:513789%09red/bta:514386%09red/bta:540932%09red/bta:541003%09red/bta:617078%09red/bta:507005%09red/bta:508513%09red/bta:407228%09red/bta:520833%09red/bta:515582%09red/bta:534211%09red/bta:617935%09red/bta:514387%09red/bta:540378%09red/bta:534325%09red
Yersinia infection	KEGG PATHWAY	2.94562e-07	3.12572e-05	NFATC1|NFATC2|RPS6KA3|CRKL|TBK1|TAB2|NFKBIA|ITGA4|MAP3K7|GSK3B|MAP2K1|JUN|MAP2K7|ARF6|PIK3R1|CRK|CHUK|MAPK9|ACTR2|IRAK4	http://www.genome.jp/kegg-bin/show_pathway?bta05135/bta:538486%09red/bta:282307%09red/bta:511190%09red/bta:512841%09red/bta:282291%09red/bta:518180%09red/bta:540203%09red/bta:282882%09red/bta:787278%09red/bta:100294979%09red/bta:281073%09red/bta:533692%09red/bta:529146%09red/bta:533199%09red/bta:533141%09red/bta:530401%09red/bta:534125%09red/bta:511224%09red/bta:790875%09red/bta:280831%09red
#Term	Database	P-Value	Corrected P-Value	Input	Hyperlink
activation of GTPase activity	Gene Ontology	7.11568e-05	0.00239011	NEDD9|CCDC125|RASGRP1|TBCK|CRKL|TBC1D2B|TBC1D22B|TBC1D5|DOCK7|RALGAPB|NTF3|CRK	http://amigo.geneontology.org/amigo/term/GO:0090630
ATP binding	Gene Ontology	3.9995e-21	3.76153e-18	DNAH10|ZRANB3|DHX15|KIF2A|EEF2K|RAD51C|MAP3K7|PIK3CG|LIG4|WEE1|PIP4K2A|IRAK4|IGF1R|IARS|CAMK2D|SCYL2|WNK1|ATP2B1|TBCK|STK17B|ATP2B4|CSNK2A1|UBE4B|ADCY7|LMTK2|DDX46|RUNX1|MYO5A|EIF2AK3|PAK2|DCLK1|UBE2D2|MYO18A|KATNA1|MAPKAPK5|GSK3B|SHPRH|NEK7|CHD2|NEK3|CHD7|NEK1|CHD9|NARS|STK26|CDC42BPA|JAK1|SMARCAD1|TOP2B|MTOR|ALPK2|MYO9A|CHUK|UBA5|UBA2|SBK2|MCCC1|UBE2I|RPS6KA3|DHX40|ERCC6L2|UBE2T|SMCHD1|RFC1|DYR…	http://amigo.geneontology.org/amigo/term/GO:0005524
calmodulin binding	Gene Ontology	0.000476181	0.0104151	EEF2K|STRN3|MAPKAPK5|CAMSAP2|PHKA1|PHKB|CAMK2D|UNC13B|STRN|MYO5A|FBXL20|ATP2B4|IQGAP2	http://amigo.geneontology.org/amigo/term/GO:0005516
cardiac muscle cell development	Gene Ontology	0.00297491	0.0402576	ALPK2|MTOR|HNRNPU	http://amigo.geneontology.org/amigo/term/GO:0055013
cell migration	Gene Ontology	0.00393694	0.0492052	NEDD9|NFATC2|APC|PEAK1|TNFAIP3|PIK3CG|CDC42BPA|USP9X|NARS|FUT8|PDPK1|SNAI1|SH3KBP1|CUL3	http://amigo.geneontology.org/amigo/term/GO:0016477
cell-cell junction	Gene Ontology	0.000108295	0.00328552	PRKCH|ADD3|NCK1|THEMIS|CASK|SAV1|RAPGEF2|ADAM17|KRIT1|FLNA|HEG1|PIK3R1|SH3KBP1|PAK2|ITK	http://amigo.geneontology.org/amigo/term/GO:0005911
cellular response to DNA damage stimulus	Gene Ontology	4.30232e-05	0.00161787	PARG|UFL1|NFATC2|NCOA6|ZRANB3|UBE2T|CUL4A|ZBTB38|BAZ1B|STXBP4|APC|TRIP12|BOD1L1|SHPRH|SLF2|UBR5|WDR76	http://amigo.geneontology.org/amigo/term/GO:0006974
cellular response to epidermal growth factor stimulus	Gene Ontology	0.0034206	0.0437065	PDPK1|PTPN11|MED1|ZFP36L2|BAG4	http://amigo.geneontology.org/amigo/term/GO:0071364
cellular response to ethanol	Gene Ontology	0.00297491	0.0402576	ITPR2|ADCY7|PRKCE	http://amigo.geneontology.org/amigo/term/GO:0071361
cellular response to leucine	Gene Ontology	0.000566648	0.0120437	UBR2|UBR1|MTOR|SESN3	http://amigo.geneontology.org/amigo/term/GO:0071233
cellular response to UV	Gene Ontology	0.00307343	0.0408559	ZBTB1|YY1|USP47|ERCC4|PIK3R1|USP28	http://amigo.geneontology.org/amigo/term/GO:0034644
centriolar satellite	Gene Ontology	0.00110987	0.0202686	PIBF1|C2CD5|SPAG9|HOOK3|NEK1|DDHD2|CEP290|CCDC14|NUDT21|CEP97	http://amigo.geneontology.org/amigo/term/GO:0034451
centriolar subdistal appendage	Gene Ontology	0.00414096	0.0497709	CEP128|KIF2A|CEP170	http://amigo.geneontology.org/amigo/term/GO:0120103
centriole	Gene Ontology	0.0019024	0.0299449	MPHOSPH9|CEP128|CEP170|POC1B|CEP162|NEDD1|CEP290|FBF1|MDM1|KIF2A|CEP350	http://amigo.geneontology.org/amigo/term/GO:0005814
centrosome	Gene Ontology	6.83742e-06	0.000394957	FBXW11|SERINC5|CTDP1|DCAF13|KATNA1|PRKAR2B|KIFAP3|FOPNL|BOD1L1|KIF2A|UXT|POC1B|CEP162|SKI|HNRNPU|CLIP1|GSK3B|CUL3|CEP63|CENPF|PRKAR1A|FBF1|MDM1|RAP1GAP2|BICD2|CEP350|CEP170|HMBOX1|CAMSAP2|CDC14B|CEP290|TBC1D31|CDK6	http://amigo.geneontology.org/amigo/term/GO:0005813
cholesterol biosynthetic process	Gene Ontology	1.64036e-05	0.000783456	LBR|NSDHL|IDI1|CYP51A1|PMVK|HMGCR|INSIG1|FDFT1	http://amigo.geneontology.org/amigo/term/GO:0006695
chromatin	Gene Ontology	1.03685e-05	0.000557233	UXT|STAG1|RBL2|RAD21|SUV39H2|PDS5A|PDS5B|WDR82|UBR2|KDM3A|SRPK1|SLF2|DSCC1	http://amigo.geneontology.org/amigo/term/GO:0000785
chromatin binding	Gene Ontology	9.81553e-09	3.6926e-06	NFATC1|NFATC2|FAM208A|MSH6|KMT5B|BAHD1|PRKAA1|MED1|WDR82|TNRC18|RAD17|NUDT21|CBX4|NCOA2|UXT|NCOA1|HCFC2|TADA2B|ASXL2|JUN|CDYL|KDM6A|PWWP2A|SMARCAD1|TOP2B|ASH1L|PRKCB|RAD21|STAG1|SMAD2|POLR2B|ING5|BRD3|TAF2|PBRM1|ATAD2B|UBE2T|SKIL	http://amigo.geneontology.org/amigo/term/GO:0003682
chromatin remodeling	Gene Ontology	1.6557e-06	0.000129765	ZBTB1|HCFC2|CHD7|DR1|TADA2B|SUV39H2|RSF1|RBBP4|KDM4C|BAZ1B|KDM6A|MYSM1|KDM5A	http://amigo.geneontology.org/amigo/term/GO:0006338
clathrin vesicle coat	Gene Ontology	0.00414096	0.0497709	EPN2|NECAP1|CLINT1	http://amigo.geneontology.org/amigo/term/GO:0030125
cullin-RING ubiquitin ligase complex	Gene Ontology	0.00143802	0.0242594	CUL4A|CUL1|CAND1|CUL3	http://amigo.geneontology.org/amigo/term/GO:0031461
cysteine-type endopeptidase activity	Gene Ontology	0.000391976	0.00893706	USP12|USP47|USP9X|USP7|USP38|ATG4A|USP28|MALT1	http://amigo.geneontology.org/amigo/term/GO:0004197
cytoplasm	Gene Ontology	3.12011e-11	2.34757e-08	PARG|DDHD2|WWP1|SUMO1|IDI1|SAV1|SRSF10|RAPGEF2|ANKIB1|THEMIS|NUDT21|KIF2A|MDM2|UXT|TUBA3E|ITSN2|CDC42SE2|MAP3K7|PIK3CG|PCF11|GOLGA3|MKLN1|WEE1|MTMR4|RALGAPA1|IRAK4|IGF1R|FAM120A|DDIT4|SPAG9|CAMK2D|MTM1|RSPRY1|CHM|TBCK|SETD3|UBE4B|GTF2I|PTPN11|GSK3B|WNK1|DYRK2|NUCKS1|MYO5A|ELP4|PAIP2B|DBT|PAK2|UFL1|ERAP1|FOXK1|METAP1|TRAK1|NFKBIA|KHDRBS1|PUM2|KATNA1|MAPKAPK5|ARL4A|NEK7|STIL|SMURF2|AHNAK|NARS|EPPK1…	http://amigo.geneontology.org/amigo/term/GO:0005737
cytosol	Gene Ontology	2.00876e-32	7.55694e-29	PARG|ERRFI1|DDHD2|CRKL|SAV1|GCC2|TXLNG|USP28|CWC22|PPP4R3A|NHLRC2|BRD7|BAG4|CDC73|RAD51C|YLPM1|PIK3CG|C21H15orf39|GOLGA3|UBR5|MKLN1|ZSCAN26|DMTF1|DNAJC13|IARS|DDIT4|FBXL17|C2CD5|SPAG9|PRRC2C|MTM1|WNK1|CHM|CEP192|LPP|USP38|LRSAM1|OPA1|MDM1|SNAI1|CSNK2A1|AHNAK|KCTD10|LMTK2|NPEPPS|CEP290|MID1IP1|ARID1B|NDUFAF1|MYO5A|ZBTB21|PAK2|TNKS|UBP1|NFATC2|RASGRP1|FAM208B|ALG2|NFKBIA|DOCK6|PUM2|IMPAD1|DENND4C|A…	http://amigo.geneontology.org/amigo/term/GO:0005829
disordered domain specific binding	Gene Ontology	0.000494892	0.0107617	NCOA3|FYN|SMAD2|CLTC|MYO5A|MDM2	http://amigo.geneontology.org/amigo/term/GO:0097718
DNA binding	Gene Ontology	2.06184e-07	2.42395e-05	ZFX|NFATC1|TMPO|ASXL2|YY1|POLR2B|RFC1|SMAD2|PDS5B|MED1|HP1BP3|SMARCA2|SHPRH|PHTF1|NCOA1|ZNF146|ZHX1|LIG4|ZBTB38|SMARCAD1|GTF2I|TOP2B|ASH1L|ZBED4|JRKL|ARID2|REV3L|BBX|CARF|BTAF1|ZEB2|TAF4|SOS2|ARID1B|AKAP9|TNFAIP3|ERCC6L2|ZBTB43|ADNP2|PBRM1|KAT6B|KAT6A|ZNF292|WDR76|HIVEP3	http://amigo.geneontology.org/amigo/term/GO:0003677
DNA repair	Gene Ontology	0.000975865	0.0185414	CDC5L|RAD17|ZRANB3|KMT5B|RFC1|PDS5A|PDS5B|ERCC6L2|RRM2B|TRIP12|PAXIP1|RAD51C|UBE2T	http://amigo.geneontology.org/amigo/term/GO:0006281
DNA-binding transcription repressor activity, RNA polymerase II-specific	Gene Ontology	3.55446e-05	0.00143784	NFATC2|YY1|FOXK2|FOXK1|RCOR1|MAFK|CC2D1B|NR1D2|KLF12|ZBTB14|ZBTB37|ZNF281|THAP1|SKIL|GCFC2|SNAI1|E2F6|ETV3|ARID5B|HMBOX1|ZBTB21|HIVEP1	http://amigo.geneontology.org/amigo/term/GO:0001227
DNA-dependent ATPase activity	Gene Ontology	9.46768e-07	7.91498e-05	BPTF|ZRANB3|MSH6|RBBP4|CDK7|SMARCAD1|SMARCA2|RAD51C|BTAF1	http://amigo.geneontology.org/amigo/term/GO:0008094
endosome to melanosome transport	Gene Ontology	0.00414096	0.0497709	ANKRD27|AP1G1|BLOC1S3	http://amigo.geneontology.org/amigo/term/GO:0035646
establishment of cell polarity	Gene Ontology	0.000269571	0.00676084	RAB11FIP2|ALPK2|NEK3|CRKL|CRK|WEE1	http://amigo.geneontology.org/amigo/term/GO:0030010
estrogen receptor binding	Gene Ontology	0.0024976	0.0361383	TACC1|LATS1|NCOA1|MED1|STRN	http://amigo.geneontology.org/amigo/term/GO:0030331
fibrillar center	Gene Ontology	2.39419e-05	0.00102352	ICK|THAP1|UTP15|TRERF1|HEATR1|AFF4|DDX46|USO1|HERC4|WDR33|COIL|URB1|SMARCA5|MALT1|RREB1	http://amigo.geneontology.org/amigo/term/GO:0001650
Golgi apparatus	Gene Ontology	3.48943e-05	0.00142687	TNKS|RASGRP1|KIFAP3|PNRC2|GNPTAB|SERINC5|MSH6|ADAM10|ARHGAP21|SEC23IP|DENND4C|RAB39B|DCLRE1C|FKRP|MPHOSPH9|B3GNT5|PITPNB|WDR44|STRN3|B3GNT2|CDK13|TBC1D5|STK26|NDFIP1|GOLGA3|GOLGA4|TRAPPC11|XPR1|ASH1L|ZMYND8|MARF1|HOOK3|PRKCE|UBA5|UNC13B|FNDC3A|GALNT7|BICD2|PREPL|LMTK2|PDXDC1|CAMSAP2|ACSL3|CAND1|MYO5A	http://amigo.geneontology.org/amigo/term/GO:0005794
Golgi organization	Gene Ontology	0.0022968	0.0341525	TRAPPC8|HACE1|COG2|PI4K2B|ARHGAP21|TRAPPC11|ARFGEF1|SEC16A|USO1	http://amigo.geneontology.org/amigo/term/GO:0007030
GTPase activator activity	Gene Ontology	0.00045075	0.00997483	TBC1D2B|TBCK|ARAP2|MYO9A|LLGL1|TBC1D22B|RASA1|JUN|CHM|TBC1D5|RALGAPB|ARHGAP21|RGS1|RAPGEF2|RABEP1|RAP1GAP2|RALGAPA1|IQGAP2	http://amigo.geneontology.org/amigo/term/GO:0005096
guanyl-nucleotide exchange factor activity	Gene Ontology	0.000228537	0.00594083	SPATA13|DOCK8|DOCK9|SOS2|ARHGEF6|DOCK6|DOCK7|ANKRD27|MYCBP2|DOCK10|ARHGEF40	http://amigo.geneontology.org/amigo/term/GO:0005085
heart morphogenesis	Gene Ontology	0.000595832	0.0125225	ALPK2|ARID2|MTOR|KDM6A|MESP1|ZMIZ1	http://amigo.geneontology.org/amigo/term/GO:0003007
histone acetyltransferase activity	Gene Ontology	0.000712035	0.0144793	DPF3|NCOA3|RSF1|KAT6B|KAT6A|TAF5L	http://amigo.geneontology.org/amigo/term/GO:0004402
histone binding	Gene Ontology	1.86086e-05	0.0008334	KMT2C|DPF3|SMARCA2|BRD1|SAP30L|TNKS|PRKCB|RSF1|SMARCA5|BAZ1B|MLLT10|MYSM1|PWWP2A|KAT6B|KAT6A|ATAD2B	http://amigo.geneontology.org/amigo/term/GO:0042393
histone demethylase activity (H3-K9 specific)	Gene Ontology	0.000566648	0.0120437	KDM4C|KDM3A|PHF2|KDM7A	http://amigo.geneontology.org/amigo/term/GO:0032454
histone H3-K9 demethylation	Gene Ontology	0.00143802	0.0242594	KDM4C|KDM3A|PHF2|KDM7A	http://amigo.geneontology.org/amigo/term/GO:0033169
histone methyltransferase activity (H3-K4 specific)	Gene Ontology	0.00237266	0.034897	KMT2C|SETD3|ASH1L|WDR82	http://amigo.geneontology.org/amigo/term/GO:0042800
identical protein binding	Gene Ontology	9.08858e-07	7.77073e-05	ACACB|APAF1|CRKL|JUN|CASP8AP2|NFKBIA|PRDX3|SAV1|GCC2|TIGIT|RPRD1B|CLTC|NUDT21|SKI|UBQLN1|STIL|SMURF2|TBK1|PEAK1|FYN|HNRNPU|PIK3CG|SYT11|RRM2B|MYCBP2|MKLN1|HOOK3|MTOR|KDM6A|MID1IP1|CDC42BPA|IGF1R|LNPK|SPAG9|TCERG1|ERCC4|DDX21|PIK3R1|MTSS1|USO1|PRKAR1A|COIL|MDM2|BCL10|TAF5|RASGRP1|TOPBP1|HMBOX1|EIF2AK3|KHDRBS1|CD6|TNFAIP3|NUP153|UHRF1BP1|MALT1|ZNF792|ALDH5A1|MYO5A|PAK2	http://amigo.geneontology.org/amigo/term/GO:0042802
in utero embryonic development	Gene Ontology	5.84708e-06	0.000354786	LIG4|ADAM10|FLVCR1|HEG1|CHD7|KLF2|NSUN2|KIDINS220|MAN2A1|SMAD3|CUL4A|BMPR1A|SMAD2|KDM6A|GNA13|ATP11A|UBR3|ZMIZ1|MAPK8IP3|NPAT|ANKRD11	http://amigo.geneontology.org/amigo/term/GO:0001701
insulin receptor signaling pathway	Gene Ontology	0.000933504	0.0180094	IGF1R|PTPRA|SOCS7|GSK3B|APPL1|SH2B2|STXBP4|PIK3R1	http://amigo.geneontology.org/amigo/term/GO:0008286
intracellular signal transduction	Gene Ontology	1.71095e-09	9.19514e-07	TGFBR3|PRKAA1|UNC13B|MAPKAPK5|ASB3|SIK2|ARHGEF6|ARHGEF3|CDC42BPA|JAK1|MAPK9|SPATA13|NET1|ICK|PRKCH|PRKCB|MARK3|PRKCE|SS18|ADCY7|SH2B2|SMAD2|ARFGEF2|STK17B|CAB39L|SOCS7|RPS6KA3|ITK|GSK3B|WNK1|IRAK4|MYO9A|PDPK1|SH2B3	http://amigo.geneontology.org/amigo/term/GO:0035556
intra-Golgi vesicle-mediated transport	Gene Ontology	0.0034206	0.0437065	TRAPPC10|COG2|COG6|NSF|FBXW7	http://amigo.geneontology.org/amigo/term/GO:0006891
liver development	Gene Ontology	0.00307343	0.0408559	JUN|ARF6|MAN2A1|SMAD3|MED1|RB1CC1	http://amigo.geneontology.org/amigo/term/GO:0001889
lysine-acetylated histone binding	Gene Ontology	4.34357e-05	0.00161787	ASH1L|ZMYND8|PBRM1|ATAD2B|BRD7|BRD3	http://amigo.geneontology.org/amigo/term/GO:0070577
macropinosome	Gene Ontology	0.00297491	0.0402576	APPL1|CLIP1|APPL2	http://amigo.geneontology.org/amigo/term/GO:0044354
magnesium ion binding	Gene Ontology	1.36009e-07	1.82737e-05	FOXK2|MSH6|LATS1|DYRK2|ATP11C|ATP11B|ATP11A|ABL2|SIK1|PPM1B|SIK2|MAP3K7|STK26|CDC42BPA|WEE1|IRAK4|ICK|PDP1|MAST4|SRPK1|PAPOLA|RPS6KA3|SUCLA2|EXD2|UBA2	http://amigo.geneontology.org/amigo/term/GO:0000287
mediator complex	Gene Ontology	0.00109841	0.0202686	MED28|UXT|CDK19|MED13L|MED1|MED7|MED13	http://amigo.geneontology.org/amigo/term/GO:0016592
membrane	Gene Ontology	0.00211805	0.0321939	MSMO1|MED28|KHDRBS1|ALG2|BIRC6|SERINC5|MGLL|SC5D|RHEBL1|PPM1B|DDHD2|NBEA|PIK3CG|EPPK1|CAST|CLIP1|MTM1|MTMR4|LYST|PCMTD2|TM9SF2|LRSAM1|MTMR10|COG2|JAK1|AP5M1|ACSL3|CYB5B|MYO5A|FBXL20|ANKRA2	http://amigo.geneontology.org/amigo/term/GO:0016020
mesoderm formation	Gene Ontology	0.000168416	0.00476378	NR4A3|SMAD2|SMAD3|BMPR1A|PRKAR1A|MESP1|SNAI1	http://amigo.geneontology.org/amigo/term/GO:0001707
metal ion binding	Gene Ontology	5.35387e-09	2.23792e-06	ZFX|PRKCH|CYB5R4|SCO1|ZRANB3|ZNF317|METAP1|IDI1|SMAD2|MAN2A1|PPM1K|HECTD1|IMPAD1|ADPGK|ANKIB1|PDE11A|GNAT2|RPS27|FECH|KDM4C|RHEBL1|KMT2E|HIC2|ZNF146|SHPRH|DDHD2|FYN|ZNF621|NSF|ATP2B4|KMT5B|RAI1|SELENOI|RRM2B|ZSCAN29|ZFP36L2|DICER1|ZSCAN26|MTMR4|FDFT1|RANBP2|KMT2C|PDLIM5|ASH1L|TMPPE|PYGO1|ZC3H7A|ACACB|GTF2H3|MTHFS|ENPP4|RSPRY1|ZC2HC1B|MLLT10|LPP|USP12|PDP2|BAZ1B|RSF1|HBE2|ING5|SEC23IP|PAPOLG|MDM4|…	http://amigo.geneontology.org/amigo/term/GO:0046872
methylated histone binding	Gene Ontology	8.83406e-08	1.38474e-05	ZMYND8|PYGO1|KMT2E|KDM7A|MSH6|CDYL|TP53BP1|CDYL2|ZMYND11|ING5|CBX4|PHF2|KDM5A	http://amigo.geneontology.org/amigo/term/GO:0035064
mitochondrion	Gene Ontology	0.000101791	0.00311333	ACACB|FOXK2|MTERF3|CASP8AP2|PRDX3|CLTC|NDUFAF1|RHOT1|SACS|GTF3C4|CLPB|FECH|MCUR1|TIMMDC1|USP48|CPNE3|TNRC18|SOD1|ERCC6L2|PCF11|MRPL57|RRM2B|GRAMD4|NNT|TRAK1|RANBP2|NUDT9|NBR1|DDIT4|HEATR1|COA5|MTHFS|NR4A1|PRKCE|BCAT1|PDP1|PDP2|APOOL|RAD51C|GTPBP8|MCCC1|KYAT3|SUCLA2|NSUN2|HIVEP1|AASS|AGPAT5|ECHDC2|ALDH5A1|DBT	http://amigo.geneontology.org/amigo/term/GO:0005739
mitotic cytokinesis	Gene Ontology	0.00141314	0.0242594	USP8|ANLN|TRIM36|SON|APC|RASA1|SPTBN1	http://amigo.geneontology.org/amigo/term/GO:0000281
MOZ/MORF histone acetyltransferase complex	Gene Ontology	0.000254128	0.00650361	KAT6B|KAT6A|BRD1|ING5	http://amigo.geneontology.org/amigo/term/GO:0070776
mRNA cleavage factor complex	Gene Ontology	0.00203553	0.0312558	PCF11|NUDT21|SCAF8	http://amigo.geneontology.org/amigo/term/GO:0005849
mRNA methylation	Gene Ontology	0.00186513	0.0294816	TRMT6|VIRMA|NSUN2|METTL16	http://amigo.geneontology.org/amigo/term/GO:0080009
mRNA polyadenylation	Gene Ontology	7.43069e-05	0.0024308	CDC73|CPSF2|PCF11|NUDT21|PAPOLG|SCAF8|PAPOLA	http://amigo.geneontology.org/amigo/term/GO:0006378
mRNA splicing, via spliceosome	Gene Ontology	0.00127109	0.0223451	RBM41|CDC5L|RAVER1|DBR1|AQR|SNIP1|PRPF38B|DDX46|HTATSF1|CWC22|CDC40|CRNKL1	http://amigo.geneontology.org/amigo/term/GO:0000398
multicellular organism growth	Gene Ontology	0.00110987	0.0202686	FLVCR1|ZFX|HEG1|WDR48|PTPN11|KDM6A|KLF2|MTOR|ANKRD11|ARID5B	http://amigo.geneontology.org/amigo/term/GO:0035264
negative regulation of calcineurin-NFAT signaling cascade	Gene Ontology	0.00186513	0.0294816	DYRK2|MTOR|ATP2B4|GSK3B	http://amigo.geneontology.org/amigo/term/GO:0070885
negative regulation of cysteine-type endopeptidase activity involved in apoptotic process	Gene Ontology	0.00342616	0.0437065	RPS6KA3|PRDX3|USP47|NR4A1|CD27|BIRC3|CSNK2A1	http://amigo.geneontology.org/amigo/term/GO:0043154
negative regulation of kinase activity	Gene Ontology	0.00414096	0.0497709	RHOH|PRDX3|HNRNPU	http://amigo.geneontology.org/amigo/term/GO:0033673
negative regulation of nucleic acid-templated transcription	Gene Ontology	0.000470052	0.0103411	ZMYND8|TOB2|CASP8AP2|CDYL|NIF3L1|NPAT|CDYL2	http://amigo.geneontology.org/amigo/term/GO:1903507
negative regulation of protein catabolic process	Gene Ontology	0.00157692	0.0262495	AZIN1|FYN|MYCBP2|HMGCR|CYP51A1|FLNA	http://amigo.geneontology.org/amigo/term/GO:0042177
negative regulation of stem cell differentiation	Gene Ontology	0.00186513	0.0294816	CDK12|CDK13|HNRNPU|ZFP36L2	http://amigo.geneontology.org/amigo/term/GO:2000737
negative regulation of TOR signaling	Gene Ontology	0.000407772	0.00913117	DDIT4|MTM1|PRKAA1|UBR2|MAPKAPK5|UBR1	http://amigo.geneontology.org/amigo/term/GO:0032007
negative regulation of transcription by RNA polymerase II	Gene Ontology	1.0281e-05	0.000557233	BPTF|NFATC2|FOXK2|FOXK1|TCERG1|SMAD3|RCOR1|MAFK|CC2D1B|NR1D2|CBX4|SKI|NCOA2|KLF12|UXT|STRN3|CDC73|ZHX1|HNRNPU|NIPBL|KLF3|KLF2|KDM2B|CUL3|ZBTB1|NR4A2|NR4A3|SUV39H2|NR2C2|BCOR|BBX|MDM2|SNAI1|ZNF281|THAP1|ETV3|ARID5B|HMBOX1|DR1|ZBTB14|HIVEP1|MED1|KHDRBS1|CDK6|ZBTB21|KDM5A	http://amigo.geneontology.org/amigo/term/GO:0000122
negative regulation of transcription, DNA-templated	Gene Ontology	7.82934e-05	0.00253914	DPF3|FBXW11|TRERF1|WWP1|MTERF3|SMAD2|RCOR1|MESP1|SMARCA2|KLF10|STRN3|ZBTB14|USP47|ZBTB38|ELMSAN1|VGLL4|CENPF|SUV39H2|RSF1|BRD7|BTAF1|FOXN3|KAT6B|KAT6A	http://amigo.geneontology.org/amigo/term/GO:0045892
negative regulation of wound healing	Gene Ontology	0.000796112	0.015763	EPPK1|CRK|CASK|SMAD3	http://amigo.geneontology.org/amigo/term/GO:0061045
neuron migration	Gene Ontology	0.0021223	0.0321939	LRP12|DDIT4|CRKL|PEX7|NR4A2|FYN|USP9X|RAPGEF2|CRK|TOP2B	http://amigo.geneontology.org/amigo/term/GO:0001764
neuron projection morphogenesis	Gene Ontology	0.00307343	0.0408559	NTF3|NEK3|DCLK1|ANKRD27|WEE1|TAOK3	http://amigo.geneontology.org/amigo/term/GO:0048812
non-membrane spanning protein tyrosine kinase activity	Gene Ontology	0.00181845	0.0294816	ITK|PEAK1|FYN|JAK1|WEE1|ABL2	http://amigo.geneontology.org/amigo/term/GO:0004715
nuclear body	Gene Ontology	2.53832e-07	2.82732e-05	TNKS|NFATC1|REXO1|IMPAD1|MED7|USP28|CBX4|KIF2A|NCOA2|HACE1|HCFC2|KMT2E|AFF3|NUDT9|ZBTB1|CENPI|SCAF11|TPP2|NBR1|BAZ1B|TP53BP1|MDM2|PAPOLG|CHAMP1|HMBOX1|CDC14A|HIVEP1	http://amigo.geneontology.org/amigo/term/GO:0016604
nuclear chromatin	Gene Ontology	2.42208e-08	6.8569e-06	DPF3|NFATC2|ZFX|YY1|NFATC1|SMAD2|SMAD3|RAD17|IKZF3|KLF12|NCOA1|CDK12|ASXL2|JUN|NCOA3|ZBTB38|KDM6A|KLF2|ZSCAN26|ZNF281|RAD21|RSF1|MSH6|SETD3|ETV3|TAF4|PRDM10|CTDSPL2|ZNF449|NUCKS1|KAT6B|KAT6A|TAF5L	http://amigo.geneontology.org/amigo/term/GO:0000790
nuclear chromosome, telomeric region	Gene Ontology	0.00104491	0.0197044	TNKS|SMCHD1|HMBOX1|ERCC4|TP53BP1|WDR82|POLR2B|DCLRE1C	http://amigo.geneontology.org/amigo/term/GO:0000784
nuclear membrane	Gene Ontology	0.000181985	0.00499727	TNKS|GTF3C3|ZBTB1|AKIRIN1|NUP133|NUDT9|SUMO1|RAP1GAP2|TNRC18|NR4A1|PUM2|NUP153|TXLNG|RB1CC1|SPIN1|RANBP2	http://amigo.geneontology.org/amigo/term/GO:0031965
nuclear pore	Gene Ontology	0.00211108	0.0321939	NUP160|NUP58|NUP210|BICD2|RANBP2	http://amigo.geneontology.org/amigo/term/GO:0005643
nuclear receptor transcription coactivator activity	Gene Ontology	0.00136057	0.0234793	NCOA3|NCOA1|PRKCB|SS18|MED1|ZMIZ1	http://amigo.geneontology.org/amigo/term/GO:0030374
nuclear replication fork	Gene Ontology	0.00143802	0.0242594	SMARCAD1|BAZ1B|SMARCA5|ZRANB3	http://amigo.geneontology.org/amigo/term/GO:0043596
nuclear speck	Gene Ontology	6.81263e-08	1.38474e-05	SUMO1|FAM206A|SRSF10|DHX15|CWC22|PPP4R3A|RREB1|SRSF4|SMURF2|MAML1|CDK12|CDK13|SMC5|HNRNPU|SON|ZC3H13|VIRMA|PPP1R16B|CDC5L|NR4A2|PRKAA1|TRIP11|SRPK1|BRD1|ERBIN|FBXL4|DDX46|RBM25|KAT6A|TAF5L|YLPM1|CDC40|CDYL	http://amigo.geneontology.org/amigo/term/GO:0016607
nucleic acid binding	Gene Ontology	0.00330291	0.0436111	RAVER1|TBK1|TSEN15|MTERF1|METTL4|ZNF621|NARS|DDX46|REXO1|TTC14|TNRC6C|TNRC6B|EXD2|ZNF568|ZNF655|ZNF154|LEMD3|ZCCHC4	http://amigo.geneontology.org/amigo/term/GO:0003676
nucleolus	Gene Ontology	1.91328e-07	2.32186e-05	RAD17|GTF3C3|MED1|WDR82|AKAP11|KIF2A|MDM2|SPTBN1|NEPRO|BMS1|CHD7|ZBTB14|CPNE3|SCD|CASK|GOLGA3|UTP15|URB2|URB1|ARL4A|SPIN1|CUL2|ZCCHC4|RPP40|ZZZ3|RBL2|SCAF11|SENP5|SAP30L|REV3L|ARFGEF1|GCFC2|ITPR1|WEE1|DCAF13|DDX21|OSBP|NSUN2|CDC14B|NUP153|UTP20|KDM7A|ZNF655|FLNA|KAT6A|PHF2|UBE2T	http://amigo.geneontology.org/amigo/term/GO:0005730
nucleoplasm	Gene Ontology	8.43001e-27	1.05712e-23	PARG|BPTF|RAD17|ZRANB3|WASHC5|KMT5B|MAFK|TNRC6C|TNRC6B|SNAI1|CRKL|BTAF1|LIG4|GOLGA3|GOLGA4|MYCBP2|MKLN1|CLINT1|ZSCAN26|BRD7|CUL2|ZMYND8|RFC1|CENPF|IWS1|MYSM1|OPA1|ATP2B1|ATG2B|UBR5|PCGF3|KCTD10|GSK3B|RUNX1|ZBTB21|OSBP|NFATC2|FAM208A|FOXK2|PNRC2|FAM208B|QSOX2|PDS5A|PDS5B|GTF3C3|PUM1|DBR1|CC2D1B|MAPKAPK5|ARL4A|NEK7|BMS1|ZNF606|USP48|CHD7|NEK1|TNRC18|ZBTB38|UTRN|RRM2B|FBXL17|SMARCAD1|TOP2B|ZBTB34|ZB…	http://amigo.geneontology.org/amigo/term/GO:0005654
nucleus	Gene Ontology	7.45207e-29	1.40173e-25	PARG|PIBF1|UFL1|ZRANB3|SUMO1|ZFR|SAV1|REXO1|ZFX|SRSF10|USP28|THEMIS|NUDT21|ZNF518A|UXT|ACTR2|ZNF146|MDM4|CDYL|DBR1|KMT5B|ZSCAN29|PWWP2A|PPP1R16B|RALGAPA1|IRAK4|CUL3|JRKL|ZNF41|SOD1|RFC1|CLIP4|FLI1|CHM|USP38|SMAD2|AHNAK|MDM1|MDM2|SETD2|STK17B|CSNK2A1|ARID5B|FAM172A|UBE4B|PCGF3|TOR1AIP1|PTPN11|FBXL4|CEP290|DYRK2|ZNF568|PLAGL2|APC|ZBTB21|KDM5A|NFATC1|NFATC2|FOXK2|PNRC2|ALG2|CFDP2|SEPSECS|NFKBIA|PDS5…	http://amigo.geneontology.org/amigo/term/GO:0005634
peptidyl-serine phosphorylation	Gene Ontology	0.000202197	0.00546646	TNKS|PRKCH|WNK1|LMTK2|PRKCB|PRKCE|CHUK|GSK3B|DYRK2|MTOR|PAK2|PDPK1|MAPKAPK5|CSNK2A1	http://amigo.geneontology.org/amigo/term/GO:0018105
peptidyl-threonine phosphorylation	Gene Ontology	3.49502e-06	0.000239059	TNKS|LMTK2|TBK1|WNK1|GSK3B|MAP2K1|DYRK2|MTOR|CDC42BPA|PDPK1|CSNK2A1	http://amigo.geneontology.org/amigo/term/GO:0018107
peptidyl-tyrosine dephosphorylation	Gene Ontology	0.00228907	0.0341525	MTMR4|MTM1|PTPN11|CDC14B|CDC14A|PTPRC|PTPRA|DUSP4|DUSP6|PTPN5	http://amigo.geneontology.org/amigo/term/GO:0035335
pericardium development	Gene Ontology	0.000796112	0.015763	SETD2|HEG1|SMAD2|SMAD3	http://amigo.geneontology.org/amigo/term/GO:0060039
perinuclear region of cytoplasm	Gene Ontology	0.000386741	0.00887145	CYB5R4|ANKRD13C|ALG2|PUM2|RAPGEF2|SEC16A|LRPPRC|WDR44|UBQLN1|STK26|NDFIP1|CLINT1|PPP1R16B|PRKCE|MTPN|USO1|ARFGEF1|SLK|MEX3D|ITPR1|RAD51C|BCL10|UBR5|DICER1|LMTK2|NANOS1|ACSL3|TAF8|TMEM192|RAB3C	http://amigo.geneontology.org/amigo/term/GO:0048471
peroxisome proliferator activated receptor binding	Gene Ontology	0.00297491	0.0402576	TACC1|MED1|ASXL2	http://amigo.geneontology.org/amigo/term/GO:0042975
phosphatase binding	Gene Ontology	0.000634477	0.0131873	CNST|SYTL2|NFATC2|CEP192|SMAD3|PPP1R35|SMAD2	http://amigo.geneontology.org/amigo/term/GO:0019902
phosphatidylinositol dephosphorylation	Gene Ontology	0.0034206	0.0437065	MTM1|FIG4|MTMR4|INPP5F|MTMR10	http://amigo.geneontology.org/amigo/term/GO:0046856
phosphotyrosine residue binding	Gene Ontology	0.00271256	0.0380771	CRKL|PTPN11|PIK3R1|CRK|ABL2|RASA1	http://amigo.geneontology.org/amigo/term/GO:0001784
pigmentation	Gene Ontology	0.00121118	0.0215946	HPS5|FIG4|LYST|HPS3|MYSM1	http://amigo.geneontology.org/amigo/term/GO:0043473
PML body	Gene Ontology	0.000921482	0.0179617	ZMYM2|THAP1|TOPBP1|SUMO1|CASP8AP2|SMC5|MTOR|KAT6A|SKI	http://amigo.geneontology.org/amigo/term/GO:0016605
positive regulation of actin filament polymerization	Gene Ontology	0.00307343	0.0408559	NCK1|BAG4|PRKCE|ARF6|CDC42EP4|MTOR	http://amigo.geneontology.org/amigo/term/GO:0030838
positive regulation of autophagosome assembly	Gene Ontology	0.00414096	0.0497709	RAB3GAP2|PIP4K2A|LRSAM1	http://amigo.geneontology.org/amigo/term/GO:2000786
positive regulation of GTPase activity	Gene Ontology	0.000789164	0.015763	MYO9A|RAB11FIP2|DOCK8|ARAP2|TAGAP|LLGL1|RASA1|JUN|CHM|GSK3B|F2R|ARHGAP21|STXBP5|RGS1|RAPGEF2|RABEP1|RAP1GAP2|RALGAPA1|NET1	http://amigo.geneontology.org/amigo/term/GO:0043547
positive regulation of protein catabolic process	Gene Ontology	0.00378225	0.0475881	HACE1|WWP1|NSF|NDFIP1|SMURF2|APC|CSNK2A1	http://amigo.geneontology.org/amigo/term/GO:0045732
positive regulation of transcription by RNA polymerase II	Gene Ontology	2.252e-08	6.8569e-06	BPTF|DPF3|NFATC2|FOXK2|NFATC1|NFKBIA|ASH1L|SMAD2|SMAD3|RPRD1B|ZFP91|MESP1|NR1D2|IKZF1|SMARCA2|RREB1|MED13|KLF12|UXT|NCOA1|STRN3|TBK1|LPIN1|CDK12|ASXL2|HNRNPU|CASK|CHD7|RAI1|ZNF827|RUNX1|KLF2|PIK3R1|ZMIZ1|KMT2C|CDC5L|FOXJ3|PYGO1|NCOA3|NR4A2|TNKS|TET3|NR4A1|CHUK|MLLT10|NR2C2|SS18|KLF10|RSF1|MYSM1|TNFSF8|SETD3|ATAD2B|RPS6KA3|NCK1|PRDM10|DR1|ACTR2|METTL23|CDON|MED1|PLAGL2|KAT6B|KAT6A|KDM3A|HIVEP1|ZNF…	http://amigo.geneontology.org/amigo/term/GO:0045944
positive regulation of transcription, DNA-templated	Gene Ontology	0.000204745	0.00546646	FBXW11|FOXK1|MAP2K1|TAF8|KDM5A|BRD7|TFB2M|JUN|SPIN1|ZNF281|KMT2E|BICRA|SS18|ING5|SNAI1|BCL10|GPBP1L1|HMBOX1|CEP290|F2R|KDM7A|FGF23|HIVEP3	http://amigo.geneontology.org/amigo/term/GO:0045893
post-embryonic development	Gene Ontology	9.78014e-06	0.000541072	MAPK8IP3|ZFX|ARID5B|NR4A2|ASH1L|SMAD2|PLAGL2|IMPAD1|MTOR|ALDH5A1|ITPR1|HEG1	http://amigo.geneontology.org/amigo/term/GO:0009791
promoter-specific chromatin binding	Gene Ontology	0.00124803	0.0220427	CHD7|RBL2|ERCC4|HNRNPU|NIPBL|MED1|IKZF3	http://amigo.geneontology.org/amigo/term/GO:1990841
protein autophosphorylation	Gene Ontology	3.84409e-05	0.00153138	EEF2K|IGF1R|LMTK2|SIK2|CDK12|EIF2AK3|PEAK1|GSK3B|STK26|AAK1|MTOR|SLK|MAPKAPK5|PAK2|TAOK3	http://amigo.geneontology.org/amigo/term/GO:0046777
protein C-terminus binding	Gene Ontology	1.54055e-05	0.000772741	HIC2|NPAT|PRRC2C|CENPF|ERCC4|PRDX3|MAP2K1|USP7|LIG4|NIPBL|CDK7|COIL|TOP2B|BCL10|MID1IP1|FOXN3	http://amigo.geneontology.org/amigo/term/GO:0008022
protein dephosphorylation	Gene Ontology	2.21885e-05	0.00095946	PPP2R1B|FBXW11|PPM1B|CTDSPL2|MTM1|PPM1K|PDP1|PDP2|PTPRC|PTPRA|DUSP4|PHLPP2|PPP2R5E|DUSP6	http://amigo.geneontology.org/amigo/term/GO:0006470
protein deubiquitination	Gene Ontology	0.000933504	0.0180094	USP8|USP12|WDR48|USP47|USP7|USP38|USP9X|USP28	http://amigo.geneontology.org/amigo/term/GO:0016579
protein domain specific binding	Gene Ontology	0.00330387	0.0436111	NCOA2|OSBP|DICER1|NCK1|IKZF1|ACSL3|AIDA|KHDRBS1|PRKAR1A|CLTC|RABEP1|ZMYND8|SKI	http://amigo.geneontology.org/amigo/term/GO:0019904
protein kinase activity	Gene Ontology	0.0011031	0.0202686	TRIO|TBCK|NEK1|EIF2AK3|RPS6KC1|SCYL2|CHUK|CASK|STK26|AAK1|MAP2K7|WEE1	http://amigo.geneontology.org/amigo/term/GO:0004672
protein kinase binding	Gene Ontology	6.34243e-06	0.000372816	ERRFI1|PRDX3|SMAD3|ADAM10|LATS1|CLTC|SKI|SIK1|MAML1|CDK12|CDK13|NSF|NBEA|CACUL1|LYST|TRAF3|NR4A3|IBTK|RHOH|TPRKB|BCL10|RAB11FIP2|RPS6KA3|LLGL1|ACSL3|UTRN|PTPRC|ANKRA2|PAK2	http://amigo.geneontology.org/amigo/term/GO:0019901
protein localization	Gene Ontology	0.00250949	0.0361713	CEP128|HEATR5A|TRAK1|NBEA|KIFAP3|AKAP11|LYST	http://amigo.geneontology.org/amigo/term/GO:0008104
protein localization to centrosome	Gene Ontology	0.000156697	0.00449995	CCDC14|NEDD1|PIBF1|CEP192|HOOK3	http://amigo.geneontology.org/amigo/term/GO:0071539
protein N-terminus binding	Gene Ontology	6.32631e-06	0.000372816	NCOA3|NCOA1|GTF2H3|ERCC4|ERCC5|MAP2K1|ARF6|ALG2|NIPBL|MDM2|NPAT|CSNK2A1	http://amigo.geneontology.org/amigo/term/GO:0047485
protein phosphatase binding	Gene Ontology	0.00215464	0.032423	TRAF3|KIFAP3|TBK1|ITGA1|EIF2AK3|PPP6R3|PIK3R1|MTMR4	http://amigo.geneontology.org/amigo/term/GO:0019903
protein phosphorylation	Gene Ontology	8.31739e-10	5.215e-07	RPS6KC1|SCYL2|PRKAA1|ADAM10|BMPR1A|MAP2K7|YWHAZ|NEK7|CDK19|NEK3|SIK2|CPNE3|CASK|PIK3CG|PIK3R1|IRAK4|TRIO|ALPK2|CAMK2D|DCLK1|WNK1|CHUK|AAK1|STK17B|CSNK2A1|RPS6KA3|TBCK|TAF1|NEK1|EIF2A|CDK12|PTPRA|MAML1	http://amigo.geneontology.org/amigo/term/GO:0006468
protein polyubiquitination	Gene Ontology	5.01155e-06	0.000314224	TNKS|UBE4B|SMURF2|FBXW11|LRSAM1|WWP1|UBE3C|SOD1|UBE2D2|HACE1|FBXL17|ANKIB1|TRIP12|SHPRH|UBE2T|UBR5|CUL3	http://amigo.geneontology.org/amigo/term/GO:0000209
protein serine/threonine kinase activity	Gene Ontology	2.73401e-08	6.8569e-06	DCLK1|PRKAA1|BMPR1A|MAP2K1|DYRK2|NEK7|NEK3|ALPK2|SIK2|CPNE3|CDC42BPA|MARK3|IRAK4|PRKCH|WNK1|PRKCB|CHUK|AAK1|MTOR|SLK|STK17B|CSNK2A1|TAOK3|LMTK2|TAF1|GSK3B|PDPK1|PAK2	http://amigo.geneontology.org/amigo/term/GO:0004674
protein serine/threonine phosphatase activity	Gene Ontology	0.000578834	0.0122336	PPP2R1B|PPM1B|PPM1K|CDC14B|PDP1|PDP2|PHLPP2|MTMR4	http://amigo.geneontology.org/amigo/term/GO:0004722
protein sumoylation	Gene Ontology	0.00121118	0.0215946	UBE2I|SUMO1|CBX4|UBA2|RANBP2	http://amigo.geneontology.org/amigo/term/GO:0016925
protein transport	Gene Ontology	0.00410471	0.0497709	NECAP1|RAB39B|COG2|CENPF|AP5M1|DNAJC14|COG6|HOOK3|ATG4A|MON2|ARFGEF1|MTM1|CEP290|LYST|RANBP2	http://amigo.geneontology.org/amigo/term/GO:0015031
protein tyrosine kinase activity	Gene Ontology	0.00121118	0.0215946	DYRK2|WEE1|BAZ1B|FYN|IGF1R	http://amigo.geneontology.org/amigo/term/GO:0004713
protein tyrosine phosphatase activity	Gene Ontology	0.00342728	0.0437065	MTMR4|MTM1|CDC14B|PTPRC|PTPRB|PTPRA|DUSP4|DUSP6|PTPN5	http://amigo.geneontology.org/amigo/term/GO:0004725
protein ubiquitination	Gene Ontology	5.62813e-05	0.00199746	WWP1|BIRC6|BIRC3|TRIM36|DCAF17|ASB3|SMURF2|CAND1|TULP4|MYCBP2|FBXO25|FEM1B|CUL1|MALT1|CUL3|C24H18orf25|RSPRY1|HACE1|HERC4|UBR3|UBR1|SOCS7|KCTD10|ZNRF2|RNF145|CUL4A|FBXL20	http://amigo.geneontology.org/amigo/term/GO:0016567
protein-containing complex	Gene Ontology	1.15677e-07	1.67375e-05	CNST|CRKL|PRDX3|USP7|RAPGEF2|USP28|CRK|IKZF1|CEP97|NCOA2|NCOA3|NCOA1|UBQLN1|RABEP1|UGGT1|UFL1|RAB3GAP2|KMT2E|SOD1|KHDRBS1|MLLT10|MYSM1|KRIT1|MDM2|CTDP1|BCL10|UBR5|CNNM4|ZNRF2|PTPN11|METTL23|RUNX1	http://amigo.geneontology.org/amigo/term/GO:0032991
Rab GTPase binding	Gene Ontology	5.47713e-05	0.00196238	RAB11FIP2|HACE1|WDR44|SYTL2|TBC1D22B|AP1G1|TBC1D2B|LLGL1|TBC1D5|CHM|ANKRD27|TBCK|MYO5A|BICD2	http://amigo.geneontology.org/amigo/term/GO:0017137
regulation of cell cycle	Gene Ontology	8.81984e-05	0.00278825	CDK19|TXLNG|CDK13|JUN|TRIM36|SON|CDK12|PUM1|PTPRC|FBXL17|CDK7|CSNK2A1	http://amigo.geneontology.org/amigo/term/GO:0051726
regulation of DNA damage checkpoint	Gene Ontology	0.00414096	0.0497709	CUL4A|FEM1B|WDR76	http://amigo.geneontology.org/amigo/term/GO:2000001
regulation of phosphatidylinositol 3-kinase signaling	Gene Ontology	0.00414096	0.0497709	PPP1R16B|RASGRP1|FBXL20	http://amigo.geneontology.org/amigo/term/GO:0014066
regulation of transcription by RNA polymerase II	Gene Ontology	2.55526e-07	2.82732e-05	SNIP1|RCOR1|MED7|IKZF3|KLF12|UXT|ELP4|ZNF606|RBL2|HIC2|ZBTB14|TADA2B|ZHX1|JUN|MED13|ZSCAN26|ZBTB34|ZBTB37|ZNF281|ZBTB1|ZNF41|RAD21|PRKCB|FLI1|ETV3|NR2C2|JMY|MDM2|BRD7|MDM4|ATP2B4|BRD3|TAF7|THAP1|PCGF3|KDM3A|ARID5B|MED13L|ZNF449|ZFP62|ZBTB43|ZNF792|PLAGL2|ZBTB21|ATF1|ANKRA2|ZNF292	http://amigo.geneontology.org/amigo/term/GO:0006357
regulation of transcription, DNA-templated	Gene Ontology	0.00214508	0.0324089	ZFX|HP1BP3|NUP133|MTERF1|SMAD2|TRERF1|ZNF621|ZBTB38|ELMSAN1|RALGAPA1|ZMYND8|ARID2|TSC22D2|ZNF154|ZNF518A|SETD2|HCFC2|THAP1|PCGF3|LRRFIP1|LRRFIP2|SAP30L|ZNF568|ZNF655|TAF5L	http://amigo.geneontology.org/amigo/term/GO:0006355
release of sequestered calcium ion into cytosol	Gene Ontology	0.0034206	0.0437065	ITPR2|F2R|IBTK|ITPR1|PTPRC	http://amigo.geneontology.org/amigo/term/GO:0051209
response to hydrogen peroxide	Gene Ontology	4.34357e-05	0.00161787	SOD1|NR4A3|PRDX3|PRKAA1|STK26|PPP1R15B	http://amigo.geneontology.org/amigo/term/GO:0042542
response to UV	Gene Ontology	0.00136057	0.0234793	UBE4B|ZRANB3|ERCC5|PRKAA1|MSH6|REV1	http://amigo.geneontology.org/amigo/term/GO:0009411
RNA binding	Gene Ontology	6.11396e-05	0.0021297	SMN2|YY1|LRPPRC|FAM120A|SRSF10|DHX15|SON|CWC22|CPSF2|SRSF4|RAVER1|AQR|TFB2M|HNRNPU|RPL22|RBM12|MEX3C|RANBP2|RPS27|CDC5L|LARP4B|U2SURP|SCAF4|HTATSF1|PAPOLG|MEX3B|PAPOLA|UBR5|DDX21|DICER1|CRNKL1|TARBP1|HNRNPR	http://amigo.geneontology.org/amigo/term/GO:0003723
RNA polymerase II cis-regulatory region sequence-specific DNA binding	Gene Ontology	1.75088e-05	0.000802571	NFATC1|NFATC2|ZFX|YY1|FOXK2|SMAD2|SMAD3|CC2D1B|MESP1|NR1D2|IKZF1|IKZF3|NCOA2|KLF12|KLF10|ZNF606|CHD7|ZBTB14|SKI|JUN|HNRNPU|ZBTB38|KDM6A|ZSCAN26|KDM2B|ZBTB34|ZBTB37|ZNF281|ZBTB1|FOXJ3|ZNF41|NR4A1|NR2C2|SKIL|CARF|THAP1|HIC2|ZNF449|ZFP62|RUNX1|ZNF792|ZBTB21|HIVEP1	http://amigo.geneontology.org/amigo/term/GO:0000978
RNA polymerase II general transcription initiation factor activity	Gene Ontology	0.00121118	0.0215946	GTF2H3|TAF7|TAF4|TAF2|TAF1	http://amigo.geneontology.org/amigo/term/GO:0016251
ruffle	Gene Ontology	0.00260015	0.0373349	CDK6|MTM1|ARF6|APPL1|SH2B2|MKLN1|MYO5A|RASA1	http://amigo.geneontology.org/amigo/term/GO:0001726
SCF ubiquitin ligase complex	Gene Ontology	0.00116669	0.0212033	FBXW11|FBXO25|USP47|FBXL4|CUL4A|FBXL17|FBXL20|CUL1	http://amigo.geneontology.org/amigo/term/GO:0019005
SCF-dependent proteasomal ubiquitin-dependent protein catabolic process	Gene Ontology	0.000963231	0.0184448	FBXW11|FBXL4|CUL4A|FBXL17|FBXL20|CUL1|FBXW7	http://amigo.geneontology.org/amigo/term/GO:0031146
site of double-strand break	Gene Ontology	0.00342616	0.0437065	UFL1|SMCHD1|SMC5|ACTR2|TP53BP1|SMARCAD1|SLF2	http://amigo.geneontology.org/amigo/term/GO:0035861
SMAD binding	Gene Ontology	0.000732217	0.0148097	TGFBR3|SMURF2|YY1|SAV1|BMPR1A|ZMIZ1|SKI	http://amigo.geneontology.org/amigo/term/GO:0046332
small GTPase mediated signal transduction	Gene Ontology	0.000206336	0.00546646	DOCK8|DOCK9|RHEBL1|SOS2|DOCK6|CHM|DOCK7|RASGRP1|USO1|RHOH|DOCK10	http://amigo.geneontology.org/amigo/term/GO:0007264
spindle pole	Gene Ontology	4.33223e-06	0.000285927	NEDD9|UXT|POC1B|RAD21|BIRC6|FBF1|CDC14B|BOD1L1|CEP128|RMDN1|CENPF|CTDP1|KIF2A|NEDD1	http://amigo.geneontology.org/amigo/term/GO:0000922
sterol biosynthetic process	Gene Ontology	2.04836e-06	0.000154118	MSMO1|HMGCS1|LBR|SC5D|HMGCR|INSIG1|SQLE	http://amigo.geneontology.org/amigo/term/GO:0016126
T cell receptor signaling pathway	Gene Ontology	0.000676865	0.0139146	THEMIS|ITK|CRKL|WNK1|FYN|CACNB4|PTPRC|BCL10|MALT1	http://amigo.geneontology.org/amigo/term/GO:0050852
thiol-dependent ubiquitin-specific protease activity	Gene Ontology	0.000285889	0.00707575	USP8|USP12|USP47|MINDY2|TNFAIP3|USP7|USP38|USP9X|MYSM1|USP28	http://amigo.geneontology.org/amigo/term/GO:0004843
thyroid hormone receptor binding	Gene Ontology	0.000382558	0.00882935	TACC1|TRIP12|MED1|NCOA6|MED13	http://amigo.geneontology.org/amigo/term/GO:0046966
transcription coactivator activity	Gene Ontology	1.81426e-06	0.000139291	KMT2C|TAF7|SERTAD2|BRD7|ARID5B|NPAT|LPIN1|DR1|TADA2B|MAML1|BICRA|SMARCA2|BCL10|MED1|SETD3|MYSM1|KAT6A|TAF5L|PHF2|KDM5A|MED13	http://amigo.geneontology.org/amigo/term/GO:0003713
transcription coregulator activity	Gene Ontology	2.70151e-05	0.00113477	MED13|UXT|MED13L|SAP30L|TFB2M|TCERG1|NPAT|SMAD3|MED1|TP53BP1|MED7|KDM3A|BTAF1	http://amigo.geneontology.org/amigo/term/GO:0003712
transcription corepressor activity	Gene Ontology	1.96641e-05	0.000860188	UXT|ZMYND8|TRERF1|TOB2|DR1|CASP8AP2|ZHX1|TCERG1|HNRNPU|CDYL|RCOR1|MED1|CDYL2|BCOR|ELMSAN1|BRD7|NPAT|ZNF281	http://amigo.geneontology.org/amigo/term/GO:0003714
transcription factor binding	Gene Ontology	9.51248e-05	0.00295752	BPTF|NFATC1|NFATC2|BRD7|HCFC2|SUMO1|CENPF|JUN|USP7|METTL23|SMAD3|UBA2|BCOR|KAT6B|FLNA|KAT6A|PIK3R1|BCL10	http://amigo.geneontology.org/amigo/term/GO:0008134
transcription factor TFIID complex	Gene Ontology	0.000845011	0.0166436	TAF7|TAF4|TAF2|TAF1|GTF2H3|TAF8	http://amigo.geneontology.org/amigo/term/GO:0005669
transcription factor TFTC complex	Gene Ontology	0.00237266	0.034897	TAF5|TAF5L|TAF2|TAF4	http://amigo.geneontology.org/amigo/term/GO:0033276
transcription regulatory region sequence-specific DNA binding	Gene Ontology	0.00403585	0.0497709	KLF12|KLF10|ARID5B|FOXK1|SUV39H2|JUN|FOXK2|KLF2|IKZF1|TAF2	http://amigo.geneontology.org/amigo/term/GO:0000976
transforming growth factor beta receptor signaling pathway	Gene Ontology	9.83036e-05	0.0030313	JUN|APPL2|SMAD2|SMAD3|APPL1|USP9X|SKIL|ZMIZ1|MTMR4|FUT8	http://amigo.geneontology.org/amigo/term/GO:0007179
trans-Golgi network	Gene Ontology	0.00013753	0.00401077	PREPL|SYT11|FAM91A1|BIRC6|C19H17orf75|GCC2|NBEA|FUT4|ATP11C|ATP11B|ATP11A|CLINT1|PI4K2B|OSBP|ARFGEF1	http://amigo.geneontology.org/amigo/term/GO:0005802
ubiquitin ligase complex	Gene Ontology	0.000228979	0.00594083	UBE4B|SMURF2|UBE2D2|WDR26|DYRK2|RANBP9|MKLN1|ANKIB1|UBR1|RMND5A	http://amigo.geneontology.org/amigo/term/GO:0000151
ubiquitin protein ligase activity	Gene Ontology	0.00262115	0.0374934	RNF145|SMURF2|FBXW11|LRSAM1|UBR1|WWP1|UBE3C|ZNRF2|BIRC3|LTN1|HACE1|MYCBP2|ANKIB1|TRIP12|SHPRH|MDM2|CUL3	http://amigo.geneontology.org/amigo/term/GO:0061630
ubiquitin protein ligase binding	Gene Ontology	8.64285e-08	1.38474e-05	LRPPRC|BAG4|SUMO1|NFKBIA|SMAD2|USP7|PRKAR2B|SHPRH|SKI|UBE2T|JUN|SYT11|CACUL1|CUL1|DBT|CCDC50|SLF2|RTN4|PRKAR1A|MDM2|SMAD3|BCL10|GSK3B|CUL4A|CUL3|ANKRA2|RALA	http://amigo.geneontology.org/amigo/term/GO:0031625
ubiquitin-dependent protein catabolic process	Gene Ontology	8.52095e-06	0.000478445	USP8|WWP1|USP7|USP28|ANKIB1|USP24|TRIP12|SMURF2|USP48|UBE3C|USP47|UBQLN1|NDFIP1|CACUL1|CUL1|USP38|HACE1|MDM2|USP12|FBXL4|CUL4A|FBXL20	http://amigo.geneontology.org/amigo/term/GO:0006511
ubiquitin-protein transferase activity	Gene Ontology	1.09702e-06	8.9717e-05	SEL1L|KCTD10|SOD1|RSPRY1|UBE2D2|TRIM36|TNFAIP3|CUL1|CUL4A|HECTD1|HACE1|RNF219|HERC4|BCOR|UBE2T|MALT1|CUL3	http://amigo.geneontology.org/amigo/term/GO:0004842
ventricular trabecula myocardium morphogenesis	Gene Ontology	0.000290128	0.00713373	BMPR1A|MED1|HEG1|CHD7|UBE4B	http://amigo.geneontology.org/amigo/term/GO:0003222
vesicle tethering to Golgi	Gene Ontology	0.00203553	0.0312558	TRIP11|C19H17orf75|FAM91A1	http://amigo.geneontology.org/amigo/term/GO:0099041
zinc ion binding	Gene Ontology	1.85932e-08	6.35888e-06	BPTF|DPF3|ERAP1|RASGRP1|ZFR|TRIM37|TRIM36|SMAD3|TRAF3|ZADH2|NBR1|ZMYND11|NR1D2|SKI|UBR1|SAP30L|MID2|TADA2B|SOD1|PRKCB|LTN1|NR4A2|CLIP1|ZZEF1|MYCBP2|KDM2B|ZCCHC4|ZMYM2|SUV39H2|ZMYND8|ZZZ3|ZMYM4|ZMYM5|MTR|NR4A3|TET3|NR4A1|NR2C2|UBA5|UBR3|UBR2|MDM2|ZMIZ1|UBR5|THAP1|NANOS1|RNF145|TNFAIP3|HIVEP1|UTRN|RBM20|KDM7A|KAT6A|PHF2|KDM5A|TNKS	http://amigo.geneontology.org/amigo/term/GO:0008270

## Sheet: TULA T2
No functional enrichment terms found for TULA vs NC at T2 (FDR < 0.05)
