# Supplementary material for: Characterizing the influence of various antimicrobials used for metaphylaxis against bovine respiratory disease on host transcriptome responses
Source: Front Vet Sci. 2023 Oct 5;10:1272940. doi: 10.3389/fvets.2023.1272940 (PMC10585045; doi:10.3389/fvets.2023.1272940)
Supplement: Supplementary file 5 [file Table_5.XLSX]

## Sheet: CEFT T3
Supplemental File S5: Functional enrichment pathways and GO terms for CEFT vs NC at day 7 (T3) (FDR < 0.05)
##Databases: KEGG PATHWAY, Reactome, Gene Ontology
##Statistical test method: hypergeometric test / Fisher's exact test
##FDR correction method: Benjamini and Hochberg
#Term	Database	P-Value	Corrected P-Value	Input	Hyperlink
Activation of NF-kappaB in B cells	Reactome	0.000115399	0.00811638	MALT1|SKP1	http://www.reactome.org/cgi-bin/eventbrowser_st_id?ST_ID=R-BTA-1169091
Adaptive Immune System	Reactome	1.89651e-05	0.00266776	BoLA|FBXO9|MALT1|NKG2A|SKP1	http://www.reactome.org/cgi-bin/eventbrowser_st_id?ST_ID=R-BTA-1280218
Antigen processing and presentation	KEGG PATHWAY	0.00391903	0.0459397	BoLA|NKG2A	http://www.genome.jp/kegg-bin/show_pathway?bta04612/bta:533050%09red/bta:514897%09red
Class I MHC mediated antigen processing & presentation	Reactome	0.000889222	0.0170569	BoLA|FBXO9|SKP1	http://www.reactome.org/cgi-bin/eventbrowser_st_id?ST_ID=R-BTA-983169
CLEC7A (Dectin-1) signaling	Reactome	0.000538976	0.012636	MALT1|SKP1	http://www.reactome.org/cgi-bin/eventbrowser_st_id?ST_ID=R-BTA-5607764
C-type lectin receptors (CLRs)	Reactome	0.0010665	0.0180025	MALT1|SKP1	http://www.reactome.org/cgi-bin/eventbrowser_st_id?ST_ID=R-BTA-5621481
Downstream signaling events of B Cell Receptor (BCR)	Reactome	0.000276576	0.0083368	MALT1|SKP1	http://www.reactome.org/cgi-bin/eventbrowser_st_id?ST_ID=R-BTA-1168372
Downstream TCR signaling	Reactome	0.000276576	0.0083368	MALT1|SKP1	http://www.reactome.org/cgi-bin/eventbrowser_st_id?ST_ID=R-BTA-202424
Erythrocytes take up carbon dioxide and release oxygen	Reactome	7.26818e-05	0.00613434	HBG|CA4	http://www.reactome.org/cgi-bin/eventbrowser_st_id?ST_ID=R-BTA-1237044
Fc epsilon receptor (FCERI) signaling	Reactome	0.00121274	0.0196837	MALT1|SKP1	http://www.reactome.org/cgi-bin/eventbrowser_st_id?ST_ID=R-BTA-2454202
FCERI mediated NF-kB activation	Reactome	0.000276576	0.0083368	MALT1|SKP1	http://www.reactome.org/cgi-bin/eventbrowser_st_id?ST_ID=R-BTA-2871837
G alpha (i) signalling events	Reactome	0.00128244	0.020044	CXCL8|GNG11|RGS1	http://www.reactome.org/cgi-bin/eventbrowser_st_id?ST_ID=R-BTA-418594
Human cytomegalovirus infection	KEGG PATHWAY	0.00233511	0.0307942	BoLA|CXCL8|GNG11	http://www.genome.jp/kegg-bin/show_pathway?bta05163/bta:511812%09red/bta:280828%09red/bta:533050%09red
Human immunodeficiency virus 1 infection	KEGG PATHWAY	0.00205304	0.0279479	BoLA|GNG11|SKP1	http://www.genome.jp/kegg-bin/show_pathway?bta05170/bta:511812%09red/bta:615427%09red/bta:533050%09red
IL-17 signaling pathway	KEGG PATHWAY	0.00446375	0.0495712	CXCL8|TNFAIP3	http://www.genome.jp/kegg-bin/show_pathway?bta04657/bta:280828%09red/bta:508105%09red
Immune System	Reactome	1.92798e-07	8.13609e-05	BoLA|RAB27A|SKP1|HBG|TNFAIP3|MALT1|FBXO9|NKG2A|FOLR3	http://www.reactome.org/cgi-bin/eventbrowser_st_id?ST_ID=R-BTA-168256
Immunoregulatory interactions between a Lymphoid and a non-Lymphoid cell	Reactome	0.00101978	0.0180025	BoLA|NKG2A	http://www.reactome.org/cgi-bin/eventbrowser_st_id?ST_ID=R-BTA-198933
Innate Immune System	Reactome	4.34291e-07	9.16355e-05	BoLA|RAB27A|SKP1|HBG|TNFAIP3|MALT1|FOLR3	http://www.reactome.org/cgi-bin/eventbrowser_st_id?ST_ID=R-BTA-168249
Kaposi sarcoma-associated herpesvirus infection	KEGG PATHWAY	0.00143426	0.0216163	BoLA|CXCL8|GNG11	http://www.genome.jp/kegg-bin/show_pathway?bta05167/bta:511812%09red/bta:280828%09red/bta:533050%09red
Malaria	KEGG PATHWAY	0.00195052	0.0274373	CXCL8|HBG	http://www.genome.jp/kegg-bin/show_pathway?bta05144/bta:280828%09red/bta:511735%09red
Metabolic pathways	KEGG PATHWAY	0.00422812	0.0482235	GSTO2|PTDSS2|LPIN3|CA2|CA4|ND4	http://www.genome.jp/kegg-bin/show_pathway?bta01100/bta:100336649%09red/bta:280740%09red/bta:280741%09red/bta:521637%09red/bta:3283886%09red/bta:613905%09red
Metabolism	Reactome	0.00277375	0.0334434	GSTO2|CRYM|ND4|GNG11|CA4	http://www.reactome.org/cgi-bin/eventbrowser_st_id?ST_ID=R-BTA-1430728
Neutrophil degranulation	Reactome	0.000160155	0.00815592	BoLA|RAB27A|HBG|FOLR3	http://www.reactome.org/cgi-bin/eventbrowser_st_id?ST_ID=R-BTA-6798695
NF-kappa B signaling pathway	KEGG PATHWAY	0.000193268	0.00815592	CXCL8|MALT1|TNFAIP3	http://www.genome.jp/kegg-bin/show_pathway?bta04064/bta:504994%09red/bta:280828%09red/bta:508105%09red
Nitrogen metabolism	KEGG PATHWAY	0.000187434	0.00815592	CA2|CA4	http://www.genome.jp/kegg-bin/show_pathway?bta00910/bta:280740%09red/bta:280741%09red
O2/CO2 exchange in erythrocytes	Reactome	7.26818e-05	0.00613434	HBG|CA4	http://www.reactome.org/cgi-bin/eventbrowser_st_id?ST_ID=R-BTA-1480926
Pathways in cancer	KEGG PATHWAY	0.00257272	0.0326565	GSTO2|CXCL8|GNG11|SKP1	http://www.genome.jp/kegg-bin/show_pathway?bta05200/bta:511812%09red/bta:615427%09red/bta:280828%09red/bta:613905%09red
Proximal tubule bicarbonate reclamation	KEGG PATHWAY	0.000301518	0.00848271	CA2|CA4	http://www.genome.jp/kegg-bin/show_pathway?bta04964/bta:280740%09red/bta:280741%09red
Signaling by the B Cell Receptor (BCR)	Reactome	0.000538976	0.012636	MALT1|SKP1	http://www.reactome.org/cgi-bin/eventbrowser_st_id?ST_ID=R-BTA-983705
TCR signaling	Reactome	0.000801457	0.0169107	MALT1|SKP1	http://www.reactome.org/cgi-bin/eventbrowser_st_id?ST_ID=R-BTA-202403
Transport of small molecules	Reactome	0.00039909	0.010526	HBG|SKP1|GNG11|CA4	http://www.reactome.org/cgi-bin/eventbrowser_st_id?ST_ID=R-BTA-382551
#Term	Database	P-Value	Corrected P-Value	Input	Hyperlink
carbonate dehydratase activity	Gene Ontology	0.00014927	0.00815592	CA2|CA4	http://amigo.geneontology.org/amigo/term/GO:0004089
hydro-lyase activity	Gene Ontology	0.000229876	0.0083368	CA2|CA4	http://amigo.geneontology.org/amigo/term/GO:0016836
one-carbon metabolic process	Gene Ontology	0.000645263	0.0143316	CA2|CA4	http://amigo.geneontology.org/amigo/term/GO:0006730
protease binding	Gene Ontology	0.00263109	0.0326565	MALT1|TNFAIP3	http://amigo.geneontology.org/amigo/term/GO:0002020
protein self-association	Gene Ontology	0.0010665	0.0180025	MALT1|TNFAIP3	http://amigo.geneontology.org/amigo/term/GO:0043621
SCF ubiquitin ligase complex	Gene Ontology	0.00158913	0.0231246	FBXO9|SKP1	http://amigo.geneontology.org/amigo/term/GO:0019005
SCF-dependent proteasomal ubiquitin-dependent protein catabolic process	Gene Ontology	0.000885721	0.0170569	FBXO9|SKP1	http://amigo.geneontology.org/amigo/term/GO:0031146

## Sheet: ENRO T3
Functional enrichment pathways and GO terms for ENRO vs NC at T3 (FDR < 0.05)
##Databases: KEGG PATHWAY, Reactome, Gene Ontology
##Statistical test method: hypergeometric test / Fisher's exact test
##FDR correction method: Benjamini and Hochberg
#Term	Database	P-Value	Corrected P-Value	Input	Hyperlink
Adaptive Immune System	Reactome	2.54549e-05	0.00218889	TRIP12|BoLA|HECTD1|ASB7|SOS1|PRKCB|KLHL42|HERC3|PRKACA|RNF111|RNF6|UBR1|CUL1	http://www.reactome.org/cgi-bin/eventbrowser_st_id?ST_ID=R-BTA-1280218
Aldosterone synthesis and secretion	KEGG PATHWAY	0.00364505	0.0489676	ITPR2|ATF1|PRKCB|PRKACA|PRKD3	http://www.genome.jp/kegg-bin/show_pathway?bta04925/bta:506967%09red/bta:281878%09red/bta:282322%09red/bta:282325%09red/bta:538447%09red
Antigen processing: Ubiquitination & Proteasome degradation	Reactome	5.10975e-05	0.0031665	TRIP12|HECTD1|ASB7|KLHL42|HERC3|RNF111|RNF6|UBR1|CUL1	http://www.reactome.org/cgi-bin/eventbrowser_st_id?ST_ID=R-BTA-983168
B cell receptor signaling pathway	KEGG PATHWAY	0.00232134	0.0412794	NFATC2|PRKCB|SOS2|SOS1|GSK3B	http://www.genome.jp/kegg-bin/show_pathway?bta04662/bta:790875%09red/bta:530401%09red/bta:537682%09red/bta:100138040%09red/bta:282325%09red
CD209 (DC-SIGN) signaling	Reactome	0.0034878	0.0475504	PRKACA|CREBBP	http://www.reactome.org/cgi-bin/eventbrowser_st_id?ST_ID=R-BTA-5621575
Cellular senescence	KEGG PATHWAY	0.00194835	0.0386842	BoLA|NFATC2|FBXW11|ZFP36L1|FOXO3|HIPK2|ITPR2	http://www.genome.jp/kegg-bin/show_pathway?bta04218/bta:535530%09red/bta:540642%09red/bta:614773%09red/bta:533050%09red/bta:281878%09red/bta:530401%09red/bta:510158%09red
Chemokine signaling pathway	KEGG PATHWAY	0.000922795	0.0227363	SOS2|SOS1|PRKCB|GSK3B|FOXO3|TIAM1|PRKACA|PIK3CG	http://www.genome.jp/kegg-bin/show_pathway?bta04062/bta:535530%09red/bta:790875%09red/bta:530001%09red/bta:282322%09red/bta:537682%09red/bta:100138040%09red/bta:536517%09red/bta:282325%09red
Class I MHC mediated antigen processing & presentation	Reactome	1.9234e-05	0.00187302	TRIP12|BoLA|HECTD1|ASB7|KLHL42|HERC3|RNF111|RNF6|UBR1|CUL1	http://www.reactome.org/cgi-bin/eventbrowser_st_id?ST_ID=R-BTA-983169
Colorectal cancer	KEGG PATHWAY	0.00267387	0.0443229	APPL1|APC|SOS2|SOS1|GSK3B	http://www.genome.jp/kegg-bin/show_pathway?bta05210/bta:790875%09red/bta:537682%09red/bta:100138040%09red/bta:533233%09red/bta:517850%09red
EGFR tyrosine kinase inhibitor resistance	KEGG PATHWAY	0.000240127	0.0102304	IGF1R|SOS2|SOS1|PRKCB|GSK3B|FOXO3	http://www.genome.jp/kegg-bin/show_pathway?bta01521/bta:535530%09red/bta:790875%09red/bta:281848%09red/bta:100138040%09red/bta:537682%09red/bta:282325%09red
Endocrine resistance	KEGG PATHWAY	0.00334528	0.0475504	NOTCH2|IGF1R|PRKACA|SOS2|SOS1	http://www.genome.jp/kegg-bin/show_pathway?bta01522/bta:513730%09red/bta:281848%09red/bta:282322%09red/bta:537682%09red/bta:100138040%09red
Endometrial cancer	KEGG PATHWAY	5.03452e-05	0.0031665	SOS2|SOS1|GSK3B|FOXO3|APC|PDPK1	http://www.genome.jp/kegg-bin/show_pathway?bta05213/bta:535530%09red/bta:533233%09red/bta:790875%09red/bta:100138102%09red/bta:537682%09red/bta:100138040%09red
ErbB signaling pathway	KEGG PATHWAY	0.00221173	0.0406817	PRKCB|GSK3B|CBL|SOS1|SOS2	http://www.genome.jp/kegg-bin/show_pathway?bta04012/bta:790875%09red/bta:537682%09red/bta:100138040%09red/bta:527418%09red/bta:282325%09red
FoxO signaling pathway	KEGG PATHWAY	0.000545342	0.0157074	IGF1R|SOS2|SOS1|USP7|FOXO3|PDPK1|CREBBP	http://www.genome.jp/kegg-bin/show_pathway?bta04068/bta:535530%09red/bta:100138102%09red/bta:514813%09red/bta:281848%09red/bta:100138040%09red/bta:537682%09red/bta:505453%09red
Gap junction	KEGG PATHWAY	0.00279956	0.0445732	ITPR2|PRKCB|PRKACA|SOS2|SOS1	http://www.genome.jp/kegg-bin/show_pathway?bta04540/bta:281878%09red/bta:282322%09red/bta:537682%09red/bta:100138040%09red/bta:282325%09red
Gene expression (Transcription)	Reactome	7.74172e-05	0.00439773	FOXO3|LBR|WDR33|GTF2F2|RUNX1|AFF4|NR2C2|BAZ1B|ZNF345|RNF111|GATAD2B|SMARCA2|CUL1|CREBBP|CHD4	http://www.reactome.org/cgi-bin/eventbrowser_st_id?ST_ID=R-BTA-74160
Generic Transcription Pathway	Reactome	0.000274469	0.0110057	FOXO3|LBR|CHD4|GTF2F2|NR2C2|RUNX1|ZNF345|RNF111|GATAD2B|SMARCA2|CUL1|CREBBP	http://www.reactome.org/cgi-bin/eventbrowser_st_id?ST_ID=R-BTA-212436
GnRH signaling pathway	KEGG PATHWAY	0.000513134	0.0152081	PRKCB|SOS2|SOS1|MAP3K1|PRKACA|ITPR2	http://www.genome.jp/kegg-bin/show_pathway?bta04912/bta:281878%09red/bta:282322%09red/bta:537682%09red/bta:100138040%09red/bta:523962%09red/bta:282325%09red
Hedgehog signaling pathway	KEGG PATHWAY	0.000178487	0.00848851	GAS1|FBXW11|PRKACA|CUL1|GSK3B	http://www.genome.jp/kegg-bin/show_pathway?bta04340/bta:790875%09red/bta:282322%09red/bta:407228%09red/bta:540336%09red/bta:540642%09red
Hepatitis B	KEGG PATHWAY	0.000511895	0.0152081	NFATC2|MAP3K1|SOS2|SOS1|EGR2|PRKCB|APAF1|CREBBP	http://www.genome.jp/kegg-bin/show_pathway?bta05161/bta:537782%09red/bta:530401%09red/bta:100138040%09red/bta:100297981%09red/bta:537682%09red/bta:523962%09red/bta:505453%09red/bta:282325%09red
Hepatocellular carcinoma	KEGG PATHWAY	1.9234e-05	0.00187302	IGF1R|SOS2|SOS1|ARID1B|ARID1A|PRKCB|GSK3B|PBRM1|APC|SMARCA2	http://www.genome.jp/kegg-bin/show_pathway?bta05225/bta:540904%09red/bta:533233%09red/bta:506557%09red/bta:540181%09red/bta:505229%09red/bta:790875%09red/bta:281848%09red/bta:100138040%09red/bta:537682%09red/bta:282325%09red
Human cytomegalovirus infection	KEGG PATHWAY	0.000288615	0.0110812	BoLA|NFATC2|SOS2|SOS1|PRKCB|GSK3B|PRKACA|AKAP13|ITPR2|GNA13	http://www.genome.jp/kegg-bin/show_pathway?bta05163/bta:790875%09red/bta:533050%09red/bta:281878%09red/bta:282322%09red/bta:530401%09red/bta:100138040%09red/bta:537682%09red/bta:504288%09red/bta:505611%09red/bta:282325%09red
Human papillomavirus infection	KEGG PATHWAY	0.000303902	0.0110979	BoLA|MAML3|SOS2|SOS1|MAML1|NOTCH2|GSK3B|PRKACA|APC|PATJ|CREBBP|CHD4	http://www.genome.jp/kegg-bin/show_pathway?bta05165/bta:513730%09red/bta:533233%09red/bta:506402%09red/bta:790875%09red/bta:100336926%09red/bta:533050%09red/bta:282322%09red/bta:537682%09red/bta:100138040%09red/bta:540588%09red/bta:505453%09red/bta:536993%09red
Immune System	Reactome	0.000235315	0.0102304	TRIP12|CREBBP|HECTD1|ASB7|SOS1|CYFIP2|CPNE3|PRKCB|BoLA|KLHL42|HERC3|PRKACA|SPTBN1|RNF111|RNF6|UBR1|MAP3K1|ATF1|CUL1|CKAP4|FOLR3	http://www.reactome.org/cgi-bin/eventbrowser_st_id?ST_ID=R-BTA-168256
Insulin signaling pathway	KEGG PATHWAY	0.0033868	0.0475504	SOS2|SOS1|CBL|GSK3B|PRKACA|PDPK1	http://www.genome.jp/kegg-bin/show_pathway?bta04910/bta:100138102%09red/bta:527418%09red/bta:790875%09red/bta:282322%09red/bta:537682%09red/bta:100138040%09red
Longevity regulating pathway	KEGG PATHWAY	0.000435348	0.0136967	IGF1R|SESN3|FOXO3|APPL1|PRKACA|RB1CC1	http://www.genome.jp/kegg-bin/show_pathway?bta04211/bta:535530%09red/bta:515914%09red/bta:282322%09red/bta:281848%09red/bta:517850%09red/bta:539858%09red
MAPK signaling pathway	KEGG PATHWAY	0.00369838	0.0489676	IGF1R|MAP3K1|SOS2|SOS1|PRKCB|MAP3K5|PRKACA|MAPKAPK5|TAOK3	http://www.genome.jp/kegg-bin/show_pathway?bta04010/bta:534620%09red/bta:535625%09red/bta:282322%09red/bta:281848%09red/bta:100138040%09red/bta:537682%09red/bta:537380%09red/bta:523962%09red/bta:282325%09red
Neurotrophin signaling pathway	KEGG PATHWAY	0.000347908	0.0118579	SOS2|SOS1|MAP3K1|GSK3B|FOXO3|PDPK1|MAP3K5	http://www.genome.jp/kegg-bin/show_pathway?bta04722/bta:535530%09red/bta:790875%09red/bta:100138102%09red/bta:537682%09red/bta:100138040%09red/bta:537380%09red/bta:523962%09red
Non-small cell lung cancer	KEGG PATHWAY	0.000815549	0.0205901	FOXO3|PDPK1|PRKCB|SOS2|SOS1	http://www.genome.jp/kegg-bin/show_pathway?bta05223/bta:100138102%09red/bta:535530%09red/bta:537682%09red/bta:100138040%09red/bta:282325%09red
Notch signaling pathway	KEGG PATHWAY	0.00188086	0.0384636	MAML3|NOTCH2|CREBBP|MAML1	http://www.genome.jp/kegg-bin/show_pathway?bta04330/bta:513730%09red/bta:540588%09red/bta:100336926%09red/bta:505453%09red
Oocyte meiosis	KEGG PATHWAY	4.64908e-05	0.00306689	SMC1A|IGF1R|FBXW11|CPEB4|CPEB3|PRKACA|ITPR2|CUL1	http://www.genome.jp/kegg-bin/show_pathway?bta04114/bta:540642%09red/bta:537016%09red/bta:281878%09red/bta:282322%09red/bta:281848%09red/bta:538794%09red/bta:407228%09red/bta:282370%09red
Pathways in cancer	KEGG PATHWAY	0.000185944	0.00864217	TPR|IGF1R|APAF1|SOS2|SOS1|PRKCB|CBL|GSK3B|APPL1|RUNX1|PRKACA|NOTCH2|APC|CUL1|CREBBP|GNA13	http://www.genome.jp/kegg-bin/show_pathway?bta05200/bta:513730%09red/bta:505611%09red/bta:533233%09red/bta:527418%09red/bta:529631%09red/bta:790875%09red/bta:537782%09red/bta:537682%09red/bta:507869%09red/bta:282322%09red/bta:407228%09red/bta:100138040%09red/bta:517850%09red/bta:281848%09red/bta:505453%09red/bta:282325%09red
Prostate cancer	KEGG PATHWAY	0.000570716	0.0162099	IGF1R|SOS2|SOS1|GSK3B|PDPK1|CREBBP	http://www.genome.jp/kegg-bin/show_pathway?bta05215/bta:100138102%09red/bta:790875%09red/bta:281848%09red/bta:100138040%09red/bta:537682%09red/bta:505453%09red
Protein processing in endoplasmic reticulum	KEGG PATHWAY	2.74373e-07	5.10085e-05	UBE4B|SEL1L|RAD23B|HYOU1|UBQLN2|EIF2AK3|MAN1A2|MAP3K5|SEC31A|RRBP1|CUL1|CKAP4	http://www.genome.jp/kegg-bin/show_pathway?bta04141/bta:535820%09red/bta:532645%09red/bta:530189%09red/bta:614959%09red/bta:282295%09red/bta:505941%09red/bta:515784%09red/bta:407228%09red/bta:520833%09red/bta:531964%09red/bta:537380%09red/bta:539529%09red
Proteoglycans in cancer	KEGG PATHWAY	6.40521e-05	0.0038006	IGF1R|SOS2|SOS1|PRKCB|CBL|TIAM1|PRKACA|ITPR2|PDPK1|IQGAP1	http://www.genome.jp/kegg-bin/show_pathway?bta05205/bta:104968536%09red/bta:527418%09red/bta:100138102%09red/bta:281878%09red/bta:282322%09red/bta:281848%09red/bta:100138040%09red/bta:537682%09red/bta:536517%09red/bta:282325%09red
Regulation of lipid metabolism by Peroxisome proliferator-activated receptor alpha (PPARalpha)	Reactome	0.000423252	0.0135777	NCOA2|NCOA6|CREBBP	http://www.reactome.org/cgi-bin/eventbrowser_st_id?ST_ID=R-BTA-400206
RNA Polymerase II Transcription	Reactome	0.000149482	0.00745589	FOXO3|LBR|WDR33|GTF2F2|AFF4|NR2C2|RUNX1|ZNF345|RNF111|GATAD2B|SMARCA2|CUL1|CREBBP|CHD4	http://www.reactome.org/cgi-bin/eventbrowser_st_id?ST_ID=R-BTA-73857
T cell receptor signaling pathway	KEGG PATHWAY	0.00102903	0.0247572	NFATC2|SOS2|SOS1|GSK3B|PTPRC|PDPK1	http://www.genome.jp/kegg-bin/show_pathway?bta04660/bta:100138102%09red/bta:790875%09red/bta:530401%09red/bta:100138040%09red/bta:537682%09red/bta:407152%09red
Thyroid hormone signaling pathway	KEGG PATHWAY	4.39418e-05	0.00306689	NCOA2|ATP2A2|PRKCB|NOTCH2|GSK3B|PRKACA|PDPK1|CREBBP	http://www.genome.jp/kegg-bin/show_pathway?bta04919/bta:513730%09red/bta:100138102%09red/bta:790875%09red/bta:282322%09red/bta:282325%09red/bta:508162%09red/bta:505453%09red/bta:540568%09red
Tight junction	KEGG PATHWAY	0.00283736	0.0446339	MYH9|MAP3K1|MAP3K5|TIAM1|RUNX1|PRKACA|PATJ	http://www.genome.jp/kegg-bin/show_pathway?bta04530/bta:404108%09red/bta:536517%09red/bta:282322%09red/bta:529631%09red/bta:537380%09red/bta:523962%09red/bta:536993%09red
Ubiquitin mediated proteolysis	KEGG PATHWAY	0.000136177	0.00714057	UBE4B|FBXW11|MAP3K1|CBL|HERC3|TRIP12|CUL1|UBR5	http://www.genome.jp/kegg-bin/show_pathway?bta04120/bta:540642%09red/bta:527418%09red/bta:510924%09red/bta:407228%09red/bta:520833%09red/bta:515582%09red/bta:514387%09red/bta:523962%09red
Wnt signaling pathway	KEGG PATHWAY	0.000336354	0.0116584	NFATC2|FBXW11|PRKCB|GSK3B|PRKACA|APC|CUL1|CREBBP	http://www.genome.jp/kegg-bin/show_pathway?bta04310/bta:533233%09red/bta:540642%09red/bta:790875%09red/bta:282322%09red/bta:407228%09red/bta:282325%09red/bta:530401%09red/bta:505453%09red
#Term	Database	P-Value	Corrected P-Value	Input	Hyperlink
3'-UTR-mediated mRNA destabilization	Gene Ontology	0.000623165	0.0174571	RC3H1|ZFP36L1|CPEB3	http://amigo.geneontology.org/amigo/term/GO:0061158
ATP binding	Gene Ontology	1.86683e-08	4.24185e-06	MAP3K1|ATP2A2|PRKX|HIPK2|MAPKAPK5|MAP3K5|SMARCA2|NEK7|CHD2|CHD4|SIK3|SIK2|MYH9|BMP2K|PIK3CG|APAF1|RAD54L2|SMC1A|DHX9|IGF1R|PRKCB|ENTPD1|WNK1|TAOK3|UBE4B|LMTK2|GTF2F2|SNRK|CHD6|TOP1|GSK3B|DDX6|RUNX1|PRKACA|PDPK1|EIF2AK3|PRKD3	http://amigo.geneontology.org/amigo/term/GO:0005524
ATP-dependent chromatin remodeling	Gene Ontology	0.00155192	0.0334071	SMARCA2|ARID1A|PBRM1	http://amigo.geneontology.org/amigo/term/GO:0043044
B cell receptor signaling pathway	Gene Ontology	0.00371148	0.0489676	NFATC2|PRKCB|PTPRC	http://amigo.geneontology.org/amigo/term/GO:0050853
beta-catenin destruction complex	Gene Ontology	0.0034878	0.0475504	APC|GSK3B	http://amigo.geneontology.org/amigo/term/GO:0030877
cAMP-dependent protein kinase complex	Gene Ontology	0.0034878	0.0475504	PRKX|PRKACA	http://amigo.geneontology.org/amigo/term/GO:0005952
cell cycle arrest	Gene Ontology	0.00281171	0.0445732	GAS1|APC|TP53INP1|NOTCH2	http://amigo.geneontology.org/amigo/term/GO:0007050
cellular response to amino acid stimulus	Gene Ontology	0.00118864	0.0273121	CPEB4|ZEB1|CPEB3|SESN3	http://amigo.geneontology.org/amigo/term/GO:0071230
cellular response to DNA damage stimulus	Gene Ontology	0.000156401	0.00761523	TRIP12|NFATC2|NCOA6|BAZ1B|APC|CBX5|SLF2|UBR5	http://amigo.geneontology.org/amigo/term/GO:0006974
cellular response to epidermal growth factor stimulus	Gene Ontology	0.000197917	0.00899423	PDPK1|ZFP36L1|BAG4|IQGAP1	http://amigo.geneontology.org/amigo/term/GO:0071364
cellular response to ethanol	Gene Ontology	0.0027309	0.0443229	ITPR2|TP53INP1	http://amigo.geneontology.org/amigo/term/GO:0071361
chromatin	Gene Ontology	0.00131258	0.029497	SMCR8|ANKRD17|PPP1R10|SLF2|JMJD1C	http://amigo.geneontology.org/amigo/term/GO:0000785
chromatin binding	Gene Ontology	1.12128e-06	0.000163787	RERE|NCOA2|NFATC2|TSHZ1|TSPYL1|EGR2|ZEB1|PRKCB|TOP1|KMT5B|L3MBTL3|PBRM1|ANKRD17|CBX5|SMC1A|CREBBP	http://amigo.geneontology.org/amigo/term/GO:0003682
chromatin DNA binding	Gene Ontology	0.000324612	0.0114454	FOXO3|DHX9|KDM5A|CREBBP|JMJD1C	http://amigo.geneontology.org/amigo/term/GO:0031490
chromo shadow domain binding	Gene Ontology	0.0020619	0.0386842	NIPBL|LBR	http://amigo.geneontology.org/amigo/term/GO:0070087
chromosome	Gene Ontology	0.00263845	0.0443229	KMT5B|HP1BP3|UVSSA|JADE1	http://amigo.geneontology.org/amigo/term/GO:0005694
circadian regulation of gene expression	Gene Ontology	0.00299259	0.0467163	NCOA2|KDM5A|TOP1|NRIP1	http://amigo.geneontology.org/amigo/term/GO:0032922
cytoplasm	Gene Ontology	1.38592e-08	3.56085e-06	DOCK8|SVIL|FOXK1|SESN3|IQGAP1|DIP2B|CPEB3|PUM2|HIPK2|FOXO3|WHRN|MAP4|ANKRD17|MAPKAPK5|PRKX|NR1D2|LRRC8D|PRRC1|NCOA2|NEK7|QKI|TOB1|MARF1|SIK3|SIK2|EGR2|AHNAK|MTMR10|BMP2K|PIK3CG|ITPKC|GOLGA3|JADE1|RNF111|RNF150|TNKS2|DNMBP|RCAN3|DHX9|IGF1R|ZBED4|SPAG9|TSC22D1|WNK1|PTPDC1|TP53BP1|SND1|UBR1|TAOK3|UBE4B|SOS1|TACC1|SNRK|TOB2|GSK3B|PRKACA|ARHGAP18|NUCKS1|RNF6|ZMIZ1|ASAP1|CREBBP	http://amigo.geneontology.org/amigo/term/GO:0005737
cytosol	Gene Ontology	4.10856e-18	8.40201e-15	NFATC2|FBXW11|RAD23B|BAG4|ALG2|AFTPH|USP7|PUM2|USP9X|STXBP5|AKAP13|BAZ2A|DPYSL2|MAPKAPK5|RB1CC1|SEC31A|ANKRD11|TIAM1|SERTAD2|NCOA6|TOB2|CPNE3|BACH2|AHNAK|MYH9|NIPBL|PIK3CG|KDM4B|YLPM1|GOLGA3|TIPRL|UBXN2B|RNF111|TTC37|DCAF7|TRAPPC10|SMC1A|ARID1B|EHBP1|RAB3GAP2|TTC3|SPAG9|HOOK3|WNK1|APPL1|TP53INP1|PPP6R3|SND1|BBX|PRKACA|HELZ|USP34|UBR5|FOXO3|TAF4|LMTK2|CEP170|CAMSAP2|TACC1|NRIP1|ZC3H4|CBL|GSK3B|NUP…	http://amigo.geneontology.org/amigo/term/GO:0005829
DNA binding	Gene Ontology	3.76202e-08	7.69333e-06	HP1BP3|PNN|CREBL2|SMARCA2|BACH1|ZNF345|DHX9|ZNF326|ZBED4|THRAP3|TSHZ1|BBX|TAF4|SOS2|SOS1|GTF2F2|ARID1B|ARID1A|ADNP2|PBRM1|RNF6|KAT6A	http://amigo.geneontology.org/amigo/term/GO:0003677
DNA repair complex	Gene Ontology	0.0020619	0.0386842	RCOR1|TP53BP1	http://amigo.geneontology.org/amigo/term/GO:1990391
DNA-binding transcription factor activity	Gene Ontology	2.16987e-05	0.00201699	FOXO3|NFATC2|FOXP1|ZNF345|TSC22D1|ATF1|BACH1|NR2C2|TRPS1|CREBL2|IKZF1|FOXN3	http://amigo.geneontology.org/amigo/term/GO:0003700
DNA-binding transcription repressor activity, RNA polymerase II-specific	Gene Ontology	0.00219856	0.0406817	NFATC2|FOXK1|BACH2|BACH1|FOXO3|RCOR1|NR1D2|ZEB1	http://amigo.geneontology.org/amigo/term/GO:0001227
DNA-dependent ATPase activity	Gene Ontology	0.00222805	0.0406817	BPTF|SMARCA2|CHD6	http://amigo.geneontology.org/amigo/term/GO:0008094
enzyme binding	Gene Ontology	0.000998517	0.0243091	UBE4B|NCOA6|TSPYL1|ATP2A2|APP|NOTCH2|TNKS2	http://amigo.geneontology.org/amigo/term/GO:0019899
epidermal growth factor receptor signaling pathway	Gene Ontology	0.0030622	0.0470843	PDPK1|IQGAP1|SOS1	http://amigo.geneontology.org/amigo/term/GO:0007173
fibrillar center	Gene Ontology	0.00107715	0.0256136	NFIC|AFF4|NRIP1|TOP1|WDR33|RREB1	http://amigo.geneontology.org/amigo/term/GO:0001650
glomerular visceral epithelial cell development	Gene Ontology	0.0034878	0.0475504	IQGAP1|NOTCH2	http://amigo.geneontology.org/amigo/term/GO:0072015
histone acetyltransferase complex	Gene Ontology	0.00176046	0.0363651	KAT6A|JADE1|CREBBP	http://amigo.geneontology.org/amigo/term/GO:0000123
histone binding	Gene Ontology	0.000301513	0.0110979	TSPYL1|PRKCB|L3MBTL3|BAZ1B|BAZ2A|SMARCA2|KAT6A	http://amigo.geneontology.org/amigo/term/GO:0042393
histone deacetylase binding	Gene Ontology	0.00267387	0.0443229	CBX5|NIPBL|CHD4|BCOR|NRIP1	http://amigo.geneontology.org/amigo/term/GO:0042826
histone deacetylase complex	Gene Ontology	3.88334e-06	0.000529429	RERE|ZNF217|NRIP1|RCOR1|JMJD1C|CBX5	http://amigo.geneontology.org/amigo/term/GO:0000118
histone H4-K20 trimethylation	Gene Ontology	0.0027309	0.0443229	KMT5B|ARID4B	http://amigo.geneontology.org/amigo/term/GO:0034773
in utero embryonic development	Gene Ontology	0.0027532	0.044333	MYH9|NOTCH2|GNA13|UBR3|ZMIZ1|ANKRD11|KIF1BP	http://amigo.geneontology.org/amigo/term/GO:0001701
insulin receptor signaling pathway	Gene Ontology	0.00231418	0.0412794	FOXO3|APPL1|IGF1R|GSK3B	http://amigo.geneontology.org/amigo/term/GO:0008286
insulin-like growth factor binding	Gene Ontology	0.000874843	0.0218177	IGF2R|IGF1R|CRIM1	http://amigo.geneontology.org/amigo/term/GO:0005520
intracellular signal transduction	Gene Ontology	0.000133985	0.00714057	PRKCB|ASB7|SIK3|SIK2|SNRK|WNK1|GSK3B|ASB1|PDPK1|MAPKAPK5|DNMBP	http://amigo.geneontology.org/amigo/term/GO:0035556
MAP-kinase scaffold activity	Gene Ontology	0.000209297	0.00930462	IQGAP1|AKAP13|SPAG9	http://amigo.geneontology.org/amigo/term/GO:0005078
mediator complex binding	Gene Ontology	0.0020619	0.0386842	SMC1A|NIPBL	http://amigo.geneontology.org/amigo/term/GO:0036033
metal ion binding	Gene Ontology	0.000474265	0.0144757	FOXP1|ANTXR2|KMT5B|HELZ|HECTD1|AKAP13|BAZ2A|JADE1|CHD4|EGR2|ZNF345|RANBP2|DHX9|ZNF326|TPP1|ZFP36L1|PPP1R10|BAZ1B|ZC3H4|ASAP1|NUP153|RBM27|ZNF548|PHF3|PRKD3	http://amigo.geneontology.org/amigo/term/GO:0046872
microtubule minus-end	Gene Ontology	0.0034878	0.0475504	CAMSAP2|SVIL	http://amigo.geneontology.org/amigo/term/GO:0036449
miRNA binding	Gene Ontology	0.00337728	0.0475504	RC3H1|PUM2|AGO4	http://amigo.geneontology.org/amigo/term/GO:0035198
miRNA mediated inhibition of translation	Gene Ontology	0.000423252	0.0135777	AGO4|TNRC6C|TNRC6B	http://amigo.geneontology.org/amigo/term/GO:0035278
mRNA processing	Gene Ontology	0.000289407	0.0110812	QKI|ZNF326|SON|RBM27|PRKACA|PNN	http://amigo.geneontology.org/amigo/term/GO:0006397
mRNA transport	Gene Ontology	0.000292608	0.0110812	DHX9|QKI|ZFP36L1|RANBP2	http://amigo.geneontology.org/amigo/term/GO:0051028
multicellular organism growth	Gene Ontology	0.00171937	0.0362485	ZFP36L1|TNKS2|NOTCH2|SOS1|ANKRD11	http://amigo.geneontology.org/amigo/term/GO:0035264
negative regulation of double-strand break repair	Gene Ontology	0.0027309	0.0443229	TRIP12|UBR5	http://amigo.geneontology.org/amigo/term/GO:2000780
negative regulation of protein processing	Gene Ontology	0.0034878	0.0475504	GAS1|GLG1	http://amigo.geneontology.org/amigo/term/GO:0010955
negative regulation of transcription by RNA polymerase II	Gene Ontology	3.2476e-09	1.31333e-06	BPTF|MCPH1|NFATC2|FOXP1|FOXK1|CPEB3|FOXO3|HIPK2|RCOR1|NR1D2|CBX5|NCOA2|BACH2|BACH1|IRF2BP2|NIPBL|NR2C2|BCOR|BBX|ZEB1|NFIC|ARID1A|NRIP1|NOTCH2|KDM5A|CREBBP	http://amigo.geneontology.org/amigo/term/GO:0000122
nuclear body	Gene Ontology	0.000682456	0.0186083	NCOA2|DHX9|CHAMP1|PPP1R10|BAZ1B|TP53BP1|CREBL2|DCAF7|CREBBP	http://amigo.geneontology.org/amigo/term/GO:0016604
nuclear chromatin	Gene Ontology	0.00316992	0.0475504	NFATC2|TAF4|EGR2|NRIP1|TRPS1|ZNF345|NUCKS1|KAT6A|CREBBP	http://amigo.geneontology.org/amigo/term/GO:0000790
nuclear pericentric heterochromatin	Gene Ontology	0.0034878	0.0475504	KDM4B|IKZF1	http://amigo.geneontology.org/amigo/term/GO:0031618
nuclear speck	Gene Ontology	7.45321e-10	3.81046e-07	ZNF217|ZC3H13|PNN|MAML3|THRAP3|MAML1|NRIP1|SMC5|ITPKC|JADE1|SON|YLPM1|PRKACA|ARHGAP18|BMP2K|BAZ2A|KAT6A|CKAP4|RREB1	http://amigo.geneontology.org/amigo/term/GO:0016607
nuclear-transcribed mRNA catabolic process, deadenylation-dependent decay	Gene Ontology	0.0020619	0.0386842	RC3H1|ZFP36L1	http://amigo.geneontology.org/amigo/term/GO:0000288
nucleoplasm	Gene Ontology	1.84193e-17	1.25558e-14	BPTF|MAML1|NFATC2|RAD23B|KMT5B|TNRC6B|AFTPH|SMCR8|RCOR1|ZNF326|TNRC6C|TOP1|HNRNPH3|ANKRD17|MAPKAPK5|IKZF1|NR1D2|ANKRD11|NEK7|SERTAD2|MAML3|CHD6|CPNE3|BACH2|SMARCA2|IRF2BP2|NIPBL|GOLGA3|RNF111|SMC1A|DHX9|EHBP1|ZBED4|TSPYL1|TTC3|PRKCB|PTPDC1|NR2C2|PPP6R3|BCOR|BBX|ITPR2|TRIP12|ZEB1|UBR5|NFIC|TRPS1|CHAMP1|ARID1A|AQR|ZC3H4|NOTCH2|GSK3B|EGR2|L3MBTL3|RUNX1|TTC37|ARFGEF1|PBRM1|RNF6|ZMIZ1|PLEKHA8|SLF2|PRK…	http://amigo.geneontology.org/amigo/term/GO:0005654
nucleus	Gene Ontology	1.15273e-17	1.17867e-14	NFATC2|FOXP1|HP1BP3|BAG4|SESN3|ALG2|DIP2B|CPEB3|USP7|FOXO3|HIPK2|USP9X|FOXJ3|CREBL2|BMP2K|ANKRD17|MAPKAPK5|PRKX|IQGAP1|ANKRD11|RERE|SERTAD2|CHD2|TOB1|FOXK1|AQR|EGR2|AHNAK|DDX6|MKL2|IRF2BP2|KMT5B|ITPKC|UBXN2B|ZNF345|RNF111|BRWD3|TNKS2|NFXL1|DCAF7|APAF1|SMC1A|DHX9|TSHZ1|TSPYL1|APC|TSC22D1|PRKCB|ZFP36L1|SMARCA2|NR2C2|APPL1|TP53INP1|PPP6R3|SND1|BBX|INO80D|USP34|SNRK|UBR5|FOXN3|NFIC|UBE4B|QKI|TOB2|UBI…	http://amigo.geneontology.org/amigo/term/GO:0005634
p38MAPK cascade	Gene Ontology	0.0020619	0.0386842	ZFP36L1|MAP3K5	http://amigo.geneontology.org/amigo/term/GO:0038066
p53 binding	Gene Ontology	0.000324612	0.0114454	MAPKAPK5|GSK3B|TP53BP1|CREBBP|USP7	http://amigo.geneontology.org/amigo/term/GO:0002039
pattern specification process	Gene Ontology	0.00176046	0.0363651	APC|ZEB1|RNF111	http://amigo.geneontology.org/amigo/term/GO:0007389
P-body	Gene Ontology	6.50469e-05	0.0038006	ZFP36L1|TOP1|RC3H1|TNRC6C|TNRC6B|AGO4	http://amigo.geneontology.org/amigo/term/GO:0000932
peptidyl-serine phosphorylation	Gene Ontology	7.48983e-07	0.000117821	PRKCB|LMTK2|WNK1|TOP1|GSK3B|HIPK2|PRKACA|PDPK1|MAPKAPK5|PRKX	http://amigo.geneontology.org/amigo/term/GO:0018105
peptidyl-threonine phosphorylation	Gene Ontology	1.38485e-05	0.00157334	LMTK2|WNK1|GSK3B|HIPK2|PRKACA|PDPK1	http://amigo.geneontology.org/amigo/term/GO:0018107
PML body	Gene Ontology	0.000671359	0.0185531	RNF6|HIPK2|CBX5|SMC5|KAT6A	http://amigo.geneontology.org/amigo/term/GO:0016605
positive regulation of circadian rhythm	Gene Ontology	0.0034878	0.0475504	FBXW11|THRAP3	http://amigo.geneontology.org/amigo/term/GO:0042753
positive regulation of DNA demethylation	Gene Ontology	0.0020619	0.0386842	USP9X|USP7	http://amigo.geneontology.org/amigo/term/GO:1901537
positive regulation of maintenance of mitotic sister chromatid cohesion	Gene Ontology	0.0020619	0.0386842	SMC5|SLF2	http://amigo.geneontology.org/amigo/term/GO:0034184
positive regulation of nuclear-transcribed mRNA poly(A) tail shortening	Gene Ontology	1.6818e-05	0.00181014	TNRC6C|TOB1|TNRC6B|CPEB3	http://amigo.geneontology.org/amigo/term/GO:0060213
positive regulation of ossification	Gene Ontology	0.0034878	0.0475504	NIPBL|TOB2	http://amigo.geneontology.org/amigo/term/GO:0045778
positive regulation of RIG-I signaling pathway	Gene Ontology	0.0027309	0.0443229	PUM2|ANKRD17	http://amigo.geneontology.org/amigo/term/GO:1900246
positive regulation of RNA export from nucleus	Gene Ontology	0.0034878	0.0475504	RBM27|DHX9	http://amigo.geneontology.org/amigo/term/GO:0046833
positive regulation of telomere capping	Gene Ontology	0.000742232	0.0192135	NEK7|MAPKAPK5|TNKS2	http://amigo.geneontology.org/amigo/term/GO:1904355
positive regulation of transcription by RNA polymerase II	Gene Ontology	5.33581e-06	0.000681984	BPTF|NFATC2|FOXP1|FOXO3|HIPK2|SMARCA2|IKZF1|ARID4B|RREB1|EGR2|BACH1|MKL2|DHX9|FOXJ3|THRAP3|NR2C2|ZEB1|ZMIZ1|NFIC|NR1D2|APP|NRIP1|RUNX1|KAT6A|CREBBP	http://amigo.geneontology.org/amigo/term/GO:0045944
positive regulation of transcription of Notch receptor target	Gene Ontology	0.0027309	0.0443229	MAML3|MAML1	http://amigo.geneontology.org/amigo/term/GO:0007221
positive regulation of transcription, DNA-templated	Gene Ontology	0.000129827	0.00714057	FBXW11|FOXK1|ARID1A|BICRA|MAP3K5|TP53INP1|CREBL2|RNF111|RNF6|KDM5A|CREBBP	http://amigo.geneontology.org/amigo/term/GO:0045893
positive regulation of transforming growth factor beta receptor signaling pathway	Gene Ontology	0.00248798	0.0438614	HIPK2|CREBBP|RNF111	http://amigo.geneontology.org/amigo/term/GO:0030511
protein autophosphorylation	Gene Ontology	3.28763e-05	0.00241369	IGF1R|LMTK2|SIK2|EIF2AK3|GSK3B|PRKACA|MAPKAPK5|TAOK3	http://amigo.geneontology.org/amigo/term/GO:0046777
protein deubiquitination	Gene Ontology	0.00231418	0.0412794	USP9X|USP34|OTUD1|USP7	http://amigo.geneontology.org/amigo/term/GO:0016579
protein domain specific binding	Gene Ontology	2.6964e-05	0.00218889	NCOA2|TRPS1|MYH9|TOP1|MAP3K5|DDX6|PRKACA|IKZF1|IQGAP1	http://amigo.geneontology.org/amigo/term/GO:0019904
protein K48-linked deubiquitination	Gene Ontology	0.00337728	0.0475504	USP9X|USP34|USP7	http://amigo.geneontology.org/amigo/term/GO:0071108
protein kinase A regulatory subunit binding	Gene Ontology	0.00118298	0.0273121	ACBD3|PRRC1|ARFGEF1	http://amigo.geneontology.org/amigo/term/GO:0034237
protein phosphatase binding	Gene Ontology	0.00379558	0.0492086	IQGAP1|EIF2AK3|PPP6R3|MAP3K5	http://amigo.geneontology.org/amigo/term/GO:0019903
protein phosphorylation	Gene Ontology	4.50831e-07	7.68292e-05	NEK7|MAP3K1|SIK3|SIK2|CPNE3|APP|WNK1|BMP2K|MAML1|PIK3CG|PRKACA|AKAP13|SNRK|PRKD3	http://amigo.geneontology.org/amigo/term/GO:0006468
protein polyubiquitination	Gene Ontology	4.64908e-05	0.00306689	UBE4B|FBXW11|RC3H1|KLHL42|RNF111|TRIP12|TNKS2|UBR5	http://amigo.geneontology.org/amigo/term/GO:0000209
protein serine/threonine kinase activity	Gene Ontology	1.393e-08	3.56085e-06	NEK7|PRKCB|LMTK2|SIK3|SIK2|CPNE3|SNRK|WNK1|BMP2K|TOP1|GSK3B|HIPK2|PRKACA|PDPK1|TAOK3	http://amigo.geneontology.org/amigo/term/GO:0004674
protein tyrosine kinase activity	Gene Ontology	0.00135959	0.0298964	HIPK2|IGF1R|BAZ1B	http://amigo.geneontology.org/amigo/term/GO:0004713
protein ubiquitination	Gene Ontology	0.000470124	0.0144757	ASB1|ASB7|CBL|IRF2BP2|UBR3|HERC3|RNF6|UBR1|RNF150|CUL1|UVSSA	http://amigo.geneontology.org/amigo/term/GO:0016567
protein-containing complex	Gene Ontology	0.00361893	0.0489676	NCOA2|TRPS1|RAB3GAP2|USP7|FOXO3|RUNX1|RNF111|IKZF1|UBR5	http://amigo.geneontology.org/amigo/term/GO:0032991
regulation of cell shape	Gene Ontology	0.00112698	0.0264905	MYH9|GNA13|BRWD3|DNMBP|ARHGAP18|COCH	http://amigo.geneontology.org/amigo/term/GO:0008360
regulation of multicellular organism growth	Gene Ontology	0.00135959	0.0298964	APP|TNKS2|ATRN	http://amigo.geneontology.org/amigo/term/GO:0040014
regulation of RNA splicing	Gene Ontology	0.00371148	0.0489676	AHNAK|ZNF326|HNRNPH3	http://amigo.geneontology.org/amigo/term/GO:0043484
regulation of SMAD protein signal transduction	Gene Ontology	0.0027309	0.0443229	TOB1|SPTBN1	http://amigo.geneontology.org/amigo/term/GO:0060390
ribonucleoprotein complex	Gene Ontology	0.000700845	0.0188583	DHX9|NFATC2|ZFP36L1|HNRNPH3|CBX5|IQGAP1	http://amigo.geneontology.org/amigo/term/GO:1990904
RISC complex	Gene Ontology	2.78294e-05	0.00218889	DHX9|DDX6|SND1|AGO4	http://amigo.geneontology.org/amigo/term/GO:0016442
RNA binding	Gene Ontology	0.000527862	0.0154211	DHX9|TDRD10|SND1|AQR|LARP4B|SON|SETD1B|HNRNPH3|ANKRD17|HELZ|MEX3C|UBR5|RANBP2	http://amigo.geneontology.org/amigo/term/GO:0003723
RNA polymerase II cis-regulatory region sequence-specific DNA binding	Gene Ontology	0.000416216	0.0135777	NCOA2|FOXO3|NFATC2|FOXJ3|NFIC|THRAP3|DHX9|EGR2|APP|NRIP1|TOP1|NR2C2|RUNX1|ZNF345|NR1D2|IKZF1	http://amigo.geneontology.org/amigo/term/GO:0000978
RNA polymerase II complex binding	Gene Ontology	0.0030622	0.0470843	DHX9|ZNF326|UVSSA	http://amigo.geneontology.org/amigo/term/GO:0000993
RNA polymerase II transcription factor binding	Gene Ontology	0.00162542	0.0346248	RERE|DHX9|CREBBP|GSK3B	http://amigo.geneontology.org/amigo/term/GO:0001085
RNA splicing	Gene Ontology	0.00379558	0.0492086	QKI|ZNF326|THRAP3|PNN	http://amigo.geneontology.org/amigo/term/GO:0008380
S100 protein binding	Gene Ontology	0.000270056	0.0110057	AHNAK|IQGAP1|ATP2A2	http://amigo.geneontology.org/amigo/term/GO:0044548
SMAD binding	Gene Ontology	0.000767367	0.0196158	HIPK2|ZMIZ1|TOB1|RNF111	http://amigo.geneontology.org/amigo/term/GO:0046332
small GTPase mediated signal transduction	Gene Ontology	0.00138756	0.0301869	TIAM1|DOCK8|ARHGAP18|SOS2|SOS1	http://amigo.geneontology.org/amigo/term/GO:0007264
spectrin	Gene Ontology	0.0020619	0.0386842	PRKCB|SPTBN1	http://amigo.geneontology.org/amigo/term/GO:0008091
spectrin binding	Gene Ontology	0.000742232	0.0192135	CAMSAP2|ADD3|PTPRC	http://amigo.geneontology.org/amigo/term/GO:0030507
stem cell population maintenance	Gene Ontology	0.001289	0.029289	SMC1A|NIPBL|ARID1A|DDX6	http://amigo.geneontology.org/amigo/term/GO:0019827
SWI/SNF complex	Gene Ontology	0.000742232	0.0192135	SMARCA2|BICRA|ARID1A	http://amigo.geneontology.org/amigo/term/GO:0016514
thyroid hormone receptor binding	Gene Ontology	2.78294e-05	0.00218889	TACC1|TRIP12|NCOA6|THRAP3	http://amigo.geneontology.org/amigo/term/GO:0046966
transcription coactivator activity	Gene Ontology	3.85329e-09	1.31333e-06	RERE|DHX9|SERTAD2|MAML3|MAML1|BICRA|NRIP1|MKL2|HIPK2|KAT6A|JADE1|SMARCA2|KDM5A|CREBBP	http://amigo.geneontology.org/amigo/term/GO:0003713
transcription corepressor activity	Gene Ontology	3.3048e-05	0.00241369	RERE|TOB1|TOB2|NRIP1|IRF2BP2|HIPK2|RCOR1|BCOR|CREBBP	http://amigo.geneontology.org/amigo/term/GO:0003714
transcription initiation from RNA polymerase II promoter	Gene Ontology	0.00337728	0.0475504	TAF4|THRAP3|GTF2F2	http://amigo.geneontology.org/amigo/term/GO:0006367
transcription regulatory region sequence-specific DNA binding	Gene Ontology	0.00380194	0.0492086	EGR2|ARID4B|FOXP1|IKZF1|FOXK1	http://amigo.geneontology.org/amigo/term/GO:0000976
transforming growth factor beta receptor signaling pathway	Gene Ontology	0.00337787	0.0475504	HIPK2|USP9X|ZMIZ1|APPL1	http://amigo.geneontology.org/amigo/term/GO:0007179
ubiquitin protein ligase activity	Gene Ontology	0.000424925	0.0135777	FBXW11|CBL|IRF2BP2|ASB1|RNF111|RNF6|UBR1|RNF150|TRIP12	http://amigo.geneontology.org/amigo/term/GO:0061630
ubiquitin-dependent protein catabolic process	Gene Ontology	0.000262628	0.0109607	UBQLN2|CBL|USP7|RNF111|RNF6|TRIP12|RNF150|USP34|CUL1	http://amigo.geneontology.org/amigo/term/GO:0006511
ubiquitin-protein transferase activity	Gene Ontology	0.000145812	0.00745465	SEL1L|HECTD1|RC3H1|KLHL42|HERC3|BCOR|CUL1	http://amigo.geneontology.org/amigo/term/GO:0004842
voluntary musculoskeletal movement	Gene Ontology	0.0027309	0.0443229	HIPK2|VTI1A	http://amigo.geneontology.org/amigo/term/GO:0050882
zinc ion binding	Gene Ontology	7.50114e-06	0.000902344	RERE|NR2C2|ZSWIM6|BPTF|UBR3|PRKCB|KAT6A|ZMIZ1|NR1D2|RC3H1|KDM4B|L3MBTL3|ZZEF1|UBR5|MAP3K1|GATAD2B|UBR1|TRPS1|NFXL1|KDM5A|CREBBP	http://amigo.geneontology.org/amigo/term/GO:0008270

## Sheet: FLOR T3
Functional enrichment pathways and GO terms for FLOR vs NC at T3 (FDR < 0.05)
##Databases: KEGG PATHWAY, Reactome, Gene Ontology
##Statistical test method: hypergeometric test / Fisher's exact test
##FDR correction method: Benjamini and Hochberg
#Term	Database	P-Value	Corrected P-Value	Input	Hyperlink
ABC transporters	KEGG PATHWAY	0.0146632	0.0230178	ABCC8	http://www.genome.jp/kegg-bin/show_pathway?bta02010/bta:538996%09red
IL-17 signaling pathway	KEGG PATHWAY	0.0220441	0.0309995	CEBPB	http://www.genome.jp/kegg-bin/show_pathway?bta04657/bta:338319%09red
Insulin secretion	KEGG PATHWAY	0.0206192	0.029301	ABCC8	http://www.genome.jp/kegg-bin/show_pathway?bta04911/bta:538996%09red
Parkinson disease	KEGG PATHWAY	0.0359607	0.0466798	SNCA	http://www.genome.jp/kegg-bin/show_pathway?bta05012/bta:282857%09red
TNF signaling pathway	KEGG PATHWAY	0.028434	0.0387044	CEBPB	http://www.genome.jp/kegg-bin/show_pathway?bta04668/bta:338319%09red
Type II diabetes mellitus	KEGG PATHWAY	0.0113143	0.0198367	ABCC8	http://www.genome.jp/kegg-bin/show_pathway?bta04930/bta:538996%09red
#Term	Database	P-Value	Corrected P-Value	Input	Hyperlink
actin binding	Gene Ontology	0.0378346	0.0480305	SYN1	http://amigo.geneontology.org/amigo/term/GO:0003779
adult locomotory behavior	Gene Ontology	0.0105954	0.0190717	SNCA	http://amigo.geneontology.org/amigo/term/GO:0008344
arachidonic acid binding	Gene Ontology	0.00145053	0.0105236	SNCA	http://amigo.geneontology.org/amigo/term/GO:0050544
ATP binding	Gene Ontology	0.0352401	0.0461885	ABCC8|SYN1	http://amigo.geneontology.org/amigo/term/GO:0005524
ATPase activity	Gene Ontology	0.0380686	0.0480305	ABCC8	http://amigo.geneontology.org/amigo/term/GO:0016887
axon terminus	Gene Ontology	0.00651318	0.0142461	SNCA	http://amigo.geneontology.org/amigo/term/GO:0043679
brown fat cell differentiation	Gene Ontology	0.00651318	0.0142461	CEBPB	http://amigo.geneontology.org/amigo/term/GO:0050873
cellular response to amino acid stimulus	Gene Ontology	0.0103557	0.0190717	CEBPB	http://amigo.geneontology.org/amigo/term/GO:0071230
cellular response to dexamethasone stimulus	Gene Ontology	0.00362293	0.0108666	TFAP4	http://amigo.geneontology.org/amigo/term/GO:0071549
cellular response to oxidative stress	Gene Ontology	0.0122721	0.0204535	SNCA	http://amigo.geneontology.org/amigo/term/GO:0034599
chemical synaptic transmission	Gene Ontology	0.0246517	0.0343091	SNCA	http://amigo.geneontology.org/amigo/term/GO:0007268
condensed chromosome, centromeric region	Gene Ontology	0.00169211	0.0105236	CEBPB	http://amigo.geneontology.org/amigo/term/GO:0000779
copper ion binding	Gene Ontology	0.0103557	0.0190717	SNCA	http://amigo.geneontology.org/amigo/term/GO:0005507
cuprous ion binding	Gene Ontology	0.00193363	0.0105236	SNCA	http://amigo.geneontology.org/amigo/term/GO:1903136
cytoskeleton	Gene Ontology	0.000899614	0.0105236	SNCA|SYN1	http://amigo.geneontology.org/amigo/term/GO:0005856
defense response to bacterium	Gene Ontology	0.0201439	0.0289301	CEBPB	http://amigo.geneontology.org/amigo/term/GO:0042742
DNA damage response, signal transduction by p53 class mediator resulting in transcription of p21 class mediator	Gene Ontology	0.00265792	0.0105535	TFAP4	http://amigo.geneontology.org/amigo/term/GO:0006978
DNA-binding transcription activator activity, RNA polymerase II-specific	Gene Ontology	0.00358288	0.0108666	CEBPB|TFAP4	http://amigo.geneontology.org/amigo/term/GO:0001228
dopamine biosynthetic process	Gene Ontology	0.00193363	0.0105236	SNCA	http://amigo.geneontology.org/amigo/term/GO:0042416
E-box binding	Gene Ontology	0.0108351	0.0192465	TFAP4	http://amigo.geneontology.org/amigo/term/GO:0070888
embryonic placenta development	Gene Ontology	0.00338176	0.0108666	CEBPB	http://amigo.geneontology.org/amigo/term/GO:0001892
excitatory postsynaptic potential	Gene Ontology	0.0120327	0.0204535	SNCA	http://amigo.geneontology.org/amigo/term/GO:0060079
fatty acid metabolic process	Gene Ontology	0.00915625	0.0181778	SNCA	http://amigo.geneontology.org/amigo/term/GO:0006631
focal adhesion	Gene Ontology	0.0319684	0.0423111	IL1RL1	http://amigo.geneontology.org/amigo/term/GO:0005925
hepatocyte proliferation	Gene Ontology	0.00169211	0.0105236	CEBPB	http://amigo.geneontology.org/amigo/term/GO:0072574
histone acetyltransferase binding	Gene Ontology	0.00506895	0.012442	CEBPB	http://amigo.geneontology.org/amigo/term/GO:0035035
histone binding	Gene Ontology	0.0286699	0.0387044	SNCA	http://amigo.geneontology.org/amigo/term/GO:0042393
histone deacetylase binding	Gene Ontology	0.000203267	0.00845039	CEBPB|TFAP4	http://amigo.geneontology.org/amigo/term/GO:0042826
identical protein binding	Gene Ontology	0.000718079	0.0105236	CEBPB|SNCA|SYN1	http://amigo.geneontology.org/amigo/term/GO:0042802
inclusion body	Gene Ontology	0.00265792	0.0105535	SNCA	http://amigo.geneontology.org/amigo/term/GO:0016234
interleukin-1 receptor activity	Gene Ontology	0.00145053	0.0105236	IL1RL1	http://amigo.geneontology.org/amigo/term/GO:0004908
intrinsic apoptotic signaling pathway in response to endoplasmic reticulum stress	Gene Ontology	0.00651318	0.0142461	CEBPB	http://amigo.geneontology.org/amigo/term/GO:0070059
kinase binding	Gene Ontology	0.0137074	0.0224267	CEBPB	http://amigo.geneontology.org/amigo/term/GO:0019900
liver regeneration	Gene Ontology	0.00193363	0.0105236	CEBPB	http://amigo.geneontology.org/amigo/term/GO:0097421
long-term synaptic potentiation	Gene Ontology	0.00819583	0.016514	SNCA	http://amigo.geneontology.org/amigo/term/GO:0060291
mammary gland epithelial cell differentiation	Gene Ontology	0.00265792	0.0105535	CEBPB	http://amigo.geneontology.org/amigo/term/GO:0060644
mammary gland epithelial cell proliferation	Gene Ontology	0.00217511	0.0105236	CEBPB	http://amigo.geneontology.org/amigo/term/GO:0033598
microglial cell activation	Gene Ontology	0.00241654	0.0105236	SNCA	http://amigo.geneontology.org/amigo/term/GO:0001774
mitochondrial membrane organization	Gene Ontology	0.00145053	0.0105236	SNCA	http://amigo.geneontology.org/amigo/term/GO:0007006
mitochondrion	Gene Ontology	0.0137882	0.0224267	TFAP4|SNCA	http://amigo.geneontology.org/amigo/term/GO:0005739
negative regulation by host of viral transcription	Gene Ontology	0.00289925	0.0108666	TFAP4	http://amigo.geneontology.org/amigo/term/GO:0043922
negative regulation of cell cycle arrest	Gene Ontology	0.00410514	0.0108666	TFAP4	http://amigo.geneontology.org/amigo/term/GO:0071157
negative regulation of cyclin-dependent protein serine/threonine kinase activity	Gene Ontology	0.00555056	0.0131461	TFAP4	http://amigo.geneontology.org/amigo/term/GO:0045736
negative regulation of DNA binding	Gene Ontology	0.00482808	0.0120702	TFAP4	http://amigo.geneontology.org/amigo/term/GO:0043392
negative regulation of interferon-gamma production	Gene Ontology	0.00482808	0.0120702	IL1RL1	http://amigo.geneontology.org/amigo/term/GO:0032689
negative regulation of neuron apoptotic process	Gene Ontology	0.000250382	0.00845039	CEBPB|SNCA	http://amigo.geneontology.org/amigo/term/GO:0043524
negative regulation of T cell proliferation	Gene Ontology	0.00723461	0.0147981	CEBPB	http://amigo.geneontology.org/amigo/term/GO:0042130
negative regulation of transcription, DNA-templated	Gene Ontology	0.00172724	0.0105236	CEBPB|TFAP4	http://amigo.geneontology.org/amigo/term/GO:0045892
neuron differentiation	Gene Ontology	0.0191926	0.0281631	CEBPB	http://amigo.geneontology.org/amigo/term/GO:0030182
neuronal cell body	Gene Ontology	0.0373664	0.0480305	SNCA	http://amigo.geneontology.org/amigo/term/GO:0043025
neurotransmitter secretion	Gene Ontology	0.00410514	0.0108666	SYN1	http://amigo.geneontology.org/amigo/term/GO:0007269
nuclear matrix	Gene Ontology	0.0160955	0.0241432	CEBPB	http://amigo.geneontology.org/amigo/term/GO:0016363
nucleus	Gene Ontology	0.0272242	0.0375027	CEBPB|TFAP4|SNCA	http://amigo.geneontology.org/amigo/term/GO:0005634
ovarian follicle development	Gene Ontology	0.0067537	0.0142461	CEBPB	http://amigo.geneontology.org/amigo/term/GO:0001541
phospholipid metabolic process	Gene Ontology	0.00723461	0.0147981	SNCA	http://amigo.geneontology.org/amigo/term/GO:0006644
positive regulation by host of viral transcription	Gene Ontology	0.00289925	0.0108666	TFAP4	http://amigo.geneontology.org/amigo/term/GO:0043923
positive regulation of chemokine production	Gene Ontology	0.00241654	0.0105236	IL1RL1	http://amigo.geneontology.org/amigo/term/GO:0090197
positive regulation of cold-induced thermogenesis	Gene Ontology	0.0158569	0.0240526	CEBPB	http://amigo.geneontology.org/amigo/term/GO:0120162
positive regulation of cysteine-type endopeptidase activity involved in apoptotic signaling pathway	Gene Ontology	0.00169211	0.0105236	TFAP4	http://amigo.geneontology.org/amigo/term/GO:2001269
positive regulation of fat cell differentiation	Gene Ontology	0.0105954	0.0190717	CEBPB	http://amigo.geneontology.org/amigo/term/GO:0045600
positive regulation of inflammatory response	Gene Ontology	4.50716e-05	0.0037982	CEBPB|IL1RL1	http://amigo.geneontology.org/amigo/term/GO:0050729
positive regulation of interleukin-4 production	Gene Ontology	0.00386406	0.0108666	CEBPB	http://amigo.geneontology.org/amigo/term/GO:0032753
positive regulation of interleukin-5 production	Gene Ontology	0.00169211	0.0105236	IL1RL1	http://amigo.geneontology.org/amigo/term/GO:0032754
positive regulation of macrophage activation	Gene Ontology	0.00217511	0.0105236	IL1RL1	http://amigo.geneontology.org/amigo/term/GO:0043032
positive regulation of osteoblast differentiation	Gene Ontology	0.0117933	0.0204115	CEBPB	http://amigo.geneontology.org/amigo/term/GO:0045669
positive regulation of peptidyl-serine phosphorylation	Gene Ontology	0.0170493	0.025293	SNCA	http://amigo.geneontology.org/amigo/term/GO:0033138
positive regulation of transcription from RNA polymerase II promoter in response to endoplasmic reticulum stress	Gene Ontology	0.00241654	0.0105236	CEBPB	http://amigo.geneontology.org/amigo/term/GO:1990440
postsynapse	Gene Ontology	0.0141854	0.0225297	SNCA	http://amigo.geneontology.org/amigo/term/GO:0098794
postsynaptic density	Gene Ontology	0.0298491	0.0398972	SYN1	http://amigo.geneontology.org/amigo/term/GO:0014069
potassium ion transport	Gene Ontology	0.00338176	0.0108666	ABCC8	http://amigo.geneontology.org/amigo/term/GO:0006813
presynaptic active zone	Gene Ontology	0.00555056	0.0131461	SYN1	http://amigo.geneontology.org/amigo/term/GO:0048786
protein complex oligomerization	Gene Ontology	0.00386406	0.0108666	SNCA	http://amigo.geneontology.org/amigo/term/GO:0051259
protein homodimerization activity	Gene Ontology	0.0062792	0.0142461	CEBPB|TFAP4	http://amigo.geneontology.org/amigo/term/GO:0042803
protein-containing complex assembly	Gene Ontology	0.00939623	0.0183839	TFAP4	http://amigo.geneontology.org/amigo/term/GO:0065003
regulation of dopamine secretion	Gene Ontology	0.00458715	0.0119089	SNCA	http://amigo.geneontology.org/amigo/term/GO:0014059
regulation of locomotion	Gene Ontology	0.00193363	0.0105236	SNCA	http://amigo.geneontology.org/amigo/term/GO:0040012
regulation of long-term neuronal synaptic plasticity	Gene Ontology	0.00386406	0.0108666	SNCA	http://amigo.geneontology.org/amigo/term/GO:0048169
regulation of macrophage activation	Gene Ontology	0.00193363	0.0105236	SNCA	http://amigo.geneontology.org/amigo/term/GO:0043030
regulation of mitotic cell cycle phase transition	Gene Ontology	0.00193363	0.0105236	TFAP4	http://amigo.geneontology.org/amigo/term/GO:1901990
regulation of neuron death	Gene Ontology	0.00314053	0.0108666	SNCA	http://amigo.geneontology.org/amigo/term/GO:1901214
regulation of osteoclast differentiation	Gene Ontology	0.00241654	0.0105236	CEBPB	http://amigo.geneontology.org/amigo/term/GO:0045670
regulation of reactive oxygen species metabolic process	Gene Ontology	0.00314053	0.0108666	SNCA	http://amigo.geneontology.org/amigo/term/GO:2000377
regulation of synaptic vesicle cycle	Gene Ontology	0.00193363	0.0105236	SYN1	http://amigo.geneontology.org/amigo/term/GO:0098693
regulation of transcription involved in cell fate commitment	Gene Ontology	0.00145053	0.0105236	CEBPB	http://amigo.geneontology.org/amigo/term/GO:0060850
response to drug	Gene Ontology	0.0158569	0.0240526	SNCA	http://amigo.geneontology.org/amigo/term/GO:0042493
response to endoplasmic reticulum stress	Gene Ontology	0.0122721	0.0204535	CEBPB	http://amigo.geneontology.org/amigo/term/GO:0034976
response to lipopolysaccharide	Gene Ontology	0.0151408	0.0234944	CEBPB	http://amigo.geneontology.org/amigo/term/GO:0032496
RNA polymerase II core promoter sequence-specific DNA binding	Gene Ontology	0.00410514	0.0108666	CEBPB	http://amigo.geneontology.org/amigo/term/GO:0000979
RNA polymerase II transcription regulator complex	Gene Ontology	0.0105954	0.0190717	CEBPB	http://amigo.geneontology.org/amigo/term/GO:0090575
Schaffer collateral - CA1 synapse	Gene Ontology	0.0141854	0.0225297	SYN1	http://amigo.geneontology.org/amigo/term/GO:0098685
SNARE complex assembly	Gene Ontology	0.00169211	0.0105236	SNCA	http://amigo.geneontology.org/amigo/term/GO:0035493
synapse organization	Gene Ontology	0.0067537	0.0142461	SNCA	http://amigo.geneontology.org/amigo/term/GO:0050808
synaptic transmission, dopaminergic	Gene Ontology	0.00314053	0.0108666	SNCA	http://amigo.geneontology.org/amigo/term/GO:0001963
synaptic vesicle	Gene Ontology	0.0201439	0.0289301	SYN1	http://amigo.geneontology.org/amigo/term/GO:0008021
synaptic vesicle clustering	Gene Ontology	0.00169211	0.0105236	SYN1	http://amigo.geneontology.org/amigo/term/GO:0097091
synaptic vesicle endocytosis	Gene Ontology	0.0067537	0.0142461	SNCA	http://amigo.geneontology.org/amigo/term/GO:0048488
synaptic vesicle membrane	Gene Ontology	5.62697e-05	0.0037982	SNCA|SYN1	http://amigo.geneontology.org/amigo/term/GO:0030672
synaptic vesicle transport	Gene Ontology	0.00241654	0.0105236	SNCA	http://amigo.geneontology.org/amigo/term/GO:0048489
synaptonemal complex	Gene Ontology	0.00362293	0.0108666	SYN1	http://amigo.geneontology.org/amigo/term/GO:0000795
transcription repressor complex	Gene Ontology	0.0101159	0.0190717	TFAP4	http://amigo.geneontology.org/amigo/term/GO:0017053
ubiquitin-like protein ligase binding	Gene Ontology	0.00362293	0.0108666	CEBPB	http://amigo.geneontology.org/amigo/term/GO:0044389

## Sheet: OXYT T3
Functional enrichment pathways and GO terms for OXYT vs NC at T3 (FDR < 0.05)
##Databases: KEGG PATHWAY, Reactome, Gene Ontology
##Statistical test method: hypergeometric test / Fisher's exact test
##FDR correction method: Benjamini and Hochberg
#Term	Database	P-Value	Corrected P-Value	Input	Hyperlink
Antifolate resistance	KEGG PATHWAY	0.0105954	0.0302704	FOLR3	http://www.genome.jp/kegg-bin/show_pathway?bta01523/bta:516067%09red
Glycerolipid metabolism	KEGG PATHWAY	0.016334	0.0332963	LPIN3	http://www.genome.jp/kegg-bin/show_pathway?bta00561/bta:521637%09red
Glycerophospholipid metabolism	KEGG PATHWAY	0.0248885	0.0439696	LPIN3	http://www.genome.jp/kegg-bin/show_pathway?bta00564/bta:521637%09red
Hedgehog signaling pathway	KEGG PATHWAY	0.0115538	0.0302704	GAS1	http://www.genome.jp/kegg-bin/show_pathway?bta04340/bta:540336%09red
Selenocompound metabolism	KEGG PATHWAY	0.00458715	0.0179103	PAPSS2	http://www.genome.jp/kegg-bin/show_pathway?bta00450/bta:536409%09red
Sulfur metabolism	KEGG PATHWAY	0.00265792	0.0179103	PAPSS2	http://www.genome.jp/kegg-bin/show_pathway?bta00920/bta:536409%09red
#Term	Database	P-Value	Corrected P-Value	Input	Hyperlink
blood coagulation	Gene Ontology	0.0113143	0.0302704	PAPSS2	http://amigo.geneontology.org/amigo/term/GO:0007596
bone development	Gene Ontology	0.00843601	0.0279443	PAPSS2	http://amigo.geneontology.org/amigo/term/GO:0060348
cell cycle arrest	Gene Ontology	0.0132291	0.0302704	GAS1	http://amigo.geneontology.org/amigo/term/GO:0007050
cellular response to vascular endothelial growth factor stimulus	Gene Ontology	0.00410514	0.0179103	GAS1	http://amigo.geneontology.org/amigo/term/GO:0035924
dephosphorylation	Gene Ontology	0.0153796	0.0326047	LPIN3	http://amigo.geneontology.org/amigo/term/GO:0016311
folate import across plasma membrane	Gene Ontology	0.00169211	0.0179103	FOLR3	http://amigo.geneontology.org/amigo/term/GO:1904447
folic acid binding	Gene Ontology	0.00193363	0.0179103	FOLR3	http://amigo.geneontology.org/amigo/term/GO:0005542
IgG binding	Gene Ontology	0.00169211	0.0179103	FCGRT	http://amigo.geneontology.org/amigo/term/GO:0019864
muscle fiber development	Gene Ontology	0.00386406	0.0179103	WFIKKN1	http://amigo.geneontology.org/amigo/term/GO:0048747
negative regulation of DNA binding	Gene Ontology	0.00482808	0.0179103	WFIKKN1	http://amigo.geneontology.org/amigo/term/GO:0043392
negative regulation of mitotic cell cycle	Gene Ontology	0.00458715	0.0179103	GAS1	http://amigo.geneontology.org/amigo/term/GO:0045930
negative regulation of protein binding	Gene Ontology	0.0132291	0.0302704	WFIKKN1	http://amigo.geneontology.org/amigo/term/GO:0032091
negative regulation of protein processing	Gene Ontology	0.00193363	0.0179103	GAS1	http://amigo.geneontology.org/amigo/term/GO:0010955
negative regulation of signaling receptor activity	Gene Ontology	0.00506895	0.0179103	WFIKKN1	http://amigo.geneontology.org/amigo/term/GO:2000272
negative regulation of transforming growth factor beta receptor signaling pathway	Gene Ontology	0.0115538	0.0302704	WFIKKN1	http://amigo.geneontology.org/amigo/term/GO:0030512
phosphorylation	Gene Ontology	0.0196684	0.0385795	PAPSS2	http://amigo.geneontology.org/amigo/term/GO:0016310
receptor antagonist activity	Gene Ontology	0.00217511	0.0179103	WFIKKN1	http://amigo.geneontology.org/amigo/term/GO:0048019
regulation of ER to Golgi vesicle-mediated transport	Gene Ontology	0.00145053	0.0179103	GAS1	http://amigo.geneontology.org/amigo/term/GO:0060628
regulation of transcription involved in G1/S transition of mitotic cell cycle	Gene Ontology	0.00314053	0.0179103	KLF11	http://amigo.geneontology.org/amigo/term/GO:0000083
roof of mouth development	Gene Ontology	0.0137074	0.0302704	WFIKKN1	http://amigo.geneontology.org/amigo/term/GO:0060021
serine-type endopeptidase inhibitor activity	Gene Ontology	0.0203816	0.0385795	WFIKKN1	http://amigo.geneontology.org/amigo/term/GO:0004867
skeletal system development	Gene Ontology	0.0132291	0.0302704	WFIKKN1	http://amigo.geneontology.org/amigo/term/GO:0001501
transcription regulatory region sequence-specific DNA binding	Gene Ontology	0.0234672	0.0428883	KLF11	http://amigo.geneontology.org/amigo/term/GO:0000976
transforming growth factor beta binding	Gene Ontology	0.00386406	0.0179103	WFIKKN1	http://amigo.geneontology.org/amigo/term/GO:0050431

## Sheet: TILD T3
Functional enrichment pathways and GO terms for TILD vs NC at T3 (FDR < 0.05)
##Databases: KEGG PATHWAY, Reactome, Gene Ontology
##Statistical test method: hypergeometric test / Fisher's exact test
##FDR correction method: Benjamini and Hochberg
#Term	Database	P-Value	Corrected P-Value	Input	Hyperlink
Adaptive Immune System	Reactome	0.000174416	0.0301609	BoLA|SOCS1|CD80|AP1S1|RBX1|PDCD1	http://www.reactome.org/cgi-bin/eventbrowser_st_id?ST_ID=R-BTA-1280218
Dual incision in TC-NER	Reactome	0.00022654	0.0301609	RBX1|POLR2G|GTF2H5	http://www.reactome.org/cgi-bin/eventbrowser_st_id?ST_ID=R-BTA-6782135
Formation of TC-NER Pre-Incision Complex	Reactome	0.000115936	0.0301609	RBX1|POLR2G|GTF2H5	http://www.reactome.org/cgi-bin/eventbrowser_st_id?ST_ID=R-BTA-6781823
Gap-filling DNA repair synthesis and ligation in TC-NER	Reactome	0.000197764	0.0301609	RBX1|POLR2G|GTF2H5	http://www.reactome.org/cgi-bin/eventbrowser_st_id?ST_ID=R-BTA-6782210
Immune System	Reactome	0.000409177	0.0384115	BoLA|SOCS1|CD80|TNFAIP3|BST1|AP1S1|JAK1|RBX1|PDCD1	http://www.reactome.org/cgi-bin/eventbrowser_st_id?ST_ID=R-BTA-168256
Interferon alpha/beta signaling	Reactome	0.000603954	0.0453569	SOCS1|JAK1	http://www.reactome.org/cgi-bin/eventbrowser_st_id?ST_ID=R-BTA-909733
Interferon gamma signaling	Reactome	0.000518555	0.0432705	SOCS1|JAK1	http://www.reactome.org/cgi-bin/eventbrowser_st_id?ST_ID=R-BTA-877300
Regulation of IFNG signaling	Reactome	0.000240966	0.0301609	SOCS1|JAK1	http://www.reactome.org/cgi-bin/eventbrowser_st_id?ST_ID=R-BTA-877312
Transcription-Coupled Nucleotide Excision Repair (TC-NER)	Reactome	0.000368405	0.0384115	RBX1|POLR2G|GTF2H5	http://www.reactome.org/cgi-bin/eventbrowser_st_id?ST_ID=R-BTA-6781827
#Term	Database	P-Value	Corrected P-Value	Input	Hyperlink
positive regulation of T cell apoptotic process	Gene Ontology	0.000141042	0.0301609	PRELID1|PDCD1	http://amigo.geneontology.org/amigo/term/GO:0070234

## Sheet: TULA T3
No functional enrichment terms were found for TULA vs NC at T3 (FDR < 0.05)
