# Supplementary material for: Characterizing the influence of various antimicrobials used for metaphylaxis against bovine respiratory disease on host transcriptome responses
Source: Front Vet Sci. 2023 Oct 5;10:1272940. doi: 10.3389/fvets.2023.1272940 (PMC10585045; doi:10.3389/fvets.2023.1272940)
Supplement: Supplementary file 6 [file Table_6.XLSX]

## Sheet: CEFT T4 
Supplemental File S6: Functional enrichment pathways and GO terms for CEFT vs NC at day 14 (T4) (FDR < 0.05)
##Databases: KEGG PATHWAY, Reactome, Gene Ontology
##Statistical test method: hypergeometric test / Fisher's exact test
##FDR correction method: Benjamini and Hochberg
#Term	Database	P-Value	Corrected P-Value	Input	Hyperlink
Cholesterol biosynthesis	Reactome	7.29091e-07	9.55109e-05	SQLE|HMGCR|CYP51A1	http://www.reactome.org/cgi-bin/eventbrowser_st_id?ST_ID=R-BTA-191273
Glycerophospholipid metabolism	KEGG PATHWAY	0.000162462	0.00638476	LCAT|PNPLA7|LPIN3	http://www.genome.jp/kegg-bin/show_pathway?bta00564/bta:510960%09red/bta:521637%09red/bta:536255%09red
Human cytomegalovirus infection	KEGG PATHWAY	0.00192265	0.035981	CXCL8|PDIA3|GNG11	http://www.genome.jp/kegg-bin/show_pathway?bta05163/bta:511812%09red/bta:281803%09red/bta:280828%09red
Metabolism	Reactome	0.000262725	0.00860424	OSBPL1A|GNG11|CRYM|HMGCR|CYP51A1|SQLE	http://www.reactome.org/cgi-bin/eventbrowser_st_id?ST_ID=R-BTA-1430728
Metabolism of lipids	Reactome	0.000310305	0.00938075	OSBPL1A|SQLE|HMGCR|CYP51A1	http://www.reactome.org/cgi-bin/eventbrowser_st_id?ST_ID=R-BTA-556833
Metabolism of steroids	Reactome	4.06552e-07	9.55109e-05	OSBPL1A|SQLE|HMGCR|CYP51A1	http://www.reactome.org/cgi-bin/eventbrowser_st_id?ST_ID=R-BTA-8957322
Steroid biosynthesis	KEGG PATHWAY	0.000200912	0.00717803	SQLE|CYP51A1	http://www.genome.jp/kegg-bin/show_pathway?bta00100/bta:526535%09red/bta:505060%09red
#Term	Database	P-Value	Corrected P-Value	Input	Hyperlink
cholesterol biosynthetic process	Gene Ontology	0.000360072	0.0101077	HMGCR|CYP51A1	http://amigo.geneontology.org/amigo/term/GO:0006695
cholesterol metabolic process	Gene Ontology	0.000737493	0.0161019	LCAT|SQLE	http://amigo.geneontology.org/amigo/term/GO:0008203
endoplasmic reticulum membrane	Gene Ontology	0.000577895	0.0133596	SCD|PNPLA7|HMGCR|CYP51A1	http://amigo.geneontology.org/amigo/term/GO:0005789
melanosome	Gene Ontology	4.92779e-05	0.0032277	RAB27A|MYO5A|PDIA3	http://amigo.geneontology.org/amigo/term/GO:0042470
melanosome transport	Gene Ontology	0.000100831	0.00495332	RAB27A|MYO5A	http://amigo.geneontology.org/amigo/term/GO:0032402
negative regulation of amyloid-beta clearance	Gene Ontology	2.70055e-05	0.00212263	HMGCR|CYP51A1	http://amigo.geneontology.org/amigo/term/GO:1900222
negative regulation of protein catabolic process	Gene Ontology	0.000501399	0.0123156	HMGCR|CYP51A1	http://amigo.geneontology.org/amigo/term/GO:0042177
negative regulation of protein secretion	Gene Ontology	0.000130438	0.00569579	HMGCR|CYP51A1	http://amigo.geneontology.org/amigo/term/GO:0050709
oxidation-reduction process	Gene Ontology	6.65362e-07	9.55109e-05	AASS|SCD|PDIA3|CRYM|HMGCR|CYP51A1|SQLE	http://amigo.geneontology.org/amigo/term/GO:0055114
positive regulation of protein tyrosine kinase activity	Gene Ontology	0.000471304	0.0123156	NEDD9|AFAP1L2	http://amigo.geneontology.org/amigo/term/GO:0061098
response to endoplasmic reticulum stress	Gene Ontology	2.04436e-05	0.00200858	CEBPB|PDIA3|CXCL8	http://amigo.geneontology.org/amigo/term/GO:0034976
secretory granule	Gene Ontology	0.0015988	0.0314165	TRH|RAB27A	http://amigo.geneontology.org/amigo/term/GO:0030141
SH3 domain binding	Gene Ontology	0.00211678	0.0378135	ARHGAP31|AFAP1L2	http://amigo.geneontology.org/amigo/term/GO:0017124
sterol biosynthetic process	Gene Ontology	8.74412e-05	0.0049092	SQLE|HMGCR	http://amigo.geneontology.org/amigo/term/GO:0016126
synaptic vesicle membrane	Gene Ontology	0.00106125	0.0219511	SV2B|MCTP1	http://amigo.geneontology.org/amigo/term/GO:0030672

## Sheet: ENRO T4
No functional enrichment terms were found for ENRO vs NC at T4 (FDR < 0.05)

## Sheet: FLOR T4
Functional enrichment pathways and GO terms for FLOR vs NC at T4 (FDR < 0.05)
##Databases: KEGG PATHWAY, Reactome, Gene Ontology
##Statistical test method: hypergeometric test / Fisher's exact test
##FDR correction method: Benjamini and Hochberg
#Term	Database	P-Value	Corrected P-Value	Input	Hyperlink
Alzheimer disease	KEGG PATHWAY	0.0308871	0.0392448	SNCA	http://www.genome.jp/kegg-bin/show_pathway?bta05010/bta:282857%09red
C-type lectin receptor signaling pathway	KEGG PATHWAY	0.0183528	0.0254116	CLEC7A	http://www.genome.jp/kegg-bin/show_pathway?bta04625/bta:532865%09red
Hepatocellular carcinoma	KEGG PATHWAY	0.0298756	0.0384115	DPF3	http://www.genome.jp/kegg-bin/show_pathway?bta05225/bta:787359%09red
Parkinson disease	KEGG PATHWAY	0.0258212	0.0344282	SNCA	http://www.genome.jp/kegg-bin/show_pathway?bta05012/bta:282857%09red
Phagosome	KEGG PATHWAY	0.0292008	0.0379962	CLEC7A	http://www.genome.jp/kegg-bin/show_pathway?bta04145/bta:532865%09red
Thermogenesis	KEGG PATHWAY	0.0407886	0.0484084	DPF3	http://www.genome.jp/kegg-bin/show_pathway?bta04714/bta:787359%09red
Tuberculosis	KEGG PATHWAY	0.0339165	0.0416248	CLEC7A	http://www.genome.jp/kegg-bin/show_pathway?bta05152/bta:532865%09red
#Term	Database	P-Value	Corrected P-Value	Input	Hyperlink
adult locomotory behavior	Gene Ontology	0.0075799	0.0129941	SNCA	http://amigo.geneontology.org/amigo/term/GO:0008344
apoptotic process	Gene Ontology	0.0369383	0.0448241	CIDEA	http://amigo.geneontology.org/amigo/term/GO:0006915
arachidonic acid binding	Gene Ontology	0.00103634	0.008285	SNCA	http://amigo.geneontology.org/amigo/term/GO:0050544
axon terminus	Gene Ontology	0.00465677	0.0105414	SNCA	http://amigo.geneontology.org/amigo/term/GO:0043679
cell death	Gene Ontology	0.00362343	0.0093174	CIDEA	http://amigo.geneontology.org/amigo/term/GO:0008219
cellular response to cold	Gene Ontology	0.00155419	0.008285	CIDEA	http://amigo.geneontology.org/amigo/term/GO:0070417
cellular response to oxidative stress	Gene Ontology	0.00878154	0.0141553	SNCA	http://amigo.geneontology.org/amigo/term/GO:0034599
chemical synaptic transmission	Gene Ontology	0.0176716	0.0247862	SNCA	http://amigo.geneontology.org/amigo/term/GO:0007268
copper ion binding	Gene Ontology	0.00740814	0.0129045	SNCA	http://amigo.geneontology.org/amigo/term/GO:0005507
cuprous ion binding	Gene Ontology	0.0013816	0.008285	SNCA	http://amigo.geneontology.org/amigo/term/GO:1903136
cytoplasm	Gene Ontology	0.000445188	0.008285	HOPX|SNCA|CIDEA|CLEC7A	http://amigo.geneontology.org/amigo/term/GO:0005737
cytoskeleton	Gene Ontology	0.032571	0.040433	SNCA	http://amigo.geneontology.org/amigo/term/GO:0005856
dopamine biosynthetic process	Gene Ontology	0.0013816	0.008285	SNCA	http://amigo.geneontology.org/amigo/term/GO:0042416
excitatory postsynaptic potential	Gene Ontology	0.00860995	0.014089	SNCA	http://amigo.geneontology.org/amigo/term/GO:0060079
fatty acid metabolic process	Gene Ontology	0.00654899	0.0117882	SNCA	http://amigo.geneontology.org/amigo/term/GO:0006631
heart development	Gene Ontology	0.019544	0.0267184	HOPX	http://amigo.geneontology.org/amigo/term/GO:0007507
histone acetylation	Gene Ontology	0.00517312	0.0105414	DPF3	http://amigo.geneontology.org/amigo/term/GO:0016573
histone acetyltransferase activity	Gene Ontology	0.00465677	0.0105414	DPF3	http://amigo.geneontology.org/amigo/term/GO:0004402
histone acetyltransferase complex	Gene Ontology	0.00379572	0.00953343	DPF3	http://amigo.geneontology.org/amigo/term/GO:0000123
histone binding	Gene Ontology	0.000171976	0.008285	DPF3|SNCA	http://amigo.geneontology.org/amigo/term/GO:0042393
histone deacetylation	Gene Ontology	0.00482891	0.0105414	HOPX	http://amigo.geneontology.org/amigo/term/GO:0016575
inclusion body	Gene Ontology	0.0018993	0.008285	SNCA	http://amigo.geneontology.org/amigo/term/GO:0016234
inflammatory response	Gene Ontology	0.032571	0.040433	CLEC7A	http://amigo.geneontology.org/amigo/term/GO:0006954
innate immune response	Gene Ontology	0.0384464	0.0461357	CLEC7A	http://amigo.geneontology.org/amigo/term/GO:0045087
lipid droplet	Gene Ontology	0.0103248	0.0159297	CIDEA	http://amigo.geneontology.org/amigo/term/GO:0005811
lipid metabolic process	Gene Ontology	0.0106675	0.0162266	CIDEA	http://amigo.geneontology.org/amigo/term/GO:0006629
lipid storage	Gene Ontology	0.00431242	0.0105414	CIDEA	http://amigo.geneontology.org/amigo/term/GO:0019915
long-term synaptic potentiation	Gene Ontology	0.00586124	0.0110439	SNCA	http://amigo.geneontology.org/amigo/term/GO:0060291
lung alveolus development	Gene Ontology	0.00500102	0.0105414	HOPX	http://amigo.geneontology.org/amigo/term/GO:0048286
microglial cell activation	Gene Ontology	0.00172676	0.008285	SNCA	http://amigo.geneontology.org/amigo/term/GO:0001774
mitochondrial membrane organization	Gene Ontology	0.00103634	0.008285	SNCA	http://amigo.geneontology.org/amigo/term/GO:0007006
mitochondrion	Gene Ontology	0.00680536	0.0120488	SNCA|CIDEA	http://amigo.geneontology.org/amigo/term/GO:0005739
nBAF complex	Gene Ontology	0.00224432	0.008285	DPF3	http://amigo.geneontology.org/amigo/term/GO:0071565
negative regulation of cold-induced thermogenesis	Gene Ontology	0.00603322	0.0110439	CIDEA	http://amigo.geneontology.org/amigo/term/GO:0120163
negative regulation of cytokine secretion	Gene Ontology	0.00172676	0.008285	CIDEA	http://amigo.geneontology.org/amigo/term/GO:0050710
negative regulation of execution phase of apoptosis	Gene Ontology	0.00103634	0.008285	CIDEA	http://amigo.geneontology.org/amigo/term/GO:1900118
negative regulation of lipid catabolic process	Gene Ontology	0.0018993	0.008285	CIDEA	http://amigo.geneontology.org/amigo/term/GO:0050995
negative regulation of neuron apoptotic process	Gene Ontology	0.0171605	0.024386	SNCA	http://amigo.geneontology.org/amigo/term/GO:0043524
negative regulation of transforming growth factor beta receptor signaling pathway	Gene Ontology	0.00826669	0.0137354	CIDEA	http://amigo.geneontology.org/amigo/term/GO:0030512
negative regulation of tumor necrosis factor production	Gene Ontology	0.00586124	0.0110439	CIDEA	http://amigo.geneontology.org/amigo/term/GO:0032720
nervous system development	Gene Ontology	0.0156258	0.0225011	DPF3	http://amigo.geneontology.org/amigo/term/GO:0007399
neuronal cell body	Gene Ontology	0.026836	0.035345	SNCA	http://amigo.geneontology.org/amigo/term/GO:0043025
nucleus	Gene Ontology	0.000501035	0.008285	DPF3|HOPX|SNCA|CIDEA	http://amigo.geneontology.org/amigo/term/GO:0005634
pattern recognition receptor activity	Gene Ontology	0.00120898	0.008285	CLEC7A	http://amigo.geneontology.org/amigo/term/GO:0038187
phagocytosis, recognition	Gene Ontology	0.0013816	0.008285	CLEC7A	http://amigo.geneontology.org/amigo/term/GO:0006910
phospholipid metabolic process	Gene Ontology	0.00517312	0.0105414	SNCA	http://amigo.geneontology.org/amigo/term/GO:0006644
positive regulation of cell migration	Gene Ontology	0.0248054	0.0334873	CLEC7A	http://amigo.geneontology.org/amigo/term/GO:0030335
positive regulation of cysteine-type endopeptidase activity involved in apoptotic process	Gene Ontology	0.00551723	0.0110345	CLEC7A	http://amigo.geneontology.org/amigo/term/GO:0043280
positive regulation of cytokine production involved in inflammatory response	Gene Ontology	0.00310645	0.00882884	CLEC7A	http://amigo.geneontology.org/amigo/term/GO:1900017
positive regulation of interleukin-1 beta production	Gene Ontology	0.00276167	0.008285	CLEC7A	http://amigo.geneontology.org/amigo/term/GO:0032731
positive regulation of interleukin-12 production	Gene Ontology	0.00276167	0.008285	CLEC7A	http://amigo.geneontology.org/amigo/term/GO:0032735
positive regulation of interleukin-6 production	Gene Ontology	0.00895311	0.0142196	CLEC7A	http://amigo.geneontology.org/amigo/term/GO:0032755
positive regulation of interleukin-8 production	Gene Ontology	0.00517312	0.0105414	CLEC7A	http://amigo.geneontology.org/amigo/term/GO:0032757
positive regulation of killing of cells of other organism	Gene Ontology	0.00120898	0.008285	CLEC7A	http://amigo.geneontology.org/amigo/term/GO:0051712
positive regulation of monocyte chemotactic protein-1 production	Gene Ontology	0.0018993	0.008285	CLEC7A	http://amigo.geneontology.org/amigo/term/GO:0071639
positive regulation of nitric oxide biosynthetic process	Gene Ontology	0.00345113	0.00909078	CLEC7A	http://amigo.geneontology.org/amigo/term/GO:0045429
positive regulation of peptidyl-serine phosphorylation	Gene Ontology	0.0122084	0.0180617	SNCA	http://amigo.geneontology.org/amigo/term/GO:0033138
positive regulation of phagocytosis	Gene Ontology	0.00603322	0.0110439	CLEC7A	http://amigo.geneontology.org/amigo/term/GO:0050766
positive regulation of protein-containing complex assembly	Gene Ontology	0.00603322	0.0110439	CLEC7A	http://amigo.geneontology.org/amigo/term/GO:0031334
positive regulation of respiratory burst	Gene Ontology	0.00103634	0.008285	CLEC7A	http://amigo.geneontology.org/amigo/term/GO:0060267
positive regulation of sequestering of triglyceride	Gene Ontology	0.00172676	0.008285	CIDEA	http://amigo.geneontology.org/amigo/term/GO:0010890
positive regulation of superoxide anion generation	Gene Ontology	0.00155419	0.008285	CLEC7A	http://amigo.geneontology.org/amigo/term/GO:0032930
positive regulation of tumor necrosis factor production	Gene Ontology	0.00276167	0.008285	CLEC7A	http://amigo.geneontology.org/amigo/term/GO:0042535
positive regulation of wound healing	Gene Ontology	0.0032788	0.00885276	CLEC7A	http://amigo.geneontology.org/amigo/term/GO:0090303
postsynapse	Gene Ontology	0.0101534	0.0158923	SNCA	http://amigo.geneontology.org/amigo/term/GO:0098794
protein complex oligomerization	Gene Ontology	0.00276167	0.008285	SNCA	http://amigo.geneontology.org/amigo/term/GO:0051259
regulation of apoptotic process	Gene Ontology	0.0134056	0.0195649	CIDEA	http://amigo.geneontology.org/amigo/term/GO:0042981
regulation of dopamine secretion	Gene Ontology	0.0032788	0.00885276	SNCA	http://amigo.geneontology.org/amigo/term/GO:0014059
regulation of heart contraction	Gene Ontology	0.00207182	0.008285	HOPX	http://amigo.geneontology.org/amigo/term/GO:0008016
regulation of locomotion	Gene Ontology	0.0013816	0.008285	SNCA	http://amigo.geneontology.org/amigo/term/GO:0040012
regulation of long-term neuronal synaptic plasticity	Gene Ontology	0.00276167	0.008285	SNCA	http://amigo.geneontology.org/amigo/term/GO:0048169
regulation of macrophage activation	Gene Ontology	0.0013816	0.008285	SNCA	http://amigo.geneontology.org/amigo/term/GO:0043030
regulation of neuron death	Gene Ontology	0.00224432	0.008285	SNCA	http://amigo.geneontology.org/amigo/term/GO:1901214
regulation of protein binding	Gene Ontology	0.00310645	0.00882884	HOPX	http://amigo.geneontology.org/amigo/term/GO:0043393
regulation of reactive oxygen species metabolic process	Gene Ontology	0.00224432	0.008285	SNCA	http://amigo.geneontology.org/amigo/term/GO:2000377
response to drug	Gene Ontology	0.0113526	0.0170289	SNCA	http://amigo.geneontology.org/amigo/term/GO:0042493
SNARE complex assembly	Gene Ontology	0.00120898	0.008285	SNCA	http://amigo.geneontology.org/amigo/term/GO:0035493
synapse organization	Gene Ontology	0.00482891	0.0105414	SNCA	http://amigo.geneontology.org/amigo/term/GO:0050808
synaptic transmission, dopaminergic	Gene Ontology	0.00224432	0.008285	SNCA	http://amigo.geneontology.org/amigo/term/GO:0001963
synaptic vesicle endocytosis	Gene Ontology	0.00482891	0.0105414	SNCA	http://amigo.geneontology.org/amigo/term/GO:0048488
synaptic vesicle membrane	Gene Ontology	0.00809503	0.0136604	SNCA	http://amigo.geneontology.org/amigo/term/GO:0030672
synaptic vesicle transport	Gene Ontology	0.00172676	0.008285	SNCA	http://amigo.geneontology.org/amigo/term/GO:0048489
temperature homeostasis	Gene Ontology	0.00258924	0.008285	CIDEA	http://amigo.geneontology.org/amigo/term/GO:0001659
trophectodermal cell differentiation	Gene Ontology	0.00258924	0.008285	HOPX	http://amigo.geneontology.org/amigo/term/GO:0001829

## Sheet: OXYT T4
No functional enrichment terms were found for OXYT vs NC at T4 (FDR < 0.05)

## Sheet: TILD T4
Functional enrichment pathways and GO terms for TILD vs NC at T4 (FDR < 0.05)
##Databases: KEGG PATHWAY, Reactome, Gene Ontology
##Statistical test method: hypergeometric test / Fisher's exact test
##FDR correction method: Benjamini and Hochberg
#Term	Database	P-Value	Corrected P-Value	Input	Hyperlink
Cholesterol biosynthesis	Reactome	3.70666e-05	0.0113547	SQLE|NSDHL|CYP51A1	http://www.reactome.org/cgi-bin/eventbrowser_st_id?ST_ID=R-BTA-191273
Metabolic pathways	KEGG PATHWAY	2.64169e-05	0.0113547	HSD17B12|HMGCS1|LPIN3|NSDHL|GPX2|UQCR10|SCD|INPP4B|SQLE|NFS1|DLAT|CYP51A1|CHAC2|EPRS|NNT|PIP4K2A|PLA2G4F	http://www.genome.jp/kegg-bin/show_pathway?bta01100/bta:616694%09red/bta:512723%09red/bta:407767%09red/bta:511605%09red/bta:533088%09red/bta:280878%09red/bta:538357%09red/bta:505060%09red/bta:533289%09red/bta:526535%09red/bta:280924%09red/bta:517656%09red/bta:789567%09red/bta:616109%09red/bta:534793%09red/bta:521637%09red/bta:522866%09red
Regulation of actin cytoskeleton	KEGG PATHWAY	0.000152639	0.0233791	ACTG1|CYFIP2|ITGA1|MYLK4|EZR|PIP4K2A	http://www.genome.jp/kegg-bin/show_pathway?bta04810/bta:281574%09red/bta:533289%09red/bta:404122%09red/bta:518025%09red/bta:535951%09red/bta:518833%09red
Steroid biosynthesis	KEGG PATHWAY	6.92144e-05	0.014591	SQLE|NSDHL|CYP51A1	http://www.genome.jp/kegg-bin/show_pathway?bta00100/bta:616694%09red/bta:526535%09red/bta:505060%09red
#Term	Database	P-Value	Corrected P-Value	Input	Hyperlink
cytoplasm	Gene Ontology	1.12673e-06	0.00103546	ERAP1|THEMIS|CHAT|KHDRBS1|NACA|RCBTB1|CAPRIN1|ANKIB1|FBXO9|BIN3|CEBPB|RHEBL1|DDHD1|HNRNPA1|INPP4B|NARS|PNPLA4|RNF220|EPRS|XPR1|PFDN2|RSPRY1|TBCK|MAP4K5|MCRIP1|TMSB4|CHAC2|CKAP5	http://amigo.geneontology.org/amigo/term/GO:0005737
dendrite extension	Gene Ontology	0.000364317	0.0372008	STK11|CYFIP2	http://amigo.geneontology.org/amigo/term/GO:0097484
GTPase binding	Gene Ontology	7.93854e-05	0.014591	EPRS|IARS|SPTBN1	http://amigo.geneontology.org/amigo/term/GO:0051020
nuclear pore organization	Gene Ontology	0.000273891	0.0314632	NUP133|NUP205	http://amigo.geneontology.org/amigo/term/GO:0006999
spectrin	Gene Ontology	0.000273891	0.0314632	PRKCB|SPTBN1	http://amigo.geneontology.org/amigo/term/GO:0008091

## Sheet: TULD T4
Functional enrichment pathways and GO terms for TULA vs NC at T4 (FDR < 0.05)
##Databases: KEGG PATHWAY, Reactome, Gene Ontology
##Statistical test method: hypergeometric test / Fisher's exact test
##FDR correction method: Benjamini and Hochberg
#Term	Database	P-Value	Corrected P-Value	Input	Hyperlink
ABC-family proteins mediated transport	Reactome	0.0184866	0.0456603	RPS27A	http://www.reactome.org/cgi-bin/eventbrowser_st_id?ST_ID=R-BTA-382556
Activation of APC/C and APC/C:Cdc20 mediated degradation of mitotic proteins	Reactome	0.0225496	0.0466438	RPS27A	http://www.reactome.org/cgi-bin/eventbrowser_st_id?ST_ID=R-BTA-176814
Activation of NF-kappaB in B cells	Reactome	0.0144072	0.0438251	RPS27A	http://www.reactome.org/cgi-bin/eventbrowser_st_id?ST_ID=R-BTA-1169091
Activation of the mRNA upon binding of the cap-binding complex and eIFs, and subsequent binding to 43S	Reactome	2.08304e-07	6.38084e-06	RPS7|RPS27A|RPS3A|EIF3E	http://www.reactome.org/cgi-bin/eventbrowser_st_id?ST_ID=R-BTA-72662
Activation of the pre-replicative complex	Reactome	0.0215354	0.0466438	POLE4	http://www.reactome.org/cgi-bin/eventbrowser_st_id?ST_ID=R-BTA-68962
ADP signalling through P2Y purinoceptor 1	Reactome	0.0255863	0.0487511	GNG11	http://www.reactome.org/cgi-bin/eventbrowser_st_id?ST_ID=R-BTA-418592
ADP signalling through P2Y purinoceptor 12	Reactome	0.0225496	0.0466438	GNG11	http://www.reactome.org/cgi-bin/eventbrowser_st_id?ST_ID=R-BTA-392170
Adrenaline,noradrenaline inhibits insulin secretion	Reactome	0.0225496	0.0466438	GNG11	http://www.reactome.org/cgi-bin/eventbrowser_st_id?ST_ID=R-BTA-400042
Alcoholism	KEGG PATHWAY	0.0228443	0.047092	HAT1|GNG11	http://www.genome.jp/kegg-bin/show_pathway?bta05034/bta:511812%09red/bta:509329%09red
Alzheimer disease	KEGG PATHWAY	0.0152201	0.0441563	NDUFB3|MGC148714	http://www.genome.jp/kegg-bin/show_pathway?bta05010/bta:614700%09red/bta:338073%09red
Amoebiasis	KEGG PATHWAY	0.00500973	0.0363531	IFNG|SERPINB9	http://www.genome.jp/kegg-bin/show_pathway?bta05146/bta:524513%09red/bta:281237%09red
Amplification of signal from unattached kinetochores via a MAD2 inhibitory signal	Reactome	0.00207157	0.0171401	NUF2|CENPH	http://www.reactome.org/cgi-bin/eventbrowser_st_id?ST_ID=R-BTA-141444
Amplification of signal from the kinetochores	Reactome	0.00207157	0.0171401	NUF2|CENPH	http://www.reactome.org/cgi-bin/eventbrowser_st_id?ST_ID=R-BTA-141424
APC/C:Cdc20 mediated degradation of Cyclin B	Reactome	0.0184866	0.0456603	RPS27A	http://www.reactome.org/cgi-bin/eventbrowser_st_id?ST_ID=R-BTA-174048
APC/C:Cdc20 mediated degradation of mitotic proteins	Reactome	0.0225496	0.0466438	RPS27A	http://www.reactome.org/cgi-bin/eventbrowser_st_id?ST_ID=R-BTA-176409
APC/C:Cdc20 mediated degradation of Securin	Reactome	0.0174683	0.0448972	RPS27A	http://www.reactome.org/cgi-bin/eventbrowser_st_id?ST_ID=R-BTA-174154
APC/C:Cdh1 mediated degradation of Cdc20 and other APC/C:Cdh1 targeted proteins in late mitosis/early G1	Reactome	0.0215354	0.0466438	RPS27A	http://www.reactome.org/cgi-bin/eventbrowser_st_id?ST_ID=R-BTA-174178
APC/C-mediated degradation of cell cycle proteins	Reactome	0.00159773	0.0144034	PSMA3|RPS27A	http://www.reactome.org/cgi-bin/eventbrowser_st_id?ST_ID=R-BTA-174143
APC:Cdc20 mediated degradation of cell cycle proteins prior to satisfation of the cell cycle checkpoint	Reactome	0.0205202	0.0465947	RPS27A	http://www.reactome.org/cgi-bin/eventbrowser_st_id?ST_ID=R-BTA-179419
APC-Cdc20 mediated degradation of Nek2A	Reactome	0.0195039	0.0456603	RPS27A	http://www.reactome.org/cgi-bin/eventbrowser_st_id?ST_ID=R-BTA-179409
Assembly of the pre-replicative complex	Reactome	0.000998748	0.0107722	PSMA3|RPS27A	http://www.reactome.org/cgi-bin/eventbrowser_st_id?ST_ID=R-BTA-68867
Asymmetric localization of PCP proteins	Reactome	0.0103115	0.042082	RPS27A	http://www.reactome.org/cgi-bin/eventbrowser_st_id?ST_ID=R-BTA-4608870
AUF1 (hnRNP D0) binds and destabilizes mRNA	Reactome	0.00619929	0.0363531	RPS27A	http://www.reactome.org/cgi-bin/eventbrowser_st_id?ST_ID=R-BTA-450408
Autodegradation of Cdh1 by Cdh1:APC/C	Reactome	0.00108915	0.0111499	PSMA3|RPS27A	http://www.reactome.org/cgi-bin/eventbrowser_st_id?ST_ID=R-BTA-174084
Base excision repair	KEGG PATHWAY	0.000604132	0.00829308	POLE4|POLE2	http://www.genome.jp/kegg-bin/show_pathway?bta03410/bta:613730%09red/bta:518653%09red
Base Excision Repair	Reactome	0.0238659	0.0497024	POLE4	http://www.reactome.org/cgi-bin/eventbrowser_st_id?ST_ID=R-BTA-73884
Beta-catenin independent WNT signaling	Reactome	0.00138304	0.0132596	RPS27A|GNG11	http://www.reactome.org/cgi-bin/eventbrowser_st_id?ST_ID=R-BTA-3858494
Cap-dependent Translation Initiation	Reactome	6.30121e-10	4.75741e-08	RPL26|RPL9|RPS27A|EIF3E|RPS7|RPS3A	http://www.reactome.org/cgi-bin/eventbrowser_st_id?ST_ID=R-BTA-72737
Cdc20:Phospho-APC/C mediated degradation of Cyclin A	Reactome	0.0195039	0.0456603	RPS27A	http://www.reactome.org/cgi-bin/eventbrowser_st_id?ST_ID=R-BTA-174184
CDK-mediated phosphorylation and removal of Cdc6	Reactome	0.0205202	0.0465947	RPS27A	http://www.reactome.org/cgi-bin/eventbrowser_st_id?ST_ID=R-BTA-69017
CDT1 association with the CDC6:ORC:origin complex	Reactome	0.000870286	0.0103069	PSMA3|RPS27A	http://www.reactome.org/cgi-bin/eventbrowser_st_id?ST_ID=R-BTA-68827
Cell Cycle	Reactome	1.89558e-05	0.000477053	POLE4|PSMA3|NUF2|RPS27A|CENPH	http://www.reactome.org/cgi-bin/eventbrowser_st_id?ST_ID=R-BTA-1640170
Cell Cycle Checkpoints	Reactome	0.000518507	0.00763849	NUF2|RPS27A|CENPH	http://www.reactome.org/cgi-bin/eventbrowser_st_id?ST_ID=R-BTA-69620
Cell Cycle, Mitotic	Reactome	1.14743e-05	0.000315023	POLE4|PSMA3|NUF2|RPS27A|CENPH	http://www.reactome.org/cgi-bin/eventbrowser_st_id?ST_ID=R-BTA-69278
Cellular response to hypoxia	Reactome	0.016449	0.0441563	RPS27A	http://www.reactome.org/cgi-bin/eventbrowser_st_id?ST_ID=R-BTA-1234174
Chromosome Maintenance	Reactome	0.00194759	0.0165682	POLE4|CENPH	http://www.reactome.org/cgi-bin/eventbrowser_st_id?ST_ID=R-BTA-73886
Cyclin A:Cdk2-associated events at S phase entry	Reactome	0.0174683	0.0448972	RPS27A	http://www.reactome.org/cgi-bin/eventbrowser_st_id?ST_ID=R-BTA-69656
Cyclin D associated events in G1	Reactome	0.0215354	0.0466438	RPS27A	http://www.reactome.org/cgi-bin/eventbrowser_st_id?ST_ID=R-BTA-69231
Cyclin E associated events during G1/S transition	Reactome	0.0154286	0.0441563	RPS27A	http://www.reactome.org/cgi-bin/eventbrowser_st_id?ST_ID=R-BTA-69202
Cytosolic sensors of pathogen-associated DNA	Reactome	0.0225496	0.0466438	RPS27A	http://www.reactome.org/cgi-bin/eventbrowser_st_id?ST_ID=R-BTA-1834949
DDX58/IFIH1-mediated induction of interferon-alpha/beta	Reactome	0.0195039	0.0456603	RPS27A	http://www.reactome.org/cgi-bin/eventbrowser_st_id?ST_ID=R-BTA-168928
Deactivation of the beta-catenin transactivating complex	Reactome	0.0154286	0.0441563	RPS27A	http://www.reactome.org/cgi-bin/eventbrowser_st_id?ST_ID=R-BTA-3769402
Dectin-1 mediated noncanonical NF-kB signaling	Reactome	0.00928498	0.0418517	RPS27A	http://www.reactome.org/cgi-bin/eventbrowser_st_id?ST_ID=R-BTA-5607761
Degradation of AXIN	Reactome	0.00619929	0.0363531	RPS27A	http://www.reactome.org/cgi-bin/eventbrowser_st_id?ST_ID=R-BTA-4641257
Degradation of beta-catenin by the destruction complex	Reactome	0.0205202	0.0465947	RPS27A	http://www.reactome.org/cgi-bin/eventbrowser_st_id?ST_ID=R-BTA-195253
Degradation of DVL	Reactome	0.00722888	0.0393356	RPS27A	http://www.reactome.org/cgi-bin/eventbrowser_st_id?ST_ID=R-BTA-4641258
Deubiquitination	Reactome	0.0110827	0.0422687	PSMA3|RPS27A	http://www.reactome.org/cgi-bin/eventbrowser_st_id?ST_ID=R-BTA-5688426
DNA Damage Bypass	Reactome	0.000504586	0.00761925	RPS27A|POLE4	http://www.reactome.org/cgi-bin/eventbrowser_st_id?ST_ID=R-BTA-73893
DNA Damage Recognition in GG-NER	Reactome	0.0255863	0.0487511	RPS27A	http://www.reactome.org/cgi-bin/eventbrowser_st_id?ST_ID=R-BTA-5696394
DNA Double-Strand Break Repair	Reactome	0.00427299	0.0318628	RPS27A|POLE4	http://www.reactome.org/cgi-bin/eventbrowser_st_id?ST_ID=R-BTA-5693532
DNA Repair	Reactome	0.0168357	0.0448972	RPS27A|POLE4	http://www.reactome.org/cgi-bin/eventbrowser_st_id?ST_ID=R-BTA-73894
DNA replication	KEGG PATHWAY	0.000712413	0.00915526	POLE4|POLE2	http://www.genome.jp/kegg-bin/show_pathway?bta03030/bta:613730%09red/bta:518653%09red
DNA Replication	Reactome	0.000100226	0.00201788	PSMA3|RPS27A|POLE4	http://www.reactome.org/cgi-bin/eventbrowser_st_id?ST_ID=R-BTA-69306
DNA replication initiation	Reactome	0.00619929	0.0363531	POLE4	http://www.reactome.org/cgi-bin/eventbrowser_st_id?ST_ID=R-BTA-68952
DNA Replication Pre-Initiation	Reactome	3.13467e-05	0.000728209	PSMA3|RPS27A|POLE4	http://www.reactome.org/cgi-bin/eventbrowser_st_id?ST_ID=R-BTA-69002
Downregulation of ERBB2 signaling	Reactome	0.0103115	0.042082	RPS27A	http://www.reactome.org/cgi-bin/eventbrowser_st_id?ST_ID=R-BTA-8863795
Downregulation of ERBB2:ERBB3 signaling	Reactome	0.00619929	0.0363531	RPS27A	http://www.reactome.org/cgi-bin/eventbrowser_st_id?ST_ID=R-BTA-1358803
Downregulation of TGF-beta receptor signaling	Reactome	0.00928498	0.0418517	RPS27A	http://www.reactome.org/cgi-bin/eventbrowser_st_id?ST_ID=R-BTA-2173788
Downstream signaling events of B Cell Receptor (BCR)	Reactome	0.0225496	0.0466438	RPS27A	http://www.reactome.org/cgi-bin/eventbrowser_st_id?ST_ID=R-BTA-1168372
Downstream TCR signaling	Reactome	0.0225496	0.0466438	RPS27A	http://www.reactome.org/cgi-bin/eventbrowser_st_id?ST_ID=R-BTA-202424
Dual Incision in GG-NER	Reactome	0.000385535	0.00597085	RPS27A|POLE4	http://www.reactome.org/cgi-bin/eventbrowser_st_id?ST_ID=R-BTA-5696400
Dual incision in TC-NER	Reactome	0.000954973	0.0104873	RPS27A|POLE4	http://www.reactome.org/cgi-bin/eventbrowser_st_id?ST_ID=R-BTA-6782135
E3 ubiquitin ligases ubiquitinate target proteins	Reactome	0.000639258	0.00839373	WDR61|RPS27A	http://www.reactome.org/cgi-bin/eventbrowser_st_id?ST_ID=R-BTA-8866654
EGFR downregulation	Reactome	0.016449	0.0441563	RPS27A	http://www.reactome.org/cgi-bin/eventbrowser_st_id?ST_ID=R-BTA-182971
Endosomal Sorting Complex Required For Transport (ESCRT)	Reactome	0.0225496	0.0466438	RPS27A	http://www.reactome.org/cgi-bin/eventbrowser_st_id?ST_ID=R-BTA-917729
Eukaryotic Translation Initiation	Reactome	6.30121e-10	4.75741e-08	RPL26|RPL9|RPS27A|EIF3E|RPS7|RPS3A	http://www.reactome.org/cgi-bin/eventbrowser_st_id?ST_ID=R-BTA-72613
Extension of Telomeres	Reactome	0.016449	0.0441563	POLE4	http://www.reactome.org/cgi-bin/eventbrowser_st_id?ST_ID=R-BTA-180786
Fanconi Anemia Pathway	Reactome	0.0255863	0.0487511	RPS27A	http://www.reactome.org/cgi-bin/eventbrowser_st_id?ST_ID=R-BTA-6783310
FBXL7 down-regulates AURKA during mitotic entry and in early mitosis	Reactome	0.00825745	0.0408811	RPS27A	http://www.reactome.org/cgi-bin/eventbrowser_st_id?ST_ID=R-BTA-8854050
FCERI mediated NF-kB activation	Reactome	0.0225496	0.0466438	RPS27A	http://www.reactome.org/cgi-bin/eventbrowser_st_id?ST_ID=R-BTA-2871837
Formation of a pool of free 40S subunits	Reactome	3.96955e-10	4.75741e-08	RPL26|RPL9|RPS27A|EIF3E|RPS7|RPS3A	http://www.reactome.org/cgi-bin/eventbrowser_st_id?ST_ID=R-BTA-72689
G alpha (12/13) signalling events	Reactome	0.0255863	0.0487511	GNG11	http://www.reactome.org/cgi-bin/eventbrowser_st_id?ST_ID=R-BTA-416482
G alpha (z) signalling events	Reactome	0.0255863	0.0487511	GNG11	http://www.reactome.org/cgi-bin/eventbrowser_st_id?ST_ID=R-BTA-418597
G beta:gamma signalling through BTK	Reactome	0.0195039	0.0456603	GNG11	http://www.reactome.org/cgi-bin/eventbrowser_st_id?ST_ID=R-BTA-8964315
G beta:gamma signalling through CDC42	Reactome	0.0195039	0.0456603	GNG11	http://www.reactome.org/cgi-bin/eventbrowser_st_id?ST_ID=R-BTA-8964616
G beta:gamma signalling through PI3Kgamma	Reactome	0.0215354	0.0466438	GNG11	http://www.reactome.org/cgi-bin/eventbrowser_st_id?ST_ID=R-BTA-392451
G beta:gamma signalling through PLC beta	Reactome	0.0195039	0.0456603	GNG11	http://www.reactome.org/cgi-bin/eventbrowser_st_id?ST_ID=R-BTA-418217
G1 Phase	Reactome	0.0215354	0.0466438	RPS27A	http://www.reactome.org/cgi-bin/eventbrowser_st_id?ST_ID=R-BTA-69236
G1/S DNA Damage Checkpoints	Reactome	0.0133848	0.0438251	RPS27A	http://www.reactome.org/cgi-bin/eventbrowser_st_id?ST_ID=R-BTA-69615
G1/S Transition	Reactome	0.000604132	0.00829308	RPS27A|POLE4	http://www.reactome.org/cgi-bin/eventbrowser_st_id?ST_ID=R-BTA-69206
Gap-filling DNA repair synthesis and ligation in GG-NER	Reactome	0.000157058	0.00279009	RPS27A|POLE4	http://www.reactome.org/cgi-bin/eventbrowser_st_id?ST_ID=R-BTA-5696397
Gap-filling DNA repair synthesis and ligation in TC-NER	Reactome	0.000870286	0.0103069	RPS27A|POLE4	http://www.reactome.org/cgi-bin/eventbrowser_st_id?ST_ID=R-BTA-6782210
GLI3 is processed to GLI3R by the proteasome	Reactome	0.00722888	0.0393356	RPS27A	http://www.reactome.org/cgi-bin/eventbrowser_st_id?ST_ID=R-BTA-5610785
Global Genome Nucleotide Excision Repair (GG-NER)	Reactome	0.00159773	0.0144034	RPS27A|POLE4	http://www.reactome.org/cgi-bin/eventbrowser_st_id?ST_ID=R-BTA-5696399
Glucagon-like Peptide-1 (GLP1) regulates insulin secretion	Reactome	0.0255863	0.0487511	GNG11	http://www.reactome.org/cgi-bin/eventbrowser_st_id?ST_ID=R-BTA-381676
Glucagon-type ligand receptors	Reactome	0.0245751	0.0481927	GNG11	http://www.reactome.org/cgi-bin/eventbrowser_st_id?ST_ID=R-BTA-420092
G-protein activation	Reactome	0.0245751	0.0481927	GNG11	http://www.reactome.org/cgi-bin/eventbrowser_st_id?ST_ID=R-BTA-202040
G-protein beta:gamma signalling	Reactome	0.0245751	0.0481927	GNG11	http://www.reactome.org/cgi-bin/eventbrowser_st_id?ST_ID=R-BTA-397795
GTP hydrolysis and joining of the 60S ribosomal subunit	Reactome	1.68125e-08	1.12831e-06	RPS7|RPS27A|RPL26|RPS3A|RPL9	http://www.reactome.org/cgi-bin/eventbrowser_st_id?ST_ID=R-BTA-72706
HDR through Homologous Recombination (HRR)	Reactome	0.000639258	0.00839373	RPS27A|POLE4	http://www.reactome.org/cgi-bin/eventbrowser_st_id?ST_ID=R-BTA-5685942
HDR through Homologous Recombination (HRR) or Single Strand Annealing (SSA)	Reactome	0.000912152	0.0104485	RPS27A|POLE4	http://www.reactome.org/cgi-bin/eventbrowser_st_id?ST_ID=R-BTA-5693567
Hedgehog 'on' state	Reactome	0.016449	0.0441563	RPS27A	http://www.reactome.org/cgi-bin/eventbrowser_st_id?ST_ID=R-BTA-5632684
Hemostasis	Reactome	0.00264411	0.0210137	KIF20B|CD48|GNG11	http://www.reactome.org/cgi-bin/eventbrowser_st_id?ST_ID=R-BTA-109582
Hepatitis C	KEGG PATHWAY	0.0127849	0.0438251	IFNG|EIF3E	http://www.genome.jp/kegg-bin/show_pathway?bta05160/bta:534165%09red/bta:281237%09red
Homology Directed Repair	Reactome	0.000954973	0.0104873	RPS27A|POLE4	http://www.reactome.org/cgi-bin/eventbrowser_st_id?ST_ID=R-BTA-5693538
Huntington disease	KEGG PATHWAY	0.0181787	0.0456603	NDUFB3|MGC148714	http://www.genome.jp/kegg-bin/show_pathway?bta05016/bta:614700%09red/bta:338073%09red
Interferon gamma signaling	Reactome	0.0123614	0.0431578	IFNG	http://www.reactome.org/cgi-bin/eventbrowser_st_id?ST_ID=R-BTA-877300
Interleukin-3, Interleukin-5 and GM-CSF signaling	Reactome	0.0245751	0.0481927	RPS27A	http://www.reactome.org/cgi-bin/eventbrowser_st_id?ST_ID=R-BTA-512988
IRAK1 recruits IKK complex	Reactome	0.0123614	0.0431578	RPS27A	http://www.reactome.org/cgi-bin/eventbrowser_st_id?ST_ID=R-BTA-937039
IRAK1 recruits IKK complex upon TLR7/8 or 9 stimulation	Reactome	0.0123614	0.0431578	RPS27A	http://www.reactome.org/cgi-bin/eventbrowser_st_id?ST_ID=R-BTA-975144
IRAK2 mediated activation of TAK1 complex	Reactome	0.00825745	0.0408811	RPS27A	http://www.reactome.org/cgi-bin/eventbrowser_st_id?ST_ID=R-BTA-937042
IRAK2 mediated activation of TAK1 complex upon TLR7/8 or 9 stimulation	Reactome	0.00825745	0.0408811	RPS27A	http://www.reactome.org/cgi-bin/eventbrowser_st_id?ST_ID=R-BTA-975163
Josephin domain DUBs	Reactome	0.00619929	0.0363531	RPS27A	http://www.reactome.org/cgi-bin/eventbrowser_st_id?ST_ID=R-BTA-5689877
L13a-mediated translational silencing of Ceruloplasmin expression	Reactome	5.91159e-10	4.75741e-08	RPL26|RPL9|RPS27A|EIF3E|RPS7|RPS3A	http://www.reactome.org/cgi-bin/eventbrowser_st_id?ST_ID=R-BTA-156827
M Phase	Reactome	0.000916836	0.0104485	NUF2|RPS27A|CENPH	http://www.reactome.org/cgi-bin/eventbrowser_st_id?ST_ID=R-BTA-68886
Major pathway of rRNA processing in the nucleolus and cytosol	Reactome	2.11286e-07	6.38084e-06	RPS7|RPS27A|RPL26|RPS3A|RPL9	http://www.reactome.org/cgi-bin/eventbrowser_st_id?ST_ID=R-BTA-6791226
Mannose type O-glycan biosynthesis	KEGG PATHWAY	0.0245751	0.0481927	RXYLT1	http://www.genome.jp/kegg-bin/show_pathway?bta00515/bta:515147%09red
MAP3K8 (TPL2)-dependent MAPK1/3 activation	Reactome	0.00928498	0.0418517	RPS27A	http://www.reactome.org/cgi-bin/eventbrowser_st_id?ST_ID=R-BTA-5684264
MAPK6/MAPK4 signaling	Reactome	0.0133848	0.0438251	RPS27A	http://www.reactome.org/cgi-bin/eventbrowser_st_id?ST_ID=R-BTA-5687128
Metabolism of proteins	Reactome	3.16633e-11	9.56233e-09	MRPL13|RPL9|RPL26|EIF3E|MRPS33|GNG11|RPS7|PSMA3|RPS3A|MRPL1|RPS27A|WDR61	http://www.reactome.org/cgi-bin/eventbrowser_st_id?ST_ID=R-BTA-392499
Metabolism of RNA	Reactome	4.75697e-08	2.07307e-06	RPL26|RPL9|RPS27A|RPS7|SNRPB2|RPS3A|WDR61	http://www.reactome.org/cgi-bin/eventbrowser_st_id?ST_ID=R-BTA-8953854
Metalloprotease DUBs	Reactome	0.0215354	0.0466438	RPS27A	http://www.reactome.org/cgi-bin/eventbrowser_st_id?ST_ID=R-BTA-5689901
Mitochondrial translation	Reactome	4.80214e-05	0.00100017	MRPL13|MRPS33|MRPL1	http://www.reactome.org/cgi-bin/eventbrowser_st_id?ST_ID=R-BTA-5368287
Mitochondrial translation elongation	Reactome	4.59348e-05	0.00099088	MRPL13|MRPS33|MRPL1	http://www.reactome.org/cgi-bin/eventbrowser_st_id?ST_ID=R-BTA-5389840
Mitochondrial translation termination	Reactome	4.59348e-05	0.00099088	MRPL13|MRPS33|MRPL1	http://www.reactome.org/cgi-bin/eventbrowser_st_id?ST_ID=R-BTA-5419276
Mitophagy	Reactome	0.0174683	0.0448972	RPS27A	http://www.reactome.org/cgi-bin/eventbrowser_st_id?ST_ID=R-BTA-5205647
Mitotic Anaphase	Reactome	0.000151517	0.00277323	NUF2|RPS27A|CENPH	http://www.reactome.org/cgi-bin/eventbrowser_st_id?ST_ID=R-BTA-68882
Mitotic G1-G1/S phases	Reactome	0.00113577	0.011246	RPS27A|POLE4	http://www.reactome.org/cgi-bin/eventbrowser_st_id?ST_ID=R-BTA-453279
Mitotic Metaphase and Anaphase	Reactome	0.000151517	0.00277323	NUF2|RPS27A|CENPH	http://www.reactome.org/cgi-bin/eventbrowser_st_id?ST_ID=R-BTA-2555396
Mitotic Prometaphase	Reactome	0.00580076	0.0363531	NUF2|CENPH	http://www.reactome.org/cgi-bin/eventbrowser_st_id?ST_ID=R-BTA-68877
Mitotic Spindle Checkpoint	Reactome	0.00296596	0.0232655	NUF2|CENPH	http://www.reactome.org/cgi-bin/eventbrowser_st_id?ST_ID=R-BTA-69618
mRNA decay by 3' to 5' exoribonuclease	Reactome	0.0133848	0.0438251	WDR61	http://www.reactome.org/cgi-bin/eventbrowser_st_id?ST_ID=R-BTA-429958
Natural killer cell mediated cytotoxicity	KEGG PATHWAY	0.00836939	0.0410984	IFNG|CD48	http://www.genome.jp/kegg-bin/show_pathway?bta04650/bta:281237%09red/bta:508386%09red
Negative regulation of FGFR1 signaling	Reactome	0.0184866	0.0456603	RPS27A	http://www.reactome.org/cgi-bin/eventbrowser_st_id?ST_ID=R-BTA-5654726
Negative regulation of FGFR2 signaling	Reactome	0.0174683	0.0448972	RPS27A	http://www.reactome.org/cgi-bin/eventbrowser_st_id?ST_ID=R-BTA-5654727
Negative regulation of FGFR3 signaling	Reactome	0.0144072	0.0438251	RPS27A	http://www.reactome.org/cgi-bin/eventbrowser_st_id?ST_ID=R-BTA-5654732
Negative regulation of FGFR4 signaling	Reactome	0.0174683	0.0448972	RPS27A	http://www.reactome.org/cgi-bin/eventbrowser_st_id?ST_ID=R-BTA-5654733
Negative regulation of MAPK pathway	Reactome	0.016449	0.0441563	RPS27A	http://www.reactome.org/cgi-bin/eventbrowser_st_id?ST_ID=R-BTA-5675221
Negative regulators of DDX58/IFIH1 signaling	Reactome	0.011337	0.0422687	RPS27A	http://www.reactome.org/cgi-bin/eventbrowser_st_id?ST_ID=R-BTA-936440
NF-kB is activated and signals survival	Reactome	0.00928498	0.0418517	RPS27A	http://www.reactome.org/cgi-bin/eventbrowser_st_id?ST_ID=R-BTA-209560
N-glycan trimming in the ER and Calnexin/Calreticulin cycle	Reactome	0.00619929	0.0363531	RPS27A	http://www.reactome.org/cgi-bin/eventbrowser_st_id?ST_ID=R-BTA-532668
NIK-->noncanonical NF-kB signaling	Reactome	0.00928498	0.0418517	RPS27A	http://www.reactome.org/cgi-bin/eventbrowser_st_id?ST_ID=R-BTA-5676590
NOD1/2 Signaling Pathway	Reactome	0.0235629	0.0471257	RPS27A	http://www.reactome.org/cgi-bin/eventbrowser_st_id?ST_ID=R-BTA-168638
Non-alcoholic fatty liver disease (NAFLD)	KEGG PATHWAY	0.0119203	0.0431578	NDUFB3|MGC148714	http://www.genome.jp/kegg-bin/show_pathway?bta04932/bta:614700%09red/bta:338073%09red
Nonsense Mediated Decay (NMD) enhanced by the Exon Junction Complex (EJC)	Reactome	4.80512e-08	2.07307e-06	RPS7|RPS27A|RPL26|RPS3A|RPL9	http://www.reactome.org/cgi-bin/eventbrowser_st_id?ST_ID=R-BTA-975957
Nonsense Mediated Decay (NMD) independent of the Exon Junction Complex (EJC)	Reactome	2.30394e-08	1.34417e-06	RPS7|RPS27A|RPL26|RPS3A|RPL9	http://www.reactome.org/cgi-bin/eventbrowser_st_id?ST_ID=R-BTA-975956
Nonsense-Mediated Decay (NMD)	Reactome	4.80512e-08	2.07307e-06	RPS7|RPS27A|RPL26|RPS3A|RPL9	http://www.reactome.org/cgi-bin/eventbrowser_st_id?ST_ID=R-BTA-927802
NOTCH3 Activation and Transmission of Signal to the Nucleus	Reactome	0.0144072	0.0438251	RPS27A	http://www.reactome.org/cgi-bin/eventbrowser_st_id?ST_ID=R-BTA-9013507
NRIF signals cell death from the nucleus	Reactome	0.0123614	0.0431578	RPS27A	http://www.reactome.org/cgi-bin/eventbrowser_st_id?ST_ID=R-BTA-205043
Nucleotide Excision Repair	Reactome	0.00260393	0.0209704	RPS27A|POLE4	http://www.reactome.org/cgi-bin/eventbrowser_st_id?ST_ID=R-BTA-5696398
Nucleotide excision repair	KEGG PATHWAY	0.00108915	0.0111499	POLE4|POLE2	http://www.genome.jp/kegg-bin/show_pathway?bta03420/bta:613730%09red/bta:518653%09red
Oncogene Induced Senescence	Reactome	0.00722888	0.0393356	RPS27A	http://www.reactome.org/cgi-bin/eventbrowser_st_id?ST_ID=R-BTA-2559585
Ovarian tumor domain proteases	Reactome	0.0195039	0.0456603	RPS27A	http://www.reactome.org/cgi-bin/eventbrowser_st_id?ST_ID=R-BTA-5689896
Oxidative phosphorylation	KEGG PATHWAY	0.00949018	0.042082	NDUFB3|MGC148714	http://www.genome.jp/kegg-bin/show_pathway?bta00190/bta:614700%09red/bta:338073%09red
Oxygen-dependent proline hydroxylation of Hypoxia-inducible Factor Alpha	Reactome	0.0144072	0.0438251	RPS27A	http://www.reactome.org/cgi-bin/eventbrowser_st_id?ST_ID=R-BTA-1234176
p53-Dependent G1 DNA Damage Response	Reactome	0.0103115	0.042082	RPS27A	http://www.reactome.org/cgi-bin/eventbrowser_st_id?ST_ID=R-BTA-69563
p53-Dependent G1/S DNA damage checkpoint	Reactome	0.0103115	0.042082	RPS27A	http://www.reactome.org/cgi-bin/eventbrowser_st_id?ST_ID=R-BTA-69580
p53-Independent DNA Damage Response	Reactome	0.00619929	0.0363531	RPS27A	http://www.reactome.org/cgi-bin/eventbrowser_st_id?ST_ID=R-BTA-69610
p53-Independent G1/S DNA damage checkpoint	Reactome	0.00619929	0.0363531	RPS27A	http://www.reactome.org/cgi-bin/eventbrowser_st_id?ST_ID=R-BTA-69613
p75NTR recruits signalling complexes	Reactome	0.0103115	0.042082	RPS27A	http://www.reactome.org/cgi-bin/eventbrowser_st_id?ST_ID=R-BTA-209543
p75NTR signals via NF-kB	Reactome	0.0123614	0.0431578	RPS27A	http://www.reactome.org/cgi-bin/eventbrowser_st_id?ST_ID=R-BTA-193639
Parkinson disease	KEGG PATHWAY	0.0108096	0.0422687	NDUFB3|MGC148714	http://www.genome.jp/kegg-bin/show_pathway?bta05012/bta:614700%09red/bta:338073%09red
PCNA-Dependent Long Patch Base Excision Repair	Reactome	0.016449	0.0441563	POLE4	http://www.reactome.org/cgi-bin/eventbrowser_st_id?ST_ID=R-BTA-5651801
PCP/CE pathway	Reactome	0.0235629	0.0471257	RPS27A	http://www.reactome.org/cgi-bin/eventbrowser_st_id?ST_ID=R-BTA-4086400
Pink/Parkin Mediated Mitophagy	Reactome	0.0154286	0.0441563	RPS27A	http://www.reactome.org/cgi-bin/eventbrowser_st_id?ST_ID=R-BTA-5205685
Presynaptic function of Kainate receptors	Reactome	0.0195039	0.0456603	GNG11	http://www.reactome.org/cgi-bin/eventbrowser_st_id?ST_ID=R-BTA-500657
Proteasome	KEGG PATHWAY	0.00113577	0.011246	IFNG|PSMA3	http://www.genome.jp/kegg-bin/show_pathway?bta03050/bta:505176%09red/bta:281237%09red
Protein ubiquitination	Reactome	0.00108915	0.0111499	WDR61|RPS27A	http://www.reactome.org/cgi-bin/eventbrowser_st_id?ST_ID=R-BTA-8852135
Recognition of DNA damage by PCNA-containing replication complex	Reactome	0.000215154	0.0036098	RPS27A|POLE4	http://www.reactome.org/cgi-bin/eventbrowser_st_id?ST_ID=R-BTA-110314
Regulated Necrosis	Reactome	0.0144072	0.0438251	RPS27A	http://www.reactome.org/cgi-bin/eventbrowser_st_id?ST_ID=R-BTA-5218859
Regulation of FZD by ubiquitination	Reactome	0.0103115	0.042082	RPS27A	http://www.reactome.org/cgi-bin/eventbrowser_st_id?ST_ID=R-BTA-4641263
Regulation of IFNG signaling	Reactome	0.00825745	0.0408811	IFNG	http://www.reactome.org/cgi-bin/eventbrowser_st_id?ST_ID=R-BTA-877312
Regulation of innate immune responses to cytosolic DNA	Reactome	0.00722888	0.0393356	RPS27A	http://www.reactome.org/cgi-bin/eventbrowser_st_id?ST_ID=R-BTA-3134975
Regulation of mitotic cell cycle	Reactome	0.00159773	0.0144034	PSMA3|RPS27A	http://www.reactome.org/cgi-bin/eventbrowser_st_id?ST_ID=R-BTA-453276
Regulation of mRNA stability by proteins that bind AU-rich elements	Reactome	0.0235629	0.0471257	RPS27A	http://www.reactome.org/cgi-bin/eventbrowser_st_id?ST_ID=R-BTA-450531
Regulation of necroptotic cell death	Reactome	0.0133848	0.0438251	RPS27A	http://www.reactome.org/cgi-bin/eventbrowser_st_id?ST_ID=R-BTA-5675482
Regulation of PTEN stability and activity	Reactome	0.011337	0.0422687	RPS27A	http://www.reactome.org/cgi-bin/eventbrowser_st_id?ST_ID=R-BTA-8948751
Regulation of RAS by GAPs	Reactome	0.011337	0.0422687	RPS27A	http://www.reactome.org/cgi-bin/eventbrowser_st_id?ST_ID=R-BTA-5658442
Regulation of RUNX2 expression and activity	Reactome	0.00722888	0.0393356	RPS27A	http://www.reactome.org/cgi-bin/eventbrowser_st_id?ST_ID=R-BTA-8939902
Regulation of signaling by CBL	Reactome	0.0123614	0.0431578	RPS27A	http://www.reactome.org/cgi-bin/eventbrowser_st_id?ST_ID=R-BTA-912631
Regulation of TNFR1 signaling	Reactome	0.0235629	0.0471257	RPS27A	http://www.reactome.org/cgi-bin/eventbrowser_st_id?ST_ID=R-BTA-5357905
Regulation of TP53 Activity through Methylation	Reactome	0.00619929	0.0363531	RPS27A	http://www.reactome.org/cgi-bin/eventbrowser_st_id?ST_ID=R-BTA-6804760
Regulation of TP53 Degradation	Reactome	0.016449	0.0441563	RPS27A	http://www.reactome.org/cgi-bin/eventbrowser_st_id?ST_ID=R-BTA-6804757
Regulation of TP53 Expression and Degradation	Reactome	0.016449	0.0441563	RPS27A	http://www.reactome.org/cgi-bin/eventbrowser_st_id?ST_ID=R-BTA-6806003
Resolution of Abasic Sites (AP sites)	Reactome	0.0195039	0.0456603	POLE4	http://www.reactome.org/cgi-bin/eventbrowser_st_id?ST_ID=R-BTA-73933
Resolution of AP sites via the multiple-nucleotide patch replacement pathway	Reactome	0.0174683	0.0448972	POLE4	http://www.reactome.org/cgi-bin/eventbrowser_st_id?ST_ID=R-BTA-110373
Resolution of Sister Chromatid Cohesion	Reactome	0.00319388	0.0247321	NUF2|CENPH	http://www.reactome.org/cgi-bin/eventbrowser_st_id?ST_ID=R-BTA-2500257
Retrograde endocannabinoid signaling	KEGG PATHWAY	0.0110827	0.0422687	NDUFB3|GNG11	http://www.genome.jp/kegg-bin/show_pathway?bta04723/bta:511812%09red/bta:338073%09red
RHO GTPase Effectors	Reactome	0.0144391	0.0438251	NUF2|CENPH	http://www.reactome.org/cgi-bin/eventbrowser_st_id?ST_ID=R-BTA-195258
RHO GTPases Activate Formins	Reactome	0.00367358	0.0280866	NUF2|CENPH	http://www.reactome.org/cgi-bin/eventbrowser_st_id?ST_ID=R-BTA-5663220
Ribosomal scanning and start codon recognition	Reactome	1.76248e-07	6.38084e-06	RPS7|RPS27A|RPS3A|EIF3E	http://www.reactome.org/cgi-bin/eventbrowser_st_id?ST_ID=R-BTA-72702
Ribosome	KEGG PATHWAY	3.39969e-10	4.75741e-08	MRPL13|RPL9|RPS27A|RPS7|RPS3A|MRPL1|RPL26	http://www.genome.jp/kegg-bin/show_pathway?bta03010/bta:617901%09red/bta:282053%09red/bta:504835%09red/bta:337890%09red/bta:505507%09red/bta:282884%09red/bta:286839%09red
RIPK1-mediated regulated necrosis	Reactome	0.0144072	0.0438251	RPS27A	http://www.reactome.org/cgi-bin/eventbrowser_st_id?ST_ID=R-BTA-5213460
rRNA processing	Reactome	2.11286e-07	6.38084e-06	RPS7|RPS27A|RPL26|RPS3A|RPL9	http://www.reactome.org/cgi-bin/eventbrowser_st_id?ST_ID=R-BTA-72312
rRNA processing in the nucleus and cytosol	Reactome	2.11286e-07	6.38084e-06	RPS7|RPS27A|RPL26|RPS3A|RPL9	http://www.reactome.org/cgi-bin/eventbrowser_st_id?ST_ID=R-BTA-8868773
RUNX1 regulates transcription of genes involved in differentiation of HSCs	Reactome	0.0154286	0.0441563	RPS27A	http://www.reactome.org/cgi-bin/eventbrowser_st_id?ST_ID=R-BTA-8939236
S Phase	Reactome	0.00154266	0.0144034	RPS27A|POLE4	http://www.reactome.org/cgi-bin/eventbrowser_st_id?ST_ID=R-BTA-69242
SCF(Skp2)-mediated degradation of p27/p21	Reactome	0.0144072	0.0438251	RPS27A	http://www.reactome.org/cgi-bin/eventbrowser_st_id?ST_ID=R-BTA-187577
Separation of Sister Chromatids	Reactome	0.000138445	0.00269744	NUF2|RPS27A|CENPH	http://www.reactome.org/cgi-bin/eventbrowser_st_id?ST_ID=R-BTA-2467813
Signaling by ERBB2	Reactome	0.0225496	0.0466438	RPS27A	http://www.reactome.org/cgi-bin/eventbrowser_st_id?ST_ID=R-BTA-1227986
Signaling by ERBB4	Reactome	0.0154286	0.0441563	RPS27A	http://www.reactome.org/cgi-bin/eventbrowser_st_id?ST_ID=R-BTA-1236394
Signaling by FGFR3	Reactome	0.0225496	0.0466438	RPS27A	http://www.reactome.org/cgi-bin/eventbrowser_st_id?ST_ID=R-BTA-5654741
Signaling by FGFR4	Reactome	0.0245751	0.0481927	RPS27A	http://www.reactome.org/cgi-bin/eventbrowser_st_id?ST_ID=R-BTA-5654743
Signaling by Non-Receptor Tyrosine Kinases	Reactome	0.0255863	0.0487511	RPS27A	http://www.reactome.org/cgi-bin/eventbrowser_st_id?ST_ID=R-BTA-9006927
Signaling by NOTCH	Reactome	0.0205202	0.0465947	RPS27A	http://www.reactome.org/cgi-bin/eventbrowser_st_id?ST_ID=R-BTA-157118
Signaling by NOTCH3	Reactome	0.0144072	0.0438251	RPS27A	http://www.reactome.org/cgi-bin/eventbrowser_st_id?ST_ID=R-BTA-9012852
Signaling by PTK6	Reactome	0.0255863	0.0487511	RPS27A	http://www.reactome.org/cgi-bin/eventbrowser_st_id?ST_ID=R-BTA-8848021
Signaling by Rho GTPases	Reactome	0.0213607	0.0466438	NUF2|CENPH	http://www.reactome.org/cgi-bin/eventbrowser_st_id?ST_ID=R-BTA-194315
Signaling by ROBO receptors	Reactome	0.0144072	0.0438251	RPS27A	http://www.reactome.org/cgi-bin/eventbrowser_st_id?ST_ID=R-BTA-376176
Signaling by TGF-beta Receptor Complex	Reactome	0.0195039	0.0456603	RPS27A	http://www.reactome.org/cgi-bin/eventbrowser_st_id?ST_ID=R-BTA-170834
Signaling by WNT	Reactome	0.00974787	0.042082	RPS27A|GNG11	http://www.reactome.org/cgi-bin/eventbrowser_st_id?ST_ID=R-BTA-195721
SMAD2/SMAD3:SMAD4 heterotrimer regulates transcription	Reactome	0.00722888	0.0393356	RPS27A	http://www.reactome.org/cgi-bin/eventbrowser_st_id?ST_ID=R-BTA-2173796
SRP-dependent cotranslational protein targeting to membrane	Reactome	2.448e-08	1.34417e-06	RPS7|RPS27A|RPL26|RPS3A|RPL9	http://www.reactome.org/cgi-bin/eventbrowser_st_id?ST_ID=R-BTA-1799339
Stabilization of p53	Reactome	0.00619929	0.0363531	RPS27A	http://www.reactome.org/cgi-bin/eventbrowser_st_id?ST_ID=R-BTA-69541
Switching of origins to a post-replicative state	Reactome	0.0205202	0.0465947	RPS27A	http://www.reactome.org/cgi-bin/eventbrowser_st_id?ST_ID=R-BTA-69052
Synthesis of active ubiquitin: roles of E1 and E2 enzymes	Reactome	0.0184866	0.0456603	RPS27A	http://www.reactome.org/cgi-bin/eventbrowser_st_id?ST_ID=R-BTA-8866652
Synthesis of DNA	Reactome	0.000870286	0.0103069	RPS27A|POLE4	http://www.reactome.org/cgi-bin/eventbrowser_st_id?ST_ID=R-BTA-69239
TAK1 activates NFkB by phosphorylation and activation of IKKs complex	Reactome	0.0195039	0.0456603	RPS27A	http://www.reactome.org/cgi-bin/eventbrowser_st_id?ST_ID=R-BTA-445989
Telomere C-strand (Lagging Strand) Synthesis	Reactome	0.016449	0.0441563	POLE4	http://www.reactome.org/cgi-bin/eventbrowser_st_id?ST_ID=R-BTA-174417
Telomere C-strand synthesis initiation	Reactome	0.00619929	0.0363531	POLE4	http://www.reactome.org/cgi-bin/eventbrowser_st_id?ST_ID=R-BTA-174430
Termination of translesion DNA synthesis	Reactome	0.000282228	0.00460718	RPS27A|POLE4	http://www.reactome.org/cgi-bin/eventbrowser_st_id?ST_ID=R-BTA-5656169
TGF-beta receptor signaling activates SMADs	Reactome	0.011337	0.0422687	RPS27A	http://www.reactome.org/cgi-bin/eventbrowser_st_id?ST_ID=R-BTA-2173789
TGF-beta receptor signaling in EMT (epithelial to mesenchymal transition)	Reactome	0.00825745	0.0408811	RPS27A	http://www.reactome.org/cgi-bin/eventbrowser_st_id?ST_ID=R-BTA-2173791
The role of GTSE1 in G2/M progression after G2 checkpoint	Reactome	0.0195039	0.0456603	RPS27A	http://www.reactome.org/cgi-bin/eventbrowser_st_id?ST_ID=R-BTA-8852276
Thermogenesis	KEGG PATHWAY	0.0257377	0.0488855	NDUFB3|MGC148714	http://www.genome.jp/kegg-bin/show_pathway?bta04714/bta:614700%09red/bta:338073%09red
Thromboxane signalling through TP receptor	Reactome	0.0235629	0.0471257	GNG11	http://www.reactome.org/cgi-bin/eventbrowser_st_id?ST_ID=R-BTA-428930
TNFR1-induced NFkappaB signaling pathway	Reactome	0.0215354	0.0466438	RPS27A	http://www.reactome.org/cgi-bin/eventbrowser_st_id?ST_ID=R-BTA-5357956
TRAF6 mediated IRF7 activation in TLR7/8 or 9 signaling	Reactome	0.00825745	0.0408811	RPS27A	http://www.reactome.org/cgi-bin/eventbrowser_st_id?ST_ID=R-BTA-975110
TRAF6-mediated induction of TAK1 complex within TLR4 complex	Reactome	0.0103115	0.042082	RPS27A	http://www.reactome.org/cgi-bin/eventbrowser_st_id?ST_ID=R-BTA-937072
Transcriptional activity of SMAD2/SMAD3:SMAD4 heterotrimer	Reactome	0.00928498	0.0418517	RPS27A	http://www.reactome.org/cgi-bin/eventbrowser_st_id?ST_ID=R-BTA-2173793
Transcriptional regulation by RUNX2	Reactome	0.0123614	0.0431578	RPS27A	http://www.reactome.org/cgi-bin/eventbrowser_st_id?ST_ID=R-BTA-8878166
Transcriptional regulation by RUNX3	Reactome	0.0144072	0.0438251	RPS27A	http://www.reactome.org/cgi-bin/eventbrowser_st_id?ST_ID=R-BTA-8878159
Transcription-Coupled Nucleotide Excision Repair (TC-NER)	Reactome	0.00133171	0.0129734	RPS27A|POLE4	http://www.reactome.org/cgi-bin/eventbrowser_st_id?ST_ID=R-BTA-6781827
Translation	Reactome	1.30614e-13	7.88906e-11	MRPL13|RPL9|RPL26|EIF3E|MRPS33|RPS7|RPS3A|MRPL1|RPS27A	http://www.reactome.org/cgi-bin/eventbrowser_st_id?ST_ID=R-BTA-72766
Translation initiation complex formation	Reactome	1.91777e-07	6.38084e-06	RPS7|RPS27A|RPS3A|EIF3E	http://www.reactome.org/cgi-bin/eventbrowser_st_id?ST_ID=R-BTA-72649
Translesion Synthesis by POLH	Reactome	0.0154286	0.0441563	RPS27A	http://www.reactome.org/cgi-bin/eventbrowser_st_id?ST_ID=R-BTA-110320
Translesion synthesis by POLI	Reactome	0.011337	0.0422687	RPS27A	http://www.reactome.org/cgi-bin/eventbrowser_st_id?ST_ID=R-BTA-5656121
Translesion synthesis by POLK	Reactome	0.0123614	0.0431578	RPS27A	http://www.reactome.org/cgi-bin/eventbrowser_st_id?ST_ID=R-BTA-5655862
Translesion synthesis by REV1	Reactome	0.011337	0.0422687	RPS27A	http://www.reactome.org/cgi-bin/eventbrowser_st_id?ST_ID=R-BTA-110312
Translesion synthesis by Y family DNA polymerases bypasses lesions on DNA template	Reactome	0.000385535	0.00597085	RPS27A|POLE4	http://www.reactome.org/cgi-bin/eventbrowser_st_id?ST_ID=R-BTA-110313
Ubiquitin Mediated Degradation of Phosphorylated Cdc25A	Reactome	0.00619929	0.0363531	RPS27A	http://www.reactome.org/cgi-bin/eventbrowser_st_id?ST_ID=R-BTA-69601
UCH proteinases	Reactome	0.00171065	0.0151946	PSMA3|RPS27A	http://www.reactome.org/cgi-bin/eventbrowser_st_id?ST_ID=R-BTA-5689603
#Term	Database	P-Value	Corrected P-Value	Input	Hyperlink
Ada2/Gcn5/Ada3 transcription activator complex	Gene Ontology	0.0154286	0.0441563	POLE4	http://amigo.geneontology.org/amigo/term/GO:0005671
antigen binding	Gene Ontology	0.00928498	0.0418517	CD48	http://amigo.geneontology.org/amigo/term/GO:0003823
astrocyte activation	Gene Ontology	0.00928498	0.0418517	IFNG	http://amigo.geneontology.org/amigo/term/GO:0048143
attachment of mitotic spindle microtubules to kinetochore	Gene Ontology	0.00928498	0.0418517	NUF2	http://amigo.geneontology.org/amigo/term/GO:0051315
Cdc73/Paf1 complex	Gene Ontology	0.00825745	0.0408811	WDR61	http://amigo.geneontology.org/amigo/term/GO:0016593
cell differentiation	Gene Ontology	0.0041624	0.0314261	PBXIP1|RPS3A|DAPL1	http://amigo.geneontology.org/amigo/term/GO:0030154
cellular response to estrogen stimulus	Gene Ontology	0.0123614	0.0431578	SERPINB9	http://amigo.geneontology.org/amigo/term/GO:0071391
cellular response to gamma radiation	Gene Ontology	0.0215354	0.0466438	RPL26	http://amigo.geneontology.org/amigo/term/GO:0071480
chromatin silencing at telomere	Gene Ontology	0.00825745	0.0408811	HAT1	http://amigo.geneontology.org/amigo/term/GO:0006348
condensed nuclear chromosome kinetochore	Gene Ontology	0.0103115	0.042082	NUF2	http://amigo.geneontology.org/amigo/term/GO:0000778
cysteine-type endopeptidase inhibitor activity involved in apoptotic process	Gene Ontology	0.0205202	0.0465947	SERPINB9	http://amigo.geneontology.org/amigo/term/GO:0043027
cytoplasmic translation	Gene Ontology	0.000750439	0.00944302	RPL26|RPL9	http://amigo.geneontology.org/amigo/term/GO:0002181
cytosolic large ribosomal subunit	Gene Ontology	2.0193e-05	0.000487864	RPL26|RPL9|MRPL1	http://amigo.geneontology.org/amigo/term/GO:0022625
cytosolic small ribosomal subunit	Gene Ontology	1.47709e-05	0.000387896	RPS7|RPS27A|RPS3A	http://amigo.geneontology.org/amigo/term/GO:0022627
death domain binding	Gene Ontology	0.00619929	0.0363531	DAPL1	http://amigo.geneontology.org/amigo/term/GO:0070513
DNA biosynthetic process	Gene Ontology	0.0235629	0.0471257	POLE2	http://amigo.geneontology.org/amigo/term/GO:0071897
DNA damage response, signal transduction by p53 class mediator resulting in cell cycle arrest	Gene Ontology	0.0103115	0.042082	RPL26	http://amigo.geneontology.org/amigo/term/GO:0006977
DNA replication-dependent nucleosome assembly	Gene Ontology	0.00825745	0.0408811	HAT1	http://amigo.geneontology.org/amigo/term/GO:0006335
DNA replication-independent nucleosome assembly	Gene Ontology	0.00825745	0.0408811	HAT1	http://amigo.geneontology.org/amigo/term/GO:0006336
DNA-dependent DNA replication	Gene Ontology	0.0154286	0.0441563	POLE2	http://amigo.geneontology.org/amigo/term/GO:0006261
DNA-directed DNA polymerase activity	Gene Ontology	0.016449	0.0441563	POLE2	http://amigo.geneontology.org/amigo/term/GO:0003887
error-prone translesion synthesis	Gene Ontology	0.00619929	0.0363531	POLE2	http://amigo.geneontology.org/amigo/term/GO:0042276
eukaryotic 43S preinitiation complex	Gene Ontology	0.0174683	0.0448972	EIF3E	http://amigo.geneontology.org/amigo/term/GO:0016282
eukaryotic 48S preinitiation complex	Gene Ontology	0.0154286	0.0441563	EIF3E	http://amigo.geneontology.org/amigo/term/GO:0033290
eukaryotic translation initiation factor 3 complex	Gene Ontology	0.0144072	0.0438251	EIF3E	http://amigo.geneontology.org/amigo/term/GO:0005852
formation of cytoplasmic translation initiation complex	Gene Ontology	0.016449	0.0441563	EIF3E	http://amigo.geneontology.org/amigo/term/GO:0001732
G-protein beta/gamma-subunit complex	Gene Ontology	0.0133848	0.0438251	GNG11	http://amigo.geneontology.org/amigo/term/GO:0031680
G-protein beta-subunit binding	Gene Ontology	0.0225496	0.0466438	GNG11	http://amigo.geneontology.org/amigo/term/GO:0031681
H4 histone acetyltransferase activity	Gene Ontology	0.0103115	0.042082	HAT1	http://amigo.geneontology.org/amigo/term/GO:0010485
histone H3-K4 trimethylation	Gene Ontology	0.0174683	0.0448972	WDR61	http://amigo.geneontology.org/amigo/term/GO:0080182
interferon-gamma-mediated signaling pathway	Gene Ontology	0.00619929	0.0363531	IFNG	http://amigo.geneontology.org/amigo/term/GO:0060333
intrinsic apoptotic signaling pathway by p53 class mediator	Gene Ontology	0.016449	0.0441563	HINT1	http://amigo.geneontology.org/amigo/term/GO:0072332
kinetochore assembly	Gene Ontology	0.011337	0.0422687	CENPH	http://amigo.geneontology.org/amigo/term/GO:0051382
kinetochore binding	Gene Ontology	0.00722888	0.0393356	CENPH	http://amigo.geneontology.org/amigo/term/GO:0043515
kinetochore organization	Gene Ontology	0.00619929	0.0363531	NUF2	http://amigo.geneontology.org/amigo/term/GO:0051383
macrophage activation involved in immune response	Gene Ontology	0.011337	0.0422687	IFNG	http://amigo.geneontology.org/amigo/term/GO:0002281
macrophage differentiation	Gene Ontology	0.0144072	0.0438251	IFNG	http://amigo.geneontology.org/amigo/term/GO:0030225
maturation of LSU-rRNA	Gene Ontology	0.0154286	0.0441563	MRPL1	http://amigo.geneontology.org/amigo/term/GO:0000470
microglial cell activation	Gene Ontology	0.0103115	0.042082	IFNG	http://amigo.geneontology.org/amigo/term/GO:0001774
mitochondrial inner membrane	Gene Ontology	0.00179923	0.0157498	MRPL13|MRPS33|MRPL1	http://amigo.geneontology.org/amigo/term/GO:0005743
mitochondrial ribosome	Gene Ontology	0.0133848	0.0438251	MRPL13	http://amigo.geneontology.org/amigo/term/GO:0005761
mitotic spindle organization	Gene Ontology	0.000569977	0.00819681	NUF2|CENPH	http://amigo.geneontology.org/amigo/term/GO:0007052
modification-dependent protein catabolic process	Gene Ontology	0.0103115	0.042082	RPS27A	http://amigo.geneontology.org/amigo/term/GO:0019941
mRNA 5'-UTR binding	Gene Ontology	0.000215154	0.0036098	RPL26|RPS3A	http://amigo.geneontology.org/amigo/term/GO:0048027
negative regulation of interleukin-17 production	Gene Ontology	0.011337	0.0422687	IFNG	http://amigo.geneontology.org/amigo/term/GO:0032700
negative regulation of myeloid cell differentiation	Gene Ontology	0.0184866	0.0456603	WDR61	http://amigo.geneontology.org/amigo/term/GO:0045638
negative regulation of smooth muscle cell proliferation	Gene Ontology	0.0174683	0.0448972	IFNG	http://amigo.geneontology.org/amigo/term/GO:0048662
nuclear-transcribed mRNA catabolic process, nonsense-mediated decay	Gene Ontology	0.0235629	0.0471257	EIF3E	http://amigo.geneontology.org/amigo/term/GO:0000184
nucleolus	Gene Ontology	0.0192669	0.0456603	RPL26|RPS3A|CENPH	http://amigo.geneontology.org/amigo/term/GO:0005730
nucleoplasm	Gene Ontology	0.0112467	0.0422687	NUF2|HAT1|CENPH|RPL26|SERPINB9|RXYLT1	http://amigo.geneontology.org/amigo/term/GO:0005654
nucleus	Gene Ontology	0.00235777	0.0192445	CENPH|RPS27A|EIF3E|PSMA3|POLE4|RPS3A|WDR61|PBXIP1|HINT1	http://amigo.geneontology.org/amigo/term/GO:0005634
positive regulation of amyloid-beta formation	Gene Ontology	0.0133848	0.0438251	IFNG	http://amigo.geneontology.org/amigo/term/GO:1902004
positive regulation of core promoter binding	Gene Ontology	0.00619929	0.0363531	IFNG	http://amigo.geneontology.org/amigo/term/GO:1904798
positive regulation of cytokine secretion	Gene Ontology	0.0235629	0.0471257	IFNG	http://amigo.geneontology.org/amigo/term/GO:0050715
positive regulation of epithelial cell migration	Gene Ontology	0.0225496	0.0466438	IFNG	http://amigo.geneontology.org/amigo/term/GO:0010634
positive regulation of histone H3-K4 methylation	Gene Ontology	0.0144072	0.0438251	WDR61	http://amigo.geneontology.org/amigo/term/GO:0051571
positive regulation of interleukin-12 production	Gene Ontology	0.016449	0.0441563	IFNG	http://amigo.geneontology.org/amigo/term/GO:0032735
positive regulation of interleukin-23 production	Gene Ontology	0.00619929	0.0363531	IFNG	http://amigo.geneontology.org/amigo/term/GO:0032747
positive regulation of killing of cells of other organism	Gene Ontology	0.00722888	0.0393356	IFNG	http://amigo.geneontology.org/amigo/term/GO:0051712
positive regulation of membrane protein ectodomain proteolysis	Gene Ontology	0.0144072	0.0438251	IFNG	http://amigo.geneontology.org/amigo/term/GO:0051044
positive regulation of neurogenesis	Gene Ontology	0.0225496	0.0466438	IFNG	http://amigo.geneontology.org/amigo/term/GO:0050769
positive regulation of neuron death	Gene Ontology	0.0154286	0.0441563	IFNG	http://amigo.geneontology.org/amigo/term/GO:1901216
positive regulation of nitric oxide biosynthetic process	Gene Ontology	0.0205202	0.0465947	IFNG	http://amigo.geneontology.org/amigo/term/GO:0045429
positive regulation of osteoclast differentiation	Gene Ontology	0.0184866	0.0456603	IFNG	http://amigo.geneontology.org/amigo/term/GO:0045672
proteasomal ubiquitin-independent protein catabolic process	Gene Ontology	0.0235629	0.0471257	PSMA3	http://amigo.geneontology.org/amigo/term/GO:0010499
proteasome core complex	Gene Ontology	0.0205202	0.0465947	PSMA3	http://amigo.geneontology.org/amigo/term/GO:0005839
proteasome core complex, alpha-subunit complex	Gene Ontology	0.00928498	0.0418517	PSMA3	http://amigo.geneontology.org/amigo/term/GO:0019773
protein O-linked mannosylation	Gene Ontology	0.0144072	0.0438251	RXYLT1	http://amigo.geneontology.org/amigo/term/GO:0035269
protein tag	Gene Ontology	0.0144072	0.0438251	RPS27A	http://amigo.geneontology.org/amigo/term/GO:0031386
regulation of adaptive immune response	Gene Ontology	0.00619929	0.0363531	CD48	http://amigo.geneontology.org/amigo/term/GO:0002819
regulation of growth	Gene Ontology	0.0255863	0.0487511	IFNG	http://amigo.geneontology.org/amigo/term/GO:0040008
regulation of mitotic nuclear division	Gene Ontology	0.0144072	0.0438251	KIF20B	http://amigo.geneontology.org/amigo/term/GO:0007088
regulation of protein ADP-ribosylation	Gene Ontology	0.00619929	0.0363531	IFNG	http://amigo.geneontology.org/amigo/term/GO:0010835
ribosomal large subunit biogenesis	Gene Ontology	0.0195039	0.0456603	RPL26	http://amigo.geneontology.org/amigo/term/GO:0042273
ribosomal small subunit biogenesis	Gene Ontology	0.00825745	0.0408811	RPS7	http://amigo.geneontology.org/amigo/term/GO:0042274
rRNA processing	Gene Ontology	0.00182727	0.0157668	RPS7|RPL26	http://amigo.geneontology.org/amigo/term/GO:0006364
small ribosomal subunit	Gene Ontology	0.0123614	0.0431578	RPS27A	http://amigo.geneontology.org/amigo/term/GO:0015935
structural constituent of ribosome	Gene Ontology	2.86795e-10	4.75741e-08	MRPL13|RPL9|RPS27A|RPS7|RPS3A|MRPL1|RPL26	http://amigo.geneontology.org/amigo/term/GO:0003735
threonine-type endopeptidase activity	Gene Ontology	0.0215354	0.0466438	PSMA3	http://amigo.geneontology.org/amigo/term/GO:0004298
transcription elongation from RNA polymerase II promoter	Gene Ontology	0.0184866	0.0456603	WDR61	http://amigo.geneontology.org/amigo/term/GO:0006368
transcriptionally active chromatin	Gene Ontology	0.0215354	0.0466438	WDR61	http://amigo.geneontology.org/amigo/term/GO:0035327
translation	Gene Ontology	2.46017e-07	7.07592e-06	RPS7|RPS27A|MRPL13|RPS3A|MRPL1	http://amigo.geneontology.org/amigo/term/GO:0006412
U1 snRNA binding	Gene Ontology	0.00928498	0.0418517	SNRPB2	http://amigo.geneontology.org/amigo/term/GO:0030619
U1 snRNP	Gene Ontology	0.016449	0.0441563	SNRPB2	http://amigo.geneontology.org/amigo/term/GO:0005685
U2 snRNP	Gene Ontology	0.0195039	0.0456603	SNRPB2	http://amigo.geneontology.org/amigo/term/GO:0005686
ubiquitin protein ligase binding	Gene Ontology	0.0208152	0.0466438	PSMA3|RPS27A	http://amigo.geneontology.org/amigo/term/GO:0031625
upregulation of chemokine production	Gene Ontology	0.011337	0.0422687	IFNG	http://amigo.geneontology.org/amigo/term/GO:0045080
