# Supplementary material for: Characterizing the influence of various antimicrobials used for metaphylaxis against bovine respiratory disease on host transcriptome responses
Source: Front Vet Sci. 2023 Oct 5;10:1272940. doi: 10.3389/fvets.2023.1272940 (PMC10585045; doi:10.3389/fvets.2023.1272940)
Supplement: Supplementary file 7 [file Table_7.XLSX]

## Sheet: CEFT T5
Supplmental File S7: Functional enrichment pathways and GO terms for CEFT vs NC at day 21 (T5) (FDR < 0.05)
##Databases: KEGG PATHWAY, Reactome, Gene Ontology
##Statistical test method: hypergeometric test / Fisher's exact test
##FDR correction method: Benjamini and Hochberg
#Term	Database	P-Value	Corrected P-Value	Input	Hyperlink
Metabolism of steroids	Reactome	5.49686e-05	0.0231968	CYP51A1|HSD17B11|STARD3NL|SQLE	http://www.reactome.org/cgi-bin/eventbrowser_st_id?ST_ID=R-BTA-8957322
#Term	Database	P-Value	Corrected P-Value	Input	Hyperlink
nucleus	Gene Ontology	4.07764e-05	0.0231968	PIBF1|DNAJC27|TLE6|NFYB|SUMO1|CEBPB|ZNF146|ZNF624|EIF3E|MEIS1|ZNF782|PSMA4|CEBPZ|ICK|ESF1|VRK1|ZUP1|PSMA3|UBA3|SLU7|ALKBH8|ZNF567|EMC2|WDR76	http://amigo.geneontology.org/amigo/term/GO:0005634

## Sheet: ENRO T5
No functional enrichment terms were found for ENRO vs NC at T5 (FDR < 0.05)

## Sheet: FLOR T5
Functional enrichment pathways and GO terms for FLOR vs NC at T5 (FDR < 0.05)
##Databases: KEGG PATHWAY, Reactome, Gene Ontology
##Statistical test method: hypergeometric test / Fisher's exact test
##FDR correction method: Benjamini and Hochberg
#Term	Database	P-Value	Corrected P-Value	Input	Hyperlink
Activation of NMDA receptors and postsynaptic events	Reactome	0.00303778	0.0162377	PRKACA	http://www.reactome.org/cgi-bin/eventbrowser_st_id?ST_ID=R-BTA-442755
Adaptive Immune System	Reactome	0.0419025	0.0476583	PRKACA	http://www.reactome.org/cgi-bin/eventbrowser_st_id?ST_ID=R-BTA-1280218
Adrenergic signaling in cardiomyocytes	KEGG PATHWAY	0.0207112	0.0293483	PRKACA	http://www.genome.jp/kegg-bin/show_pathway?bta04261/bta:282322%09red
Aldosterone synthesis and secretion	KEGG PATHWAY	0.0133419	0.0249025	PRKACA	http://www.genome.jp/kegg-bin/show_pathway?bta04925/bta:282322%09red
Amoebiasis	KEGG PATHWAY	0.0138892	0.0249025	PRKACA	http://www.genome.jp/kegg-bin/show_pathway?bta05146/bta:282322%09red
Amphetamine addiction	KEGG PATHWAY	0.00936713	0.0223038	PRKACA	http://www.genome.jp/kegg-bin/show_pathway?bta05031/bta:282322%09red
Anchoring of the basal body to the plasma membrane	Reactome	0.0064814	0.0188999	PRKACA	http://www.reactome.org/cgi-bin/eventbrowser_st_id?ST_ID=R-BTA-5620912
Apelin signaling pathway	KEGG PATHWAY	0.0193496	0.0282068	PRKACA	http://www.genome.jp/kegg-bin/show_pathway?bta04371/bta:282322%09red
Aquaporin-mediated transport	Reactome	0.00414071	0.0174924	PRKACA	http://www.reactome.org/cgi-bin/eventbrowser_st_id?ST_ID=R-BTA-445717
AURKA Activation by TPX2	Reactome	0.00496731	0.0183613	PRKACA	http://www.reactome.org/cgi-bin/eventbrowser_st_id?ST_ID=R-BTA-8854518
Autophagy - animal	KEGG PATHWAY	0.0183957	0.0275935	PRKACA	http://www.genome.jp/kegg-bin/show_pathway?bta04140/bta:282322%09red
Bile secretion	KEGG PATHWAY	0.0115616	0.0239324	PRKACA	http://www.genome.jp/kegg-bin/show_pathway?bta04976/bta:282322%09red
Ca-dependent events	Reactome	0.00248597	0.0155938	PRKACA	http://www.reactome.org/cgi-bin/eventbrowser_st_id?ST_ID=R-BTA-111996
Calcium signaling pathway	KEGG PATHWAY	0.0279038	0.0354361	PRKACA	http://www.genome.jp/kegg-bin/show_pathway?bta04020/bta:282322%09red
Calmodulin induced events	Reactome	0.00234798	0.0155938	PRKACA	http://www.reactome.org/cgi-bin/eventbrowser_st_id?ST_ID=R-BTA-111933
CaM pathway	Reactome	0.00234798	0.0155938	PRKACA	http://www.reactome.org/cgi-bin/eventbrowser_st_id?ST_ID=R-BTA-111997
cAMP signaling pathway	KEGG PATHWAY	0.0312828	0.0385449	PRKACA	http://www.genome.jp/kegg-bin/show_pathway?bta04024/bta:282322%09red
CD209 (DC-SIGN) signaling	Reactome	0.00110545	0.0155938	PRKACA	http://www.reactome.org/cgi-bin/eventbrowser_st_id?ST_ID=R-BTA-5621575
Cell Cycle	Reactome	0.0433742	0.048796	PRKACA	http://www.reactome.org/cgi-bin/eventbrowser_st_id?ST_ID=R-BTA-1640170
Cell Cycle, Mitotic	Reactome	0.0390881	0.0454563	PRKACA	http://www.reactome.org/cgi-bin/eventbrowser_st_id?ST_ID=R-BTA-69278
Centrosome maturation	Reactome	0.00579339	0.0188999	PRKACA	http://www.reactome.org/cgi-bin/eventbrowser_st_id?ST_ID=R-BTA-380287
Chemokine signaling pathway	KEGG PATHWAY	0.0260077	0.0340356	PRKACA	http://www.genome.jp/kegg-bin/show_pathway?bta04062/bta:282322%09red
Cholinergic synapse	KEGG PATHWAY	0.0158029	0.0257575	PRKACA	http://www.genome.jp/kegg-bin/show_pathway?bta04725/bta:282322%09red
Cilium Assembly	Reactome	0.014573	0.0249306	PRKACA	http://www.reactome.org/cgi-bin/eventbrowser_st_id?ST_ID=R-BTA-5617833
Circadian entrainment	KEGG PATHWAY	0.0138892	0.0249025	PRKACA	http://www.genome.jp/kegg-bin/show_pathway?bta04713/bta:282322%09red
Class A/1 (Rhodopsin-like receptors)	Reactome	0.0231584	0.0311285	LPAR6	http://www.reactome.org/cgi-bin/eventbrowser_st_id?ST_ID=R-BTA-373076
Cocaine addiction	KEGG PATHWAY	0.0067565	0.0188999	PRKACA	http://www.genome.jp/kegg-bin/show_pathway?bta05030/bta:282322%09red
Cortisol synthesis and secretion	KEGG PATHWAY	0.00909257	0.0221431	PRKACA	http://www.genome.jp/kegg-bin/show_pathway?bta04927/bta:282322%09red
C-type lectin receptors (CLRs)	Reactome	0.00606863	0.0188999	PRKACA	http://www.reactome.org/cgi-bin/eventbrowser_st_id?ST_ID=R-BTA-5621481
Cushing syndrome	KEGG PATHWAY	0.0215274	0.0299073	PRKACA	http://www.genome.jp/kegg-bin/show_pathway?bta04934/bta:282322%09red
Cytokine Signaling in Immune system	Reactome	0.0350568	0.0414671	PRKACA	http://www.reactome.org/cgi-bin/eventbrowser_st_id?ST_ID=R-BTA-1280215
DAG and IP3 signaling	Reactome	0.00234798	0.0155938	PRKACA	http://www.reactome.org/cgi-bin/eventbrowser_st_id?ST_ID=R-BTA-1489509
DARPP-32 events	Reactome	0.00124357	0.0155938	PRKACA	http://www.reactome.org/cgi-bin/eventbrowser_st_id?ST_ID=R-BTA-180024
Dilated cardiomyopathy (DCM)	KEGG PATHWAY	0.0137524	0.0249025	PRKACA	http://www.genome.jp/kegg-bin/show_pathway?bta05414/bta:282322%09red
Dopaminergic synapse	KEGG PATHWAY	0.0182593	0.0275935	PRKACA	http://www.genome.jp/kegg-bin/show_pathway?bta04728/bta:282322%09red
Endocrine and other factor-regulated calcium reabsorption	KEGG PATHWAY	0.0064814	0.0188999	PRKACA	http://www.genome.jp/kegg-bin/show_pathway?bta04961/bta:282322%09red
Endocrine resistance	KEGG PATHWAY	0.0130681	0.0248174	PRKACA	http://www.genome.jp/kegg-bin/show_pathway?bta01522/bta:282322%09red
Estrogen signaling pathway	KEGG PATHWAY	0.0190771	0.0280069	PRKACA	http://www.genome.jp/kegg-bin/show_pathway?bta04915/bta:282322%09red
Factors involved in megakaryocyte development and platelet production	Reactome	0.010602	0.0228605	PRKACA	http://www.reactome.org/cgi-bin/eventbrowser_st_id?ST_ID=R-BTA-983231
G alpha (i) signalling events	Reactome	0.027227	0.0352249	PRKACA	http://www.reactome.org/cgi-bin/eventbrowser_st_id?ST_ID=R-BTA-418594
G alpha (q) signalling events	Reactome	0.0186683	0.027801	LPAR6	http://www.reactome.org/cgi-bin/eventbrowser_st_id?ST_ID=R-BTA-416476
G2/M Transition	Reactome	0.0101905	0.0227428	PRKACA	http://www.reactome.org/cgi-bin/eventbrowser_st_id?ST_ID=R-BTA-69275
GABAergic synapse	KEGG PATHWAY	0.0125205	0.0246832	PRKACA	http://www.genome.jp/kegg-bin/show_pathway?bta04727/bta:282322%09red
Gap junction	KEGG PATHWAY	0.0125205	0.0246832	PRKACA	http://www.genome.jp/kegg-bin/show_pathway?bta04540/bta:282322%09red
Gastric acid secretion	KEGG PATHWAY	0.0103276	0.0227428	PRKACA	http://www.genome.jp/kegg-bin/show_pathway?bta04971/bta:282322%09red
GLI3 is processed to GLI3R by the proteasome	Reactome	0.000967318	0.0155938	PRKACA	http://www.reactome.org/cgi-bin/eventbrowser_st_id?ST_ID=R-BTA-5610785
Glucagon signaling in metabolic regulation	Reactome	0.000967318	0.0155938	PRKACA	http://www.reactome.org/cgi-bin/eventbrowser_st_id?ST_ID=R-BTA-163359
Glucagon signaling pathway	KEGG PATHWAY	0.0144362	0.0249025	PRKACA	http://www.genome.jp/kegg-bin/show_pathway?bta04922/bta:282322%09red
Glucagon-like Peptide-1 (GLP1) regulates insulin secretion	Reactome	0.00345149	0.0162377	PRKACA	http://www.reactome.org/cgi-bin/eventbrowser_st_id?ST_ID=R-BTA-381676
Glutamatergic synapse	KEGG PATHWAY	0.0156663	0.0257375	PRKACA	http://www.genome.jp/kegg-bin/show_pathway?bta04724/bta:282322%09red
GnRH signaling pathway	KEGG PATHWAY	0.0129312	0.0247849	PRKACA	http://www.genome.jp/kegg-bin/show_pathway?bta04912/bta:282322%09red
GPCR downstream signalling	Reactome	0.00173328	0.0155938	LPAR6|PRKACA	http://www.reactome.org/cgi-bin/eventbrowser_st_id?ST_ID=R-BTA-388396
GPCR ligand binding	Reactome	0.0291213	0.036651	LPAR6	http://www.reactome.org/cgi-bin/eventbrowser_st_id?ST_ID=R-BTA-500792
G-protein mediated events	Reactome	0.00345149	0.0162377	PRKACA	http://www.reactome.org/cgi-bin/eventbrowser_st_id?ST_ID=R-BTA-112040
Hedgehog 'off' state	Reactome	0.00482958	0.0183613	PRKACA	http://www.reactome.org/cgi-bin/eventbrowser_st_id?ST_ID=R-BTA-5610787
Hedgehog signaling pathway	KEGG PATHWAY	0.00661896	0.0188999	PRKACA	http://www.genome.jp/kegg-bin/show_pathway?bta04340/bta:282322%09red
Hemostasis	Reactome	0.0362675	0.0424145	PRKACA	http://www.reactome.org/cgi-bin/eventbrowser_st_id?ST_ID=R-BTA-109582
Human cytomegalovirus infection	KEGG PATHWAY	0.0335755	0.0399432	PRKACA	http://www.genome.jp/kegg-bin/show_pathway?bta05163/bta:282322%09red
Human T-cell leukemia virus 1 infection	KEGG PATHWAY	0.0320924	0.0393085	PRKACA	http://www.genome.jp/kegg-bin/show_pathway?bta05166/bta:282322%09red
Inflammatory mediator regulation of TRP channels	KEGG PATHWAY	0.0142995	0.0249025	PRKACA	http://www.genome.jp/kegg-bin/show_pathway?bta04750/bta:282322%09red
Insulin secretion	KEGG PATHWAY	0.0118356	0.0242572	PRKACA	http://www.genome.jp/kegg-bin/show_pathway?bta04911/bta:282322%09red
Insulin signaling pathway	KEGG PATHWAY	0.0189409	0.0280054	PRKACA	http://www.genome.jp/kegg-bin/show_pathway?bta04910/bta:282322%09red
Integration of energy metabolism	Reactome	0.00730653	0.0193904	PRKACA	http://www.reactome.org/cgi-bin/eventbrowser_st_id?ST_ID=R-BTA-163685
Interleukin-3, Interleukin-5 and GM-CSF signaling	Reactome	0.0033136	0.0162377	PRKACA	http://www.reactome.org/cgi-bin/eventbrowser_st_id?ST_ID=R-BTA-512988
Intracellular signaling by second messengers	Reactome	0.0138892	0.0249025	PRKACA	http://www.reactome.org/cgi-bin/eventbrowser_st_id?ST_ID=R-BTA-9006925
Longevity regulating pathway	KEGG PATHWAY	0.0125205	0.0246832	PRKACA	http://www.genome.jp/kegg-bin/show_pathway?bta04211/bta:282322%09red
Longevity regulating pathway - multiple species	KEGG PATHWAY	0.00868062	0.0216493	PRKACA	http://www.genome.jp/kegg-bin/show_pathway?bta04213/bta:282322%09red
Long-term potentiation	KEGG PATHWAY	0.00964164	0.0226798	PRKACA	http://www.genome.jp/kegg-bin/show_pathway?bta04720/bta:282322%09red
Loss of Nlp from mitotic centrosomes	Reactome	0.00482958	0.0183613	PRKACA	http://www.reactome.org/cgi-bin/eventbrowser_st_id?ST_ID=R-BTA-380259
Loss of proteins required for interphase microtubule organization from the centrosome	Reactome	0.00482958	0.0183613	PRKACA	http://www.reactome.org/cgi-bin/eventbrowser_st_id?ST_ID=R-BTA-380284
M Phase	Reactome	0.0250587	0.0330391	PRKACA	http://www.reactome.org/cgi-bin/eventbrowser_st_id?ST_ID=R-BTA-68886
MAPK family signaling cascades	Reactome	0.0147097	0.0249582	PRKACA	http://www.reactome.org/cgi-bin/eventbrowser_st_id?ST_ID=R-BTA-5683057
MAPK signaling pathway	KEGG PATHWAY	0.0398928	0.046133	PRKACA	http://www.genome.jp/kegg-bin/show_pathway?bta04010/bta:282322%09red
MAPK6/MAPK4 signaling	Reactome	0.00179589	0.0155938	PRKACA	http://www.reactome.org/cgi-bin/eventbrowser_st_id?ST_ID=R-BTA-5687128
Melanogenesis	KEGG PATHWAY	0.0141627	0.0249025	PRKACA	http://www.genome.jp/kegg-bin/show_pathway?bta04916/bta:282322%09red
Mitotic G2-G2/M phases	Reactome	0.0104648	0.0228023	PRKACA	http://www.reactome.org/cgi-bin/eventbrowser_st_id?ST_ID=R-BTA-453274
Mitotic Prometaphase	Reactome	0.0149831	0.0252154	PRKACA	http://www.reactome.org/cgi-bin/eventbrowser_st_id?ST_ID=R-BTA-68877
Morphine addiction	KEGG PATHWAY	0.0127943	0.0247849	PRKACA	http://www.genome.jp/kegg-bin/show_pathway?bta05032/bta:282322%09red
Neuronal System	Reactome	0.0224791	0.030613	PRKACA	http://www.reactome.org/cgi-bin/eventbrowser_st_id?ST_ID=R-BTA-112316
Neurotransmitter receptors and postsynaptic signal transmission	Reactome	0.0101905	0.0227428	PRKACA	http://www.reactome.org/cgi-bin/eventbrowser_st_id?ST_ID=R-BTA-112314
Nucleotide-like (purinergic) receptors	Reactome	0.00193393	0.0155938	LPAR6	http://www.reactome.org/cgi-bin/eventbrowser_st_id?ST_ID=R-BTA-418038
Oocyte meiosis	KEGG PATHWAY	0.0164857	0.0258526	PRKACA	http://www.genome.jp/kegg-bin/show_pathway?bta04114/bta:282322%09red
Opioid Signalling	Reactome	0.0064814	0.0188999	PRKACA	http://www.reactome.org/cgi-bin/eventbrowser_st_id?ST_ID=R-BTA-111885
Organelle biogenesis and maintenance	Reactome	0.0173046	0.0267317	PRKACA	http://www.reactome.org/cgi-bin/eventbrowser_st_id?ST_ID=R-BTA-1852241
Ovarian steroidogenesis	KEGG PATHWAY	0.00758147	0.0198654	PRKACA	http://www.genome.jp/kegg-bin/show_pathway?bta04913/bta:282322%09red
Oxytocin signaling pathway	KEGG PATHWAY	0.0209833	0.0293483	PRKACA	http://www.genome.jp/kegg-bin/show_pathway?bta04921/bta:282322%09red
P2Y receptors	Reactome	0.00151976	0.0155938	LPAR6	http://www.reactome.org/cgi-bin/eventbrowser_st_id?ST_ID=R-BTA-417957
Parathyroid hormone synthesis, secretion and action	KEGG PATHWAY	0.0144362	0.0249025	PRKACA	http://www.genome.jp/kegg-bin/show_pathway?bta04928/bta:282322%09red
Parkinson disease	KEGG PATHWAY	0.0207112	0.0293483	PRKACA	http://www.genome.jp/kegg-bin/show_pathway?bta05012/bta:282322%09red
Pathways in cancer	KEGG PATHWAY	0.00204176	0.0155938	LPAR6|PRKACA	http://www.genome.jp/kegg-bin/show_pathway?bta05200/bta:782518%09red/bta:282322%09red
Phospholipase D signaling pathway	KEGG PATHWAY	0.0209833	0.0293483	LPAR6	http://www.genome.jp/kegg-bin/show_pathway?bta04072/bta:782518%09red
PKA activation	Reactome	0.00179589	0.0155938	PRKACA	http://www.reactome.org/cgi-bin/eventbrowser_st_id?ST_ID=R-BTA-163615
PKA-mediated phosphorylation of CREB	Reactome	0.00179589	0.0155938	PRKACA	http://www.reactome.org/cgi-bin/eventbrowser_st_id?ST_ID=R-BTA-111931
Plasma lipoprotein assembly	Reactome	0.000967318	0.0155938	PRKACA	http://www.reactome.org/cgi-bin/eventbrowser_st_id?ST_ID=R-BTA-8963898
Plasma lipoprotein assembly, remodeling, and clearance	Reactome	0.00289985	0.0162235	PRKACA	http://www.reactome.org/cgi-bin/eventbrowser_st_id?ST_ID=R-BTA-174824
Platelet activation	KEGG PATHWAY	0.0167587	0.0260831	PRKACA	http://www.genome.jp/kegg-bin/show_pathway?bta04611/bta:282322%09red
PLC beta mediated events	Reactome	0.00345149	0.0162377	PRKACA	http://www.reactome.org/cgi-bin/eventbrowser_st_id?ST_ID=R-BTA-112043
Post NMDA receptor activation events	Reactome	0.00193393	0.0155938	PRKACA	http://www.reactome.org/cgi-bin/eventbrowser_st_id?ST_ID=R-BTA-438064
Prion diseases	KEGG PATHWAY	0.00455407	0.0183613	PRKACA	http://www.genome.jp/kegg-bin/show_pathway?bta05020/bta:282322%09red
Progesterone-mediated oocyte maturation	KEGG PATHWAY	0.0122466	0.0246832	PRKACA	http://www.genome.jp/kegg-bin/show_pathway?bta04914/bta:282322%09red
Proteoglycans in cancer	KEGG PATHWAY	0.0277685	0.0354361	PRKACA	http://www.genome.jp/kegg-bin/show_pathway?bta05205/bta:282322%09red
Rap1 signalling	Reactome	0.00151976	0.0155938	PRKACA	http://www.reactome.org/cgi-bin/eventbrowser_st_id?ST_ID=R-BTA-392517
Ras signaling pathway	KEGG PATHWAY	0.0331712	0.0399211	PRKACA	http://www.genome.jp/kegg-bin/show_pathway?bta04014/bta:282322%09red
Recruitment of mitotic centrosome proteins and complexes	Reactome	0.00579339	0.0188999	PRKACA	http://www.reactome.org/cgi-bin/eventbrowser_st_id?ST_ID=R-BTA-380270
Recruitment of NuMA to mitotic centrosomes	Reactome	0.0067565	0.0188999	PRKACA	http://www.reactome.org/cgi-bin/eventbrowser_st_id?ST_ID=R-BTA-380320
Regulation of insulin secretion	Reactome	0.00593102	0.0188999	PRKACA	http://www.reactome.org/cgi-bin/eventbrowser_st_id?ST_ID=R-BTA-422356
Regulation of lipolysis in adipocytes	KEGG PATHWAY	0.00813116	0.0207796	PRKACA	http://www.genome.jp/kegg-bin/show_pathway?bta04923/bta:282322%09red
Regulation of PLK1 Activity at G2/M Transition	Reactome	0.00606863	0.0188999	PRKACA	http://www.reactome.org/cgi-bin/eventbrowser_st_id?ST_ID=R-BTA-2565942
Relaxin signaling pathway	KEGG PATHWAY	0.0182593	0.0275935	PRKACA	http://www.genome.jp/kegg-bin/show_pathway?bta04926/bta:282322%09red
Renin secretion	KEGG PATHWAY	0.0100533	0.0227428	PRKACA	http://www.genome.jp/kegg-bin/show_pathway?bta04924/bta:282322%09red
Retrograde endocannabinoid signaling	KEGG PATHWAY	0.0209833	0.0293483	PRKACA	http://www.genome.jp/kegg-bin/show_pathway?bta04723/bta:282322%09red
Salivary secretion	KEGG PATHWAY	0.0129312	0.0247849	PRKACA	http://www.genome.jp/kegg-bin/show_pathway?bta04970/bta:282322%09red
Serotonergic synapse	KEGG PATHWAY	0.0160761	0.0258342	PRKACA	http://www.genome.jp/kegg-bin/show_pathway?bta04726/bta:282322%09red
Signal Transduction	Reactome	0.00937406	0.0223038	LPAR6|PRKACA	http://www.reactome.org/cgi-bin/eventbrowser_st_id?ST_ID=R-BTA-162582
Signaling by GPCR	Reactome	0.00177484	0.0155938	LPAR6|PRKACA	http://www.reactome.org/cgi-bin/eventbrowser_st_id?ST_ID=R-BTA-372790
Signaling by Hedgehog	Reactome	0.00606863	0.0188999	PRKACA	http://www.reactome.org/cgi-bin/eventbrowser_st_id?ST_ID=R-BTA-5358351
Signaling by Interleukins	Reactome	0.0274978	0.0353543	PRKACA	http://www.reactome.org/cgi-bin/eventbrowser_st_id?ST_ID=R-BTA-449147
Signaling by Receptor Tyrosine Kinases	Reactome	0.0246517	0.0327109	PRKACA	http://www.reactome.org/cgi-bin/eventbrowser_st_id?ST_ID=R-BTA-9006934
Signaling by VEGF	Reactome	0.00620624	0.0188999	PRKACA	http://www.reactome.org/cgi-bin/eventbrowser_st_id?ST_ID=R-BTA-194138
Taste transduction	KEGG PATHWAY	0.0110133	0.0232628	PRKACA	http://www.genome.jp/kegg-bin/show_pathway?bta04742/bta:282322%09red
Thermogenesis	KEGG PATHWAY	0.0327667	0.0398983	PRKACA	http://www.genome.jp/kegg-bin/show_pathway?bta04714/bta:282322%09red
Thyroid hormone signaling pathway	KEGG PATHWAY	0.0163492	0.0258342	PRKACA	http://www.genome.jp/kegg-bin/show_pathway?bta04919/bta:282322%09red
Thyroid hormone synthesis	KEGG PATHWAY	0.0103276	0.0227428	PRKACA	http://www.genome.jp/kegg-bin/show_pathway?bta04918/bta:282322%09red
Tight junction	KEGG PATHWAY	0.024516	0.0327109	PRKACA	http://www.genome.jp/kegg-bin/show_pathway?bta04530/bta:282322%09red
Transmission across Chemical Synapses	Reactome	0.0141627	0.0249025	PRKACA	http://www.reactome.org/cgi-bin/eventbrowser_st_id?ST_ID=R-BTA-112315
Transport of small molecules	Reactome	0.0441762	0.0494296	PRKACA	http://www.reactome.org/cgi-bin/eventbrowser_st_id?ST_ID=R-BTA-382551
Vascular smooth muscle contraction	KEGG PATHWAY	0.0183957	0.0275935	PRKACA	http://www.genome.jp/kegg-bin/show_pathway?bta04270/bta:282322%09red
Vasopressin regulates renal water homeostasis via Aquaporins	Reactome	0.00386506	0.0173928	PRKACA	http://www.reactome.org/cgi-bin/eventbrowser_st_id?ST_ID=R-BTA-432040
Vasopressin-regulated water reabsorption	KEGG PATHWAY	0.00689403	0.0190275	PRKACA	http://www.genome.jp/kegg-bin/show_pathway?bta04962/bta:282322%09red
VEGFA-VEGFR2 Pathway	Reactome	0.00538041	0.0188999	PRKACA	http://www.reactome.org/cgi-bin/eventbrowser_st_id?ST_ID=R-BTA-4420097
Viral carcinogenesis	KEGG PATHWAY	0.0330364	0.0399211	PRKACA	http://www.genome.jp/kegg-bin/show_pathway?bta05203/bta:282322%09red
Wnt signaling pathway	KEGG PATHWAY	0.0222073	0.030613	PRKACA	http://www.genome.jp/kegg-bin/show_pathway?bta04310/bta:282322%09red
#Term	Database	P-Value	Corrected P-Value	Input	Hyperlink
acrosomal vesicle	Gene Ontology	0.00730653	0.0193904	PRKACA	http://amigo.geneontology.org/amigo/term/GO:0001669
AMP-activated protein kinase activity	Gene Ontology	0.00124357	0.0155938	PRKACA	http://amigo.geneontology.org/amigo/term/GO:0004679
anatomical structure morphogenesis	Gene Ontology	0.00524272	0.0188999	SOX12	http://amigo.geneontology.org/amigo/term/GO:0009653
axoneme	Gene Ontology	0.00977887	0.0227428	PRKACA	http://amigo.geneontology.org/amigo/term/GO:0005930
blastocyst hatching	Gene Ontology	0.00289985	0.0162235	LPAR6	http://amigo.geneontology.org/amigo/term/GO:0001835
cAMP-dependent protein kinase complex	Gene Ontology	0.00110545	0.0155938	PRKACA	http://amigo.geneontology.org/amigo/term/GO:0005952
carbohydrate binding	Gene Ontology	0.0162126	0.0258342	KLRG1	http://amigo.geneontology.org/amigo/term/GO:0030246
cell differentiation	Gene Ontology	0.0425716	0.0481548	SOX12	http://amigo.geneontology.org/amigo/term/GO:0030154
cell fate commitment	Gene Ontology	0.00620624	0.0188999	SOX12	http://amigo.geneontology.org/amigo/term/GO:0045165
cellular response to glucose stimulus	Gene Ontology	0.00262395	0.0159752	PRKACA	http://amigo.geneontology.org/amigo/term/GO:0071333
cellular response to heat	Gene Ontology	0.00414071	0.0174924	PRKACA	http://amigo.geneontology.org/amigo/term/GO:0034605
ciliary base	Gene Ontology	0.0033136	0.0162377	PRKACA	http://amigo.geneontology.org/amigo/term/GO:0097546
dendritic spine	Gene Ontology	0.0108762	0.02321	PRKACA	http://amigo.geneontology.org/amigo/term/GO:0043197
intercellular bridge	Gene Ontology	0.00799376	0.0206838	PRKACA	http://amigo.geneontology.org/amigo/term/GO:0045171
intracellular membrane-bounded organelle	Gene Ontology	0.0354605	0.0417063	KLRG1	http://amigo.geneontology.org/amigo/term/GO:0043231
lysophosphatidic acid receptor activity	Gene Ontology	0.000829173	0.0155938	LPAR6	http://amigo.geneontology.org/amigo/term/GO:0070915
magnesium ion binding	Gene Ontology	0.0261433	0.0340356	PRKACA	http://amigo.geneontology.org/amigo/term/GO:0000287
manganese ion binding	Gene Ontology	0.00730653	0.0193904	PRKACA	http://amigo.geneontology.org/amigo/term/GO:0030145
mesoderm formation	Gene Ontology	0.00400289	0.0174924	PRKACA	http://amigo.geneontology.org/amigo/term/GO:0001707
modulation of chemical synaptic transmission	Gene Ontology	0.00661896	0.0188999	PRKACA	http://amigo.geneontology.org/amigo/term/GO:0050804
mRNA processing	Gene Ontology	0.0115616	0.0239324	PRKACA	http://amigo.geneontology.org/amigo/term/GO:0006397
negative regulation of smoothened signaling pathway involved in dorsal/ventral neural tube patterning	Gene Ontology	0.000967318	0.0155938	PRKACA	http://amigo.geneontology.org/amigo/term/GO:1901621
neural tube closure	Gene Ontology	0.00895527	0.0220683	PRKACA	http://amigo.geneontology.org/amigo/term/GO:0001843
neuromuscular junction	Gene Ontology	0.00826855	0.020873	PRKACA	http://amigo.geneontology.org/amigo/term/GO:0031594
nuclear speck	Gene Ontology	0.040831	0.0469557	PRKACA	http://amigo.geneontology.org/amigo/term/GO:0016607
peptidyl-serine phosphorylation	Gene Ontology	0.0163492	0.0258342	PRKACA	http://amigo.geneontology.org/amigo/term/GO:0018105
peptidyl-threonine phosphorylation	Gene Ontology	0.0064814	0.0188999	PRKACA	http://amigo.geneontology.org/amigo/term/GO:0018107
plasma membrane raft	Gene Ontology	0.00248597	0.0155938	PRKACA	http://amigo.geneontology.org/amigo/term/GO:0044853
positive regulation of cell cycle arrest	Gene Ontology	0.00289985	0.0162235	PRKACA	http://amigo.geneontology.org/amigo/term/GO:0071158
positive regulation of cytosolic calcium ion concentration involved in phospholipase C-activating G protein-coupled signaling pathway	Gene Ontology	0.00386506	0.0173928	LPAR6	http://amigo.geneontology.org/amigo/term/GO:0051482
positive regulation of protein export from nucleus	Gene Ontology	0.00193393	0.0155938	PRKACA	http://amigo.geneontology.org/amigo/term/GO:0046827
positive regulation of regulatory T cell differentiation	Gene Ontology	0.000967318	0.0155938	SOX12	http://amigo.geneontology.org/amigo/term/GO:0045591
positive regulation of Rho protein signal transduction	Gene Ontology	0.00345149	0.0162377	LPAR6	http://amigo.geneontology.org/amigo/term/GO:0035025
protein autophosphorylation	Gene Ontology	0.0156663	0.0257375	PRKACA	http://amigo.geneontology.org/amigo/term/GO:0046777
protein binding	Gene Ontology	0.0307427	0.0381063	PRKACA	http://amigo.geneontology.org/amigo/term/GO:0005515
protein domain specific binding	Gene Ontology	0.0198944	0.0287982	PRKACA	http://amigo.geneontology.org/amigo/term/GO:0019904
protein kinase activity	Gene Ontology	0.0152564	0.0254684	PRKACA	http://amigo.geneontology.org/amigo/term/GO:0004672
protein kinase binding	Gene Ontology	0.0416347	0.0476154	PRKACA	http://amigo.geneontology.org/amigo/term/GO:0019901
protein phosphorylation	Gene Ontology	0.0335755	0.0399432	PRKACA	http://amigo.geneontology.org/amigo/term/GO:0006468
protein serine/threonine kinase activity	Gene Ontology	0.0293917	0.036651	PRKACA	http://amigo.geneontology.org/amigo/term/GO:0004674
protein serine/threonine/tyrosine kinase activity	Gene Ontology	0.00138167	0.0155938	PRKACA	http://amigo.geneontology.org/amigo/term/GO:0004712
protein-DNA complex	Gene Ontology	0.00496731	0.0183613	SOX12	http://amigo.geneontology.org/amigo/term/GO:0032993
regulation of bicellular tight junction assembly	Gene Ontology	0.000829173	0.0155938	PRKACA	http://amigo.geneontology.org/amigo/term/GO:2000810
regulation of osteoblast differentiation	Gene Ontology	0.00151976	0.0155938	PRKACA	http://amigo.geneontology.org/amigo/term/GO:0045667
regulation of proteasomal protein catabolic process	Gene Ontology	0.00207197	0.0155938	PRKACA	http://amigo.geneontology.org/amigo/term/GO:0061136
regulation of protein processing	Gene Ontology	0.00138167	0.0155938	PRKACA	http://amigo.geneontology.org/amigo/term/GO:0070613
sperm capacitation	Gene Ontology	0.00220998	0.0155938	PRKACA	http://amigo.geneontology.org/amigo/term/GO:0048240
sperm flagellum	Gene Ontology	0.00482958	0.0183613	PRKACA	http://amigo.geneontology.org/amigo/term/GO:0036126
spinal cord development	Gene Ontology	0.00193393	0.0155938	SOX12	http://amigo.geneontology.org/amigo/term/GO:0021510
transcription coactivator activity	Gene Ontology	0.0224791	0.030613	SOX12	http://amigo.geneontology.org/amigo/term/GO:0003713
transcription regulator complex	Gene Ontology	0.0231584	0.0311285	SOX12	http://amigo.geneontology.org/amigo/term/GO:0005667
transcription regulatory region sequence-specific DNA binding	Gene Ontology	0.0134787	0.0249025	SOX12	http://amigo.geneontology.org/amigo/term/GO:0000976
ubiquitin protein ligase binding	Gene Ontology	0.0292565	0.036651	PRKACA	http://amigo.geneontology.org/amigo/term/GO:0031625

## Sheet: OXYT T5
No functional enrichment terms were found for OXYT vs NC at T5 (FDR < 0.05)

## Sheet: TILD T5
Functional enrichment pathways and GO terms for TILD vs NC at T5 (FDR < 0.05)
##Databases: KEGG PATHWAY, Reactome, Gene Ontology
##Statistical test method: hypergeometric test / Fisher's exact test
##FDR correction method: Benjamini and Hochberg
#Term	Database	P-Value	Corrected P-Value	Input	Hyperlink
Activation of ATR in response to replication stress	Reactome	0.00230602	0.0363881	ORC4|ORC5|CHEK1|DBF4|RAD1|MCM8|CDC7	http://www.reactome.org/cgi-bin/eventbrowser_st_id?ST_ID=R-BTA-176187
Adaptive Immune System	Reactome	5.19033e-13	1.91523e-10	RNF14|UBE2Q2|WWP1|PAG1|UBE2D2|RAP1B|RAP1A|UBE2D1|HECTD1|IKBKG|AP1S2|AP1S3|FBXO9|SAR1B|UBR1|NKG2A|PTPN22|SKP2|MAP3K7|PIK3CA|FZR1|UBE3A|PPP2R5E|KBTBD8|AP2M1|WSB1|PIK3R1|RNF111|RNF138|MAP3K14|RNF19A|RLIM|MALT1|UFL1|RCHY1|ICOS|UBE2N|CTLA4|CHUK|THOP1|UBA5|SEC24A|HERC4|UBA1|UBE2V2|CTSS|ANAPC4|LRR1|BoLA|UBE4A|PJA2|UBE2M|DZIP3|ZNRF2|CDC27|TAB2|FBXL3|UBE2B|FBXO30|CUL2|PRKACB|KLHL2|PTPN11|UBE2W|UBA3	http://www.reactome.org/cgi-bin/eventbrowser_st_id?ST_ID=R-BTA-1280218
Amplification of signal from unattached kinetochores via a MAD2 inhibitory signal	Reactome	1.19578e-06	8.5614e-05	XPO1|NSL1|CENPK|PPP1CC|CENPH|NUDC|NUF2|NUP107|KIF18A|NUP37|NUP43|ITGB3BP|CENPQ|MIS12|ZWILCH|PPP2R5E|CENPC|SPC25|CLASP2	http://www.reactome.org/cgi-bin/eventbrowser_st_id?ST_ID=R-BTA-141444
Amplification of signal from the kinetochores	Reactome	1.19578e-06	8.5614e-05	XPO1|NSL1|CENPK|PPP1CC|CENPH|NUDC|NUF2|NUP107|KIF18A|NUP37|NUP43|ITGB3BP|CENPQ|MIS12|ZWILCH|PPP2R5E|CENPC|SPC25|CLASP2	http://www.reactome.org/cgi-bin/eventbrowser_st_id?ST_ID=R-BTA-141424
Anchoring of the basal body to the plasma membrane	Reactome	0.000338997	0.00900476	TMEM67|ACTR1A|CEP162|NEDD1|HAUS2|PLK4|HAUS1|TUBG1|CDK1|CEP76|CCP110|CEP97	http://www.reactome.org/cgi-bin/eventbrowser_st_id?ST_ID=R-BTA-5620912
Antigen processing: Ubiquitination & Proteasome degradation	Reactome	1.52826e-10	3.3323e-08	RNF14|UBE2Q2|WWP1|UBE2D2|UBE2D1|HECTD1|FZR1|FBXO9|UBR1|RCHY1|SKP2|UBE3A|KBTBD8|WSB1|RNF111|RNF138|RNF19A|RLIM|CUL2|UFL1|UBE2N|THOP1|UBA5|KLHL2|HERC4|UBA1|UBE2V2|ANAPC4|LRR1|UBE4A|PJA2|UBE2M|DZIP3|ZNRF2|CDC27|FBXL3|UBE2B|FBXO30|UBE2W|UBA3	http://www.reactome.org/cgi-bin/eventbrowser_st_id?ST_ID=R-BTA-983168
APC/C-mediated degradation of cell cycle proteins	Reactome	0.000139188	0.00442174	SKP2|PSMA3|ANAPC15|PSMD14|FZR1|PSME3|PSMD3|UBE2D1|PSMA2|CDK1|PSMD12|CDC27|PSMD2|ANAPC4	http://www.reactome.org/cgi-bin/eventbrowser_st_id?ST_ID=R-BTA-174143
Asparagine N-linked glycosylation	Reactome	1.19353e-06	8.5614e-05	RAD23B|ACTR10|ALG6|TMED7|BET1|SLC35A1|B4GALT1|BET1L|UBXN1|SLC35C1|COPZ1|GNPNAT1|ST3GAL6|COPE|B4GALT6|MGAT1|FPGT|SEC24A|PPP6R3|SAR1B|MAN1A1|CAPZA2|CAPZA1|SLC17A5|TRAPPC2|TRAPPC6B|ACTR1A|COPB1|USO1|KDELR1	http://www.reactome.org/cgi-bin/eventbrowser_st_id?ST_ID=R-BTA-446203
Assembly of the pre-replicative complex	Reactome	0.00217275	0.0350933	PSMD14|ORC4|ORC5|PSME3|PSMD3|PSMD2|PSMA2|PSMA3|PSMD12|MCM8	http://www.reactome.org/cgi-bin/eventbrowser_st_id?ST_ID=R-BTA-68867
AURKA Activation by TPX2	Reactome	0.00199545	0.0330075	ACTR1A|NEDD1|HAUS2|PLK4|HAUS1|TUBG1|CDK1|CEP76|CCP110	http://www.reactome.org/cgi-bin/eventbrowser_st_id?ST_ID=R-BTA-8854518
Autodegradation of Cdh1 by Cdh1:APC/C	Reactome	0.000285822	0.00783478	ANAPC15|PSMD14|FZR1|PSME3|PSMD3|UBE2D1|PSMA2|PSMA3|PSMD12|CDC27|PSMD2|ANAPC4	http://www.reactome.org/cgi-bin/eventbrowser_st_id?ST_ID=R-BTA-174084
Autophagy - animal	KEGG PATHWAY	9.98733e-05	0.00338858	VMP1|RRAS2|MAP2K2|MAP2K1|MTMR14|EIF2S1|PIK3CA|RPS6KB1|MAP3K7|PIK3R1|ATG5|MAPK8|MAPK9|STK11|SH3GLB1|ATG4C|ATG4A|TSC2|PIK3C3|KRAS|RAB33B|SNAP29|PRKACB|RHEB	http://www.genome.jp/kegg-bin/show_pathway?bta04140/bta:541140%09red/bta:519269%09red/bta:282323%09red/bta:533199%09red/bta:282306%09red/bta:282307%09red/bta:408003%09red/bta:404181%09red/bta:539941%09red/bta:514596%09red/bta:529146%09red/bta:327694%09red/bta:533918%09red/bta:508631%09red/bta:528204%09red/bta:534125%09red/bta:510434%09red/bta:532261%09red/bta:532686%09red/bta:504985%09red/bta:534…
Basal transcription factors	KEGG PATHWAY	4.59247e-06	0.000259177	TAF7|GTF2E1|TBPL1|GTF2F1|TAF2|TAF1|TAF6|GTF2H3|GTF2H2|TAF5|TAF9|TAF13|GTF2A1|GTF2A2|CDK7	http://www.genome.jp/kegg-bin/show_pathway?bta03022/bta:509327%09red/bta:540525%09red/bta:532936%09red/bta:516001%09red/bta:785612%09red/bta:505638%09red/bta:511829%09red/bta:613818%09red/bta:513065%09red/bta:505702%09red/bta:613479%09red/bta:785085%09red/bta:781912%09red/bta:515462%09red/bta:511896%09red
CDT1 association with the CDC6:ORC:origin complex	Reactome	0.00137008	0.0259774	PSMD14|ORC4|ORC5|PSME3|PSMD3|PSMD2|PSMA2|PSMA3|PSMD12|MCM8	http://www.reactome.org/cgi-bin/eventbrowser_st_id?ST_ID=R-BTA-68827
Cell cycle	KEGG PATHWAY	0.000212908	0.00622754	HDAC2|CDC7|SKP2|SMC3|RB1|WEE1|CHEK1|STAG1|RBL2|RAD21|STAG2|ORC4|ORC5|ORC2|MDM2|ANAPC4|CDC27|FZR1|CDC14A|CDK1|DBF4|CDK7	http://www.genome.jp/kegg-bin/show_pathway?bta04110/bta:533294%09red/bta:514572%09red/bta:519409%09red/bta:539234%09red/bta:516094%09red/bta:519018%09red/bta:281061%09red/bta:510916%09red/bta:540378%09red/bta:513678%09red/bta:540660%09red/bta:529245%09red/bta:530333%09red/bta:540322%09red/bta:511281%09red/bta:616487%09red/bta:281729%09red/bta:534712%09red/bta:515462%09red/bta:614777%09red/bta:540…
Cell Cycle	Reactome	2.77567e-13	1.10958e-10	NSL1|AAAS|FZR1|SUMO1|NUDC|NUF2|PLK4|PSMD3|UBE2D1|ITGB3BP|RAD1|MIS12|HAUS1|LEMD3|CDC7|XPO1|SKP2|PSMA3|ANAPC15|ESCO2|NUP107|HAUS2|NUP43|PSMA2|ARPP19|JAK2|SMC2|CENPC|CHEK1|ORC5|CENPK|CLASP2|RBL2|CENPH|MRE11|ORC4|RAD50|KIF18A|PSME3|CNEP1R1|CCP110|ZWILCH|UBE2V2|PSMD2|WAPL|ANAPC4|CENPQ|MCM8|RAD21|PPP1CC|NEDD1|UBE2N|CDC27|PSMD14|NUP58|KAT5|NUP37|PSMD12|TUBG1|CDK1|CEP76|DBF4|ACTR1A|CDK7|PPP2R5E|LIN52|SPC…	http://www.reactome.org/cgi-bin/eventbrowser_st_id?ST_ID=R-BTA-1640170
Cell Cycle Checkpoints	Reactome	1.33899e-09	2.79267e-07	NSL1|SUMO1|NUF2|UBE2D1|ITGB3BP|RAD1|MIS12|CDC7|XPO1|ANAPC15|NUP107|NUDC|NUP43|CENPC|CHEK1|CENPK|CLASP2|CENPH|MRE11|ORC4|ORC5|KIF18A|ZWILCH|UBE2V2|ANAPC4|CENPQ|MCM8|PPP1CC|UBE2N|CDC27|KAT5|NUP37|CDK1|DBF4|RAD50|PPP2R5E|SPC25	http://www.reactome.org/cgi-bin/eventbrowser_st_id?ST_ID=R-BTA-69620
Cell Cycle, Mitotic	Reactome	1.5166e-11	3.82902e-09	NSL1|AAAS|FZR1|NUDC|NUF2|PLK4|PSMD3|UBE2D1|ITGB3BP|MIS12|HAUS1|LEMD3|CDC7|XPO1|SKP2|PSMA3|ANAPC15|ESCO2|NUP107|HAUS2|NUP43|PSMA2|ARPP19|JAK2|SMC2|CENPK|CLASP2|RBL2|CENPH|CENPC|ORC4|ORC5|KIF18A|PSME3|CNEP1R1|CCP110|ZWILCH|RAD21|PSMD2|WAPL|ANAPC4|CENPQ|MCM8|PPP1CC|NEDD1|CDC27|PSMD14|NUP58|NUP37|PSMD12|TUBG1|CDK1|CEP76|DBF4|ACTR1A|CDK7|PPP2R5E|LIN52|SPC25	http://www.reactome.org/cgi-bin/eventbrowser_st_id?ST_ID=R-BTA-69278
Cellular responses to external stimuli	Reactome	5.42615e-05	0.00204955	AAAS|FZR1|ACTR10|MTERF3|PRDX3|NR3C1|UBE2D1|CHMP2B|TOMM20|EED|ANAPC15|DNAJB1|MFN1|NUP43|PHC3|NUP37|MAPK9|ASF1A|CUL2|SIRT1|MTMR14|NUP107|MRE11|BMI1|TOMM70|ANAPC4|HSPA13|CAPZA2|CAPZA1|DNAJA1|HSPA14|CDC27|NUP58|KAT5|DNAJC2|UBE2D2|ACTR1A|RAD50|RNF2	http://www.reactome.org/cgi-bin/eventbrowser_st_id?ST_ID=R-BTA-8953897
Cellular responses to stress	Reactome	7.6701e-05	0.00278739	AAAS|FZR1|ACTR10|PRDX3|NR3C1|UBE2D1|NUP37|EED|ANAPC15|DNAJB1|NUP43|PHC3|MRE11|MAPK9|ASF1A|CUL2|SIRT1|NUP107|UBE2D2|BMI1|ANAPC4|HSPA13|CAPZA2|CAPZA1|DNAJA1|HSPA14|CDC27|NUP58|KAT5|DNAJC2|ACTR1A|RAD50|RNF2	http://www.reactome.org/cgi-bin/eventbrowser_st_id?ST_ID=R-BTA-2262752
Cellular senescence	KEGG PATHWAY	1.41458e-05	0.000652473	RRAS2|TGFBR1|MAP2K2|MAP2K1|JSP.1|RAD1|VDAC3|TSC2|PIK3CA|RB1|NBN|PIK3R1|TRPM7|CHEK1|SIRT1|RBL2|MRE11|ZFP36L2|MDM2|KRAS|BoLA|RHEB|PPP1CB|PPP1CC|LIN9|CDK1|RAD50|PPP3CB|LIN54|LIN52	http://www.genome.jp/kegg-bin/show_pathway?bta04218/bta:541140%09red/bta:533294%09red/bta:790867%09red/bta:513678%09red/bta:514642%09red/bta:519269%09red/bta:522943%09red/bta:281061%09red/bta:533199%09red/bta:282306%09red/bta:282307%09red/bta:534587%09red/bta:540378%09red/bta:767898%09red/bta:525093%09red/bta:533050%09red/bta:788127%09red/bta:518502%09red/bta:282382%09red/bta:100139053%09red/bta:…
Cellular Senescence	Reactome	0.0090598	0.00889093	ASF1A|ANAPC15|MRE11|FZR1|KAT5|UBE2D1|CDC27|PHC3|RAD50|EED|BMI1|MAPK9|RNF2|ANAPC4	http://www.reactome.org/cgi-bin/eventbrowser_st_id?ST_ID=R-BTA-2559583
Cholesterol biosynthesis	Reactome	7.03994e-05	0.00257791	MSMO1|LBR|IDI1|SC5D|HMGCR|CYP51A1|SQLE|HSD17B7	http://www.reactome.org/cgi-bin/eventbrowser_st_id?ST_ID=R-BTA-191273
Choline metabolism in cancer	KEGG PATHWAY	0.00172552	0.0298821	PLPP1|SLC44A1|RHEB|PIP5K1C|PIK3CA|MAPK8|RPS6KB1|MAP2K2|MAP2K1|CHPT1|PIK3R1|WAS|PLA2G4A|MAPK9|TSC2|PLA2G4F|KRAS	http://www.genome.jp/kegg-bin/show_pathway?bta05231/bta:541140%09red/bta:617172%09red/bta:107131173%09red/bta:533199%09red/bta:511291%09red/bta:404181%09red/bta:539941%09red/bta:508819%09red/bta:504985%09red/bta:525072%09red/bta:528204%09red/bta:534125%09red/bta:282306%09red/bta:282307%09red/bta:522866%09red/bta:510434%09red/bta:538887%09red
Chronic myeloid leukemia	KEGG PATHWAY	0.00223064	0.0357883	TGFBR1|HDAC2|PIK3CA|PTPN11|CHUK|RB1|MAP2K2|MAP2K1|IKBKG|PIK3R1|CRK|MDM2|POLK|KRAS	http://www.genome.jp/kegg-bin/show_pathway?bta05220/bta:541140%09red/bta:534712%09red/bta:533590%09red/bta:512841%09red/bta:541218%09red/bta:281073%09red/bta:282382%09red/bta:281855%09red/bta:533199%09red/bta:282306%09red/bta:282307%09red/bta:510434%09red/bta:540378%09red/bta:407223%09red
Cilium Assembly	Reactome	0.00271668	0.0411101	TMEM67|ARL13B|IFT74|ACTR1A|EXOC5|NEDD1|CEP162|HAUS2|PLK4|BBS7|HAUS1|TUBG1|CDK1|CEP76|CCP110|CEP97|TTC30A	http://www.reactome.org/cgi-bin/eventbrowser_st_id?ST_ID=R-BTA-5617833
Class I MHC mediated antigen processing & presentation	Reactome	7.26408e-11	1.65932e-08	RNF14|UBE2Q2|WWP1|UBE2D2|UBE2D1|HECTD1|FZR1|FBXO9|SAR1B|UBR1|RCHY1|SKP2|UBE3A|KBTBD8|WSB1|RNF111|RNF138|RNF19A|RLIM|CUL2|UFL1|UBE2N|THOP1|UBA5|SEC24A|HERC4|UBA1|UBE2V2|ANAPC4|LRR1|BoLA|UBE4A|PJA2|UBE2M|DZIP3|ZNRF2|CDC27|FBXL3|UBE2B|FBXO30|KLHL2|UBE2W|UBA3	http://www.reactome.org/cgi-bin/eventbrowser_st_id?ST_ID=R-BTA-983169
CLEC7A (Dectin-1) signaling	Reactome	2.406e-06	0.000149891	UBE2M|UBE2N|TAB2|TAB1|UBE2D2|CHUK|CASP8|UBE2D1|MAP3K14|IKBKG|MAP3K7|MALT1|UBA3	http://www.reactome.org/cgi-bin/eventbrowser_st_id?ST_ID=R-BTA-5607764
COPI-mediated anterograde transport	Reactome	0.00248918	0.0381489	TMED7|CAPZA2|BET1|KDELR1|COPE|ACTR10|COPZ1|CAPZA1|USO1|ACTR1A|COPB1|BET1L	http://www.reactome.org/cgi-bin/eventbrowser_st_id?ST_ID=R-BTA-6807878
C-type lectin receptors (CLRs)	Reactome	1.4591e-05	0.000663844	UBE2M|UBE2N|TAB2|TAB1|UBE2D2|CHUK|CASP8|UBE2D1|MAP3K14|IKBKG|PRKACB|MAP3K7|MALT1|UBA3	http://www.reactome.org/cgi-bin/eventbrowser_st_id?ST_ID=R-BTA-5621481
Cytokine Signaling in Immune system	Reactome	0.00152785	0.0277617	SUMO1|FRS2|MAP2K2|MAP2K1|IKBKG|CRK|PPM1B|PIK3CA|MAP3K7|PDE3B|TNFSF9|JAK2|PIK3R1|MAPK9|IRAK4|IL4R|CHUK|UBA3|SH2B1|EIF4E|GAB1|RASA2|DLG4|UBE2M|IL2RG|TAB2|TAB1|PTPN11|MAP3K14|ABCE1|ATF1|FGF23|UBE2N	http://www.reactome.org/cgi-bin/eventbrowser_st_id?ST_ID=R-BTA-1280215
Deubiquitination	Reactome	3.1101e-06	0.000187055	USP8|RAD23B|PSMD3|PSMD2|IKBKG|VDAC3|STAM|OTUB1|SKP2|MAP3K7|PSMA2|PSMA3|TGFBR1|UBE2D1|HGS|PSME3|USP16|CCP110|USP15|UCHL5|TOMM70|USP33|USP37|OGT|TAB1|PSMD12|CDK1|MBD6|PSMD14|TOMM20	http://www.reactome.org/cgi-bin/eventbrowser_st_id?ST_ID=R-BTA-5688426
DNA Double-Strand Break Repair	Reactome	0.000302378	0.00824152	RBBP8|SIRT6|TIPIN|SUMO1|MRE11|UBE2N|KAT5|PPP4R2|GEN1|LIG4|BRCA2|RAD1|RAD50|UBE2V2|POLK|DCLRE1C|TDP2|CHEK1	http://www.reactome.org/cgi-bin/eventbrowser_st_id?ST_ID=R-BTA-5693532
DNA Repair	Reactome	1.95528e-06	0.000126749	ERCC8|RAD23B|SUMO1|MSH2|PPP4R2|GEN1|RAD1|NPLOC4|POLK|DCLRE1C|RCHY1|TIPIN|LIG4|COPS2|POLR2K|RNF111|FANCL|CHEK1|BRCA2|SIRT6|MRE11|XPA|RAD50|POLR2D|COPS4|POLR2C|POLR2B|UBE2V2|TDP2|RBBP8|UBE2N|UBE2B|TDG|KAT5|CDK7	http://www.reactome.org/cgi-bin/eventbrowser_st_id?ST_ID=R-BTA-73894
DNA Replication	Reactome	0.000312407	0.00846675	PSMD12|FZR1|ANAPC15|PSMD14|ORC4|ORC5|PSME3|PSMD3|UBE2D1|PSMA2|PSMA3|DBF4|CDC27|MCM8|PSMD2|ANAPC4|CDC7	http://www.reactome.org/cgi-bin/eventbrowser_st_id?ST_ID=R-BTA-69306
DNA replication	KEGG PATHWAY	0.00724384	0.00789983	RFC1|RNASEH2B	http://www.genome.jp/kegg-bin/show_pathway?bta03030/bta:509258%09red/bta:514842%09red
DNA Replication Pre-Initiation	Reactome	0.00150427	0.0274372	PSMD14|ORC4|ORC5|PSME3|PSMD3|PSMD2|PSMA2|PSMA3|DBF4|MCM8|PSMD12|CDC7	http://www.reactome.org/cgi-bin/eventbrowser_st_id?ST_ID=R-BTA-69002
Downstream signaling of activated FGFR3	Reactome	0.00310236	0.0448254	PIK3CA|PTPN11|FRS2|PIK3R1|GAB1|FGF23	http://www.reactome.org/cgi-bin/eventbrowser_st_id?ST_ID=R-BTA-5654708
Downstream TCR signaling	Reactome	0.000431828	0.0110185	UBE2N|TAB2|UBE2D2|CHUK|UBE2D1|IKBKG|MAP3K7|MALT1	http://www.reactome.org/cgi-bin/eventbrowser_st_id?ST_ID=R-BTA-202424
Endocytosis	KEGG PATHWAY	5.72951e-06	0.000315913	USP8|SNX2|WASHC4|WWP1|CHMP2B|ARFGAP2|CCR5|DNM2|STAM|AP2M1|ARAP2|VPS25|EEA1|STAM2|SNX4|ZFYVE16|ARF6|RAB11A|RNF41|RABEP1|TGFBR1|CAPZA2|HGS|ACAP2|SH3GLB1|VPS4A|MDM2|WAS|BoLA|RAB11FIP2|CAPZA1|VPS26A|IL2RG|PIP5K1C|KIF5B|VPS36|ARFGEF1|UBB|WIPF1|JSP.1	http://www.genome.jp/kegg-bin/show_pathway?bta04144/bta:506187%09red/bta:281022%09red/bta:509769%09red/bta:536671%09red/bta:407173%09red/bta:540378%09red/bta:511223%09red/bta:533918%09red/bta:534708%09red/bta:505438%09red/bta:533050%09red/bta:282382%09red/bta:508819%09red/bta:504785%09red/bta:538505%09red/bta:783379%09red/bta:540304%09red/bta:107131173%09red/bta:100294979%09red/bta:493728%09red/b…
Epigenetic regulation of gene expression	Reactome	0.00101655	0.0208392	TAF1B|SIRT1|AEBP2|TAF1D|SF3B1|MTF2|TDG|DDX21|DEK|MYBBP1A|TAF1A|EED|POLR2K	http://www.reactome.org/cgi-bin/eventbrowser_st_id?ST_ID=R-BTA-212165
ER to Golgi Anterograde Transport	Reactome	0.000244349	0.00701883	TMED7|CAPZA2|BET1|KDELR1|ACTR10|COPE|TRAPPC2|COPZ1|CAPZA1|TRAPPC6B|SEC24A|PPP6R3|ACTR1A|COPB1|USO1|SAR1B|BET1L	http://www.reactome.org/cgi-bin/eventbrowser_st_id?ST_ID=R-BTA-199977
Fc epsilon receptor (FCERI) signaling	Reactome	9.88568e-05	0.00338726	UBE2N|PIK3CA|TAB1|MAP3K1|UBE2D2|CHUK|UBE2D1|IKBKG|PIK3R1|TAB2|MAPK9|MAP3K7|MALT1	http://www.reactome.org/cgi-bin/eventbrowser_st_id?ST_ID=R-BTA-2454202
FCERI mediated NF-kB activation	Reactome	9.29004e-05	0.00327679	UBE2N|TAB2|TAB1|UBE2D2|CHUK|UBE2D1|IKBKG|MAP3K7|MALT1	http://www.reactome.org/cgi-bin/eventbrowser_st_id?ST_ID=R-BTA-2871837
Formation of RNA Pol II elongation complex	Reactome	0.00116387	0.0228815	SUPT6H|CDC73|POLR2B|POLR2D|POLR2C|CDK7|GTF2F1|CCNT2|POLR2K|CCNK	http://www.reactome.org/cgi-bin/eventbrowser_st_id?ST_ID=R-BTA-112382
Formation of TC-NER Pre-Incision Complex	Reactome	0.0014134	0.0265885	ERCC8|COPS2|XPA|POLR2B|COPS4|POLR2D|POLR2C|CDK7|POLR2K	http://www.reactome.org/cgi-bin/eventbrowser_st_id?ST_ID=R-BTA-6781823
G2/M Checkpoints	Reactome	0.00100334	0.0206567	MCM8|UBE2N|SUMO1|MRE11|ORC4|ORC5|KAT5|CDK1|DBF4|RAD1|RAD50|UBE2V2|CDC7|CHEK1	http://www.reactome.org/cgi-bin/eventbrowser_st_id?ST_ID=R-BTA-69481
GAB1 signalosome	Reactome	0.00292792	0.043216	PIK3CA|PTPN11|PAG1|PIK3R1|GAB1	http://www.reactome.org/cgi-bin/eventbrowser_st_id?ST_ID=R-BTA-180292
Gene expression (Transcription)	Reactome	5.79317e-14	2.52635e-11	CCNT2|G6PD|TAF5|SUPT6H|ZNF197|SUMO1|RPAP2|MTF2|TIGAR|NR3C1|TAF13|ZNF432|DEK|SRSF11|GTF2A1|GTF2A2|THOC2|EED|NUDT21|RICTOR|CPSF2|CPSF1|INTS13|LBR|SKP2|SRSF3|PHAX|POLDIP3|NOC2L|TRIAP1|ZNF570|ZNF345|RNF111|POLR2D|CNOT7|CNOT6|MTA2|NABP1|ZNF184|SIRT1|ZNF181|PHC3|ZNF200|ZNF445|AEBP2|SF3B1|WWOX|ZNF189|TAF1A|BMI1|SNAPC3|RRN3|SNAPC1|CDK7|SKIL|POLR2C|POLR2B|CDC73|TAF6|PAPOLA|POLR2K|TBL1XR1|GTF2F1|TAF1B|DDX2…	http://www.reactome.org/cgi-bin/eventbrowser_st_id?ST_ID=R-BTA-74160
Generic Transcription Pathway	Reactome	6.54112e-07	4.9806e-05	ZNF197|SUMO1|TIGAR|NR3C1|TAF13|ZNF432|DEK|EED|RICTOR|LBR|SKP2|NOC2L|TRIAP1|ZNF570|ZNF345|RNF111|CNOT7|CNOT6|MTA2|ZNF184|SIRT1|ZNF181|PHC3|ZNF200|TAF6|CDK7|ZNF189|BMI1|CCNT2|POLR2D|SKIL|POLR2C|POLR2B|GTF2F1|POLR2K|TBL1XR1|ZNF445|TAF5|ZNF674|PCGF5|ZNF614|PCGF6|PIP4K2A|PTPN11|G6PD|TAF9|CDK1|YEATS4|WWOX|ZNF566|RNF2|ZNF770|CCNK	http://www.reactome.org/cgi-bin/eventbrowser_st_id?ST_ID=R-BTA-212436
HDR through Homologous Recombination (HRR) or Single Strand Annealing (SSA)	Reactome	0.000137746	0.00442174	RBBP8|SIRT6|TIPIN|MRE11|KAT5|PPP4R2|GEN1|BRCA2|RAD1|RAD50|POLK|CHEK1	http://www.reactome.org/cgi-bin/eventbrowser_st_id?ST_ID=R-BTA-5693567
Herpes simplex virus 1 infection	KEGG PATHWAY	5.84684e-08	7.01182e-06	ZNF699|ZNF317|PTPN11|EIF2B4|BIRC3|MAP3K7|ZNF41|ZNF596|JSP.1|RHEB|RBAK|EIF2S1|TSC2|ZNF354A|HCFC2|SRSF3|ZNF605|ZNF729|PIK3CA|TLR3|ZNF621|ZNF570|ZNF436|JAK2|PIK3R1|ZNF432|ZNF268|IRAK4|ZNF184|ZNF181|ZNF420|ZNF200|ZNF81|ZNF93|ZNF189|CHUK|ZNF300|ZNF583|ZNF582|ZNF527|ZNF829|ZNF614|BoLA|ZNF674|PPP1CB|PPP1CC|EIF2AK1|TAB2|ZNF529|SRSF2|ZNF484|ZNF845|CASP8|ZNF624|ZFP30|ZNF705A|ZNF569|ZNF568|ZNF567|ZNF566|ZNF…	http://www.genome.jp/kegg-bin/show_pathway?bta05168/bta:530346%09red/bta:508312%09red/bta:506621%09red/bta:539365%09red/bta:540276%09red/bta:782885%09red/bta:100124518%09red/bta:538845%09red/bta:407173%09red/bta:515674%09red/bta:282306%09red/bta:282307%09red/bta:514386%09red/bta:100125413%09red/bta:100137855%09red/bta:104975043%09red/bta:507481%09red/bta:525246%09red/bta:100124429%09red/bta:52508…
Homologous recombination	KEGG PATHWAY	0.00187159	0.0315018	RBBP8|TOPBP1|RAD54B|BARD1|MRE11|BRCC3|BRCA2|NBN|RAD50|RAD51C	http://www.genome.jp/kegg-bin/show_pathway?bta03440/bta:540886%09red/bta:519513%09red/bta:530961%09red/bta:525093%09red/bta:512977%09red/bta:507069%09red/bta:788127%09red/bta:540574%09red/bta:533414%09red/bta:522943%09red
Homology Directed Repair	Reactome	0.00016657	0.00515507	RBBP8|SIRT6|TIPIN|MRE11|KAT5|PPP4R2|GEN1|BRCA2|RAD1|RAD50|POLK|CHEK1	http://www.reactome.org/cgi-bin/eventbrowser_st_id?ST_ID=R-BTA-5693538
Human T-cell leukemia virus 1 infection	KEGG PATHWAY	0.000388144	0.0101192	KAT2A|MAP2K2|MAP2K1|IKBKG|VDAC3|XPO1|NFYB|RAN|PIK3CA|MAP3K1|RB1|TLN1|PIK3R1|MAPK8|MAPK9|CHEK1|TGFBR1|CHUK|CREB1|ANAPC4|KRAS|BoLA|TBPL1|ADCY7|IL2RG|CDC27|XIAP|KAT5|MAP3K14|PRKACB|PPP3CB|ATF2|JSP.1	http://www.genome.jp/kegg-bin/show_pathway?bta05166/bta:541140%09red/bta:790867%09red/bta:514572%09red/bta:281713%09red/bta:783470%09red/bta:407173%09red/bta:533199%09red/bta:282306%09red/bta:282307%09red/bta:540457%09red/bta:513678%09red/bta:540660%09red/bta:510568%09red/bta:539941%09red/bta:533050%09red/bta:508367%09red/bta:282382%09red/bta:505619%09red/bta:281855%09red/bta:614382%09red/bta:523…
Immune System	Reactome	8.40719e-15	4.48103e-12	RNF14|HECTD1|WWP1|SUMO1|HBG|UBE2Q2|IKBKG|SAR1B|DLG4|PIK3CA|MAP3K1|MAP3K7|FGR|RNF111|CUL2|DDX3X|SCAMP1|ENPP4|B4GALT1|KLHL2|UBR1|CTSS|RNF19A|RAB27A|UBE4A|DBNL|DZIP3|SNAP23|FBXL3|FZR1|SNAP29|COPB1|ABCE1|PTPN11|ATP6V1A|UBE2D2|FRS2|CRK|ATP7A|DHX36|YPEL5|PPM1B|UBE3A|KBTBD8|JAK2|WSB1|PIK3R1|RNF138|PJA2|CTLA4|IL4R|MRE11|CHUK|UBA5|HERC4|UBA1|EIF4E|ANAPC4|BoLA|UBE2M|LRR1|ZNRF2|CDC27|PSMD14|UBE2B|GAB1|PSMD1…	http://www.reactome.org/cgi-bin/eventbrowser_st_id?ST_ID=R-BTA-168256
Innate Immune System	Reactome	4.42277e-08	5.58316e-06	AGL|ATP6V1A|ATP6V0C|HBG|CAB39|UBE2D2|RAP1B|PSMD3|PSMD2|ADAM10|MOSPD2|MAGT1|IKBKG|CRK|PSTPIP1|ATP7A|ACTR10|DHX36|YPEL5|CTSS|ASAH1|CAND1|CPNE3|PIK3CA|UBE2N|MAP3K1|MAP3K7|FGR|PSMA2|RAB18|ACAA1|PIK3R1|B4GALT1|MAPK9|IRAK4|TAX1BP1|DDX3X|SCAMP1|MRE11|ENPP4|CHUK|PSMD14|TMEM30A|ERP44|RAP1A|UBE2M|UBE2D1|RAB27A|RAP2C|BoLA|CAPZA2|CAPZA1|DBNL|SNAP23|TAB2|TAB1|ABI1|SNAP29|CASP8|PSMD12|MAP3K14|MALT1|PRKACB|COPB…	http://www.reactome.org/cgi-bin/eventbrowser_st_id?ST_ID=R-BTA-168249
Inositol phosphate metabolism	KEGG PATHWAY	2.36206e-05	0.00099393	MINPP1|PI4KA|INPP5F|PIKFYVE|PIP5K1C|PIK3CA|IPMK|PIK3C2A|TPI1|MTMR14|PI4K2B|SACM1L|MTM1|MTMR6|PIK3C3|PIP4K2A|MTMR2|PI4KB	http://www.genome.jp/kegg-bin/show_pathway?bta00562/bta:537790%09red/bta:281543%09red/bta:286846%09red/bta:615135%09red/bta:536810%09red/bta:539889%09red/bta:541067%09red/bta:533622%09red/bta:790873%09red/bta:514596%09red/bta:508819%09red/bta:530577%09red/bta:534815%09red/bta:282309%09red/bta:282306%09red/bta:540589%09red/bta:533289%09red/bta:521790%09red
Inositol phosphate metabolism	Reactome	0.00280113	0.00566706	MINPP1|NUDT4|IP6K1	http://www.reactome.org/cgi-bin/eventbrowser_st_id?ST_ID=R-BTA-1483249
Insulin signaling pathway	KEGG PATHWAY	0.00169606	0.0294783	SOCS4|RHEB|PPP1CB|PPP1CC|SOCS2|PIK3CA|ACACB|RPS6KB1|PHKB|MAP2K2|PDE3B|MAP2K1|PRKAR2B|PIK3R1|PRKACB|EIF4E|CRK|MAPK8|MAPK9|TSC2|KRAS	http://www.genome.jp/kegg-bin/show_pathway?bta04910/bta:541140%09red/bta:338437%09red/bta:540412%09red/bta:528204%09red/bta:504985%09red/bta:534125%09red/bta:512841%09red/bta:404181%09red/bta:533323%09red/bta:281751%09red/bta:511783%09red/bta:538829%09red/bta:282323%09red/bta:282463%09red/bta:282318%09red/bta:533199%09red/bta:282306%09red/bta:282307%09red/bta:515338%09red/bta:539941%09red/bta:510…
Intra-Golgi and retrograde Golgi-to-ER traffic	Reactome	0.000215442	0.0062635	TMED7|COPZ1|ARFIP2|SCOC|COPE|ARL1|TMF1|KIF18A|RAB18|GOLGA4|KIF11|COPB1|PLA2G4A|KDELR1|KIF20B|KIF5B|VPS54	http://www.reactome.org/cgi-bin/eventbrowser_st_id?ST_ID=R-BTA-6811442
Longevity regulating pathway	KEGG PATHWAY	0.000623707	0.0147385	ADIPOR1|SIRT1|STK11|SESN3|PIK3CA|ATG5|RPS6KB1|CREB1|APPL1|RHEB|ADCY7|PIK3R1|PRKACB|EIF4E|ATF2|TSC2|KRAS	http://www.genome.jp/kegg-bin/show_pathway?bta04211/bta:541140%09red/bta:532686%09red/bta:407235%09red/bta:515914%09red/bta:281713%09red/bta:404181%09red/bta:528204%09red/bta:504985%09red/bta:282323%09red/bta:509827%09red/bta:281603%09red/bta:100337329%09red/bta:282307%09red/bta:282306%09red/bta:517850%09red/bta:281751%09red/bta:613629%09red
Loss of Nlp from mitotic centrosomes	Reactome	0.00168439	0.029382	ACTR1A|NEDD1|HAUS2|PLK4|HAUS1|TUBG1|CDK1|CEP76|CCP110	http://www.reactome.org/cgi-bin/eventbrowser_st_id?ST_ID=R-BTA-380259
Loss of proteins required for interphase microtubule organization from the centrosome	Reactome	0.00168439	0.029382	ACTR1A|NEDD1|HAUS2|PLK4|HAUS1|TUBG1|CDK1|CEP76|CCP110	http://www.reactome.org/cgi-bin/eventbrowser_st_id?ST_ID=R-BTA-380284
M Phase	Reactome	5.97805e-09	9.5589e-07	NSL1|AAAS|SMC2|NUDC|NUF2|PLK4|UBE2D1|ITGB3BP|MIS12|HAUS1|LEMD3|XPO1|ANAPC15|NEDD1|NUP107|HAUS2|NUP43|ARPP19|CENPK|CLASP2|CENPH|CENPC|KIF18A|CNEP1R1|CCP110|ZWILCH|RAD21|WAPL|ANAPC4|CENPQ|PPP1CC|CDC27|NUP58|NUP37|TUBG1|CDK1|CEP76|ACTR1A|PPP2R5E|SPC25	http://www.reactome.org/cgi-bin/eventbrowser_st_id?ST_ID=R-BTA-68886
MAPK signaling pathway	KEGG PATHWAY	0.00333007	0.0468456	MAP4K3|RASGRP1|RRAS2|RAP1B|RAP1A|MAP2K2|MAP2K1|IKBKG|CRK|PPM1B|PPM1A|MAP3K1|MAP3K7|PLA2G4F|PTPN5|RASA2|MAPK8|MAPK9|IRAK4|TGFBR1|CHUK|PLA2G4A|RASA1|TAOK2|KRAS|RPS6KA3|PTPRR|RPS6KA6|TAB2|TAB1|MAP3K14|PRKACB|PPP3CB|FGF23|ATF2	http://www.genome.jp/kegg-bin/show_pathway?bta04010/bta:541140%09red/bta:790867%09red/bta:615850%09red/bta:507624%09red/bta:510434%09red/bta:519269%09red/bta:282323%09red/bta:533199%09red/bta:282031%09red/bta:522866%09red/bta:282032%09red/bta:511190%09red/bta:519958%09red/bta:512841%09red/bta:539941%09red/bta:508367%09red/bta:525072%09red/bta:281855%09red/bta:509827%09red/bta:523962%09red/bta:281…
MAPK6/MAPK4 signaling	Reactome	0.0007583	0.0164596	XPO1|NCOA3|DNAJB1|CDK1|MAPK6|PRKACB	http://www.reactome.org/cgi-bin/eventbrowser_st_id?ST_ID=R-BTA-5687128
Membrane Trafficking	Reactome	4.10963e-08	5.32808e-06	TRAPPC2|NECAP1|RAB39B|NECAP2|ARL1|COPS2|AP1S3|COPS4|CHMP2B|KIF11|AP1S2|DENND4C|STAM|SAR1B|UBQLN1|TMED7|BET1|FZD4|VPS25|ACTR10|ARF6|AP2M1|RAB18|GOLGA4|TRAPPC13|BET1L|VPS54|COPZ1|ARFIP2|COPE|TMF1|KIF18A|CHM|HGS|SEC24A|PPP6R3|PLA2G4A|CAPZA2|CAPZA1|SCOC|RAB33B|KIF5B|SNAP23|TRAPPC6B|ACTR1A|RAB27A|COPB1|USO1|KDELR1|KIF20B|TBC1D15	http://www.reactome.org/cgi-bin/eventbrowser_st_id?ST_ID=R-BTA-199991
Metabolic pathways	KEGG PATHWAY	2.04922e-09	3.78081e-07	PGAP1|AGL|TGDS|IDI1|IPMK|TIGAR|NDUFB2|MAN1B1|MOCS2|TPI1|PI4K2B|UQCRB|SQLE|B3GNT5|B3GNT2|PIK3CA|GALNT4|C1GALT1|SELENOI|GNPDA2|NDUFA10|SPTLC1|MTMR6|NADK2|PIP4K2A|MTMR2|PGP|B3GALT2|MTM1|ENPP4|BCAT1|GPAT2|PIK3C2A|L2HGDH|HMGCR|PIK3C3|MAN1A1|ADCY7|INPP5F|UCKL1|ACSL3|ACSL4|CHAC2|ALDH5A1|DBT|HSD17B12|UGCG|ATP6V1A|TRAK2|ALG6|GAPDH|NMRK1|GGCT|RXYLT1|PDE3A|ACADM|ST3GAL6|PDHX|PANK3|SCD|DLD|CMAS|B4GALT1|GBA2|…	http://www.genome.jp/kegg-bin/show_pathway?bta01100/bta:281179%09red/bta:614957%09red/bta:617720%09red/bta:618814%09red/bta:518874%09red/bta:280924%09red/bta:513395%09red/bta:522866%09red/bta:521637%09red/bta:508383%09red/bta:615392%09red/bta:538173%09red/bta:504481%09red/bta:524529%09red/bta:525335%09red/bta:100139170%09red/bta:512299%09red/bta:281781%09red/bta:506860%09red/bta:508918%09red/bta:…
Metabolism	Reactome	2.37659e-09	4.22242e-07	AGL|GNPDA2|IDI1|NDUFB3|NDUFB2|OSBPL1A|TPI1|SQLE|SLC25A11|LBR|B3GNT2|PIK3CA|GNG10|SPTLC1|PIP4K2A|PTS|B3GALT2|MTM1|BCAT1|L2HGDH|SLC25A27|HMGCR|OSBPL7|IP6K1|ABHD10|ORMDL1|ACSL3|UCKL1|PLEKHA1|CHAC2|STARD3|DBT|UGCG|HSD17B11|GAPDH|NUBPL|GGCT|ACADM|LIAS|PDHX|PANK3|ISCA2|PPM1K|PNPLA6|PIK3R1|B4GALT1|SAMD8|DLD|NUDT4|BLVRB|CHST7|GSTO2|MTHFD2|SLC3A2|ATP5F1E|G6PD|TKFC|ELOVL5|HS3ST3B1|CRLS1|MINPP1|MSMO1|MUT|TM…	http://www.reactome.org/cgi-bin/eventbrowser_st_id?ST_ID=R-BTA-1430728
Metabolism of lipids	Reactome	1.48074e-05	0.000663844	MSMO1|MUT|UGCG|HSD17B11|IDI1|FABP6|SC5D|GPD2|STARD3NL|ACADM|PIP4K2A|LBR|ASAH1|CPNE3|PIK3CA|SACM1L|OSBPL7|SQLE|ACAA1|CHPT1|PNPLA6|PIK3R1|SPTLC1|SAMD8|SGPP1|HSD17B7|PLPP1|MTMR14|COL4A3BP|ACACB|MTM1|CYP51A1|HMGCR|PLA2G4A|PLA2G4F|TBL1XR1|TNFAIP8|OSBPL1A|ACSL3|ORMDL1|CEPT1|AGPAT5|ELOVL5|FAR1|PLEKHA1|CRLS1|STARD3	http://www.reactome.org/cgi-bin/eventbrowser_st_id?ST_ID=R-BTA-556833
Metabolism of proteins	Reactome	6.90567e-20	5.52108e-17	PGAP1|AAAS|UBE2Q2|TIMP1|SUMO1|CASP8AP2|SRP9|IKBKG|SLC30A5|SLC30A6|UBE2V2|COMMD8|EIF3K|B3GNT2|CDC73|COMMD2|GNG10|MAP3K7|MRPL50|PHC3|CUL2|WSB1|MRPL33|PRMT3|RPL10|USP33|RPL18|MAN1A1|USP37|UBA3|SOCS2|FBXL3|TRAPPC2|BMI1|SEC24A|MRPL44|COPB1|EIF5A2|KDELR1|RNF2|COPS2|UBE2D2|COPS4|UBE2D1|TOMM20|STAM|SAR1B|COPZ1|RAD21|KBTBD8|SLC35A1|B4GALT1|BET1L|UBXN1|TOP2A|GNPNAT1|HGS|UBA2|MRPL3|CCP110|UBA1|EIF4E|RNF40|G…	http://www.reactome.org/cgi-bin/eventbrowser_st_id?ST_ID=R-BTA-392499
Metabolism of RNA	Reactome	2.8439e-09	4.87222e-07	AAAS|ERI1|SF3B1|EXOSC8|PPIL3|KRR1|NUP37|EDC4|DHX15|NIP7|NUDT21|C1D|CWC22|MPHOSPH6|CPSF1|XPO1|WDR43|SRSF3|SRSF2|POLDIP3|PLRG1|NUP43|ETF1|POLR2K|UTP15|CPSF2|CNOT7|CNOT6|TRA2B|SMG5|NUP107|LSM5|DDX52|LSM3|POLR2D|ZCRB1|RPL10|POLR2C|POLR2B|EIF4E|THOC2|RPL18|PAPOLA|HNRNPUL1|DDX21|SNRPB2|GTF2F1|RNGTT|PRPF38A|NUP58|SLU7|PAIP1|DDX46|WDR12|XRN1|CDK7|PPWD1|SRSF11|WBP4	http://www.reactome.org/cgi-bin/eventbrowser_st_id?ST_ID=R-BTA-8953854
Metabolism of steroids	Reactome	0.000191484	0.00585061	MSMO1|LBR|OSBPL1A|IDI1|CYP51A1|OSBPL7|FABP6|SC5D|HSD17B11|HMGCR|STARD3|STARD3NL|SQLE|HSD17B7	http://www.reactome.org/cgi-bin/eventbrowser_st_id?ST_ID=R-BTA-8957322
Mitophagy - animal	KEGG PATHWAY	0.000688216	0.0154994	USP8|TAX1BP1|UBB|RRAS2|MAPK8|MFN1|USP15|RHOT1|TFE3|ATG5|KRAS|MAPK9|TBC1D17|TBC1D15	http://www.genome.jp/kegg-bin/show_pathway?bta04137/bta:541140%09red/bta:515180%09red/bta:532686%09red/bta:538284%09red/bta:520800%09red/bta:511257%09red/bta:514858%09red/bta:519269%09red/bta:534252%09red/bta:539941%09red/bta:281370%09red/bta:534125%09red/bta:538743%09red/bta:535589%09red
Mitotic Anaphase	Reactome	1.01708e-07	1.03807e-05	NSL1|UBE2D1|ITGB3BP|MIS12|LEMD3|XPO1|ANAPC15|NUF2|NUDC|NUP43|CENPK|CLASP2|CENPH|CENPC|KIF18A|RAD21|ZWILCH|WAPL|ANAPC4|CENPQ|PPP1CC|CDC27|NUP37|NUP107|PPP2R5E|SPC25	http://www.reactome.org/cgi-bin/eventbrowser_st_id?ST_ID=R-BTA-68882
Mitotic Metaphase and Anaphase	Reactome	1.01708e-07	1.03807e-05	NSL1|UBE2D1|ITGB3BP|MIS12|LEMD3|XPO1|ANAPC15|NUF2|NUDC|NUP43|CENPK|CLASP2|CENPH|CENPC|KIF18A|RAD21|ZWILCH|WAPL|ANAPC4|CENPQ|PPP1CC|CDC27|NUP37|NUP107|PPP2R5E|SPC25	http://www.reactome.org/cgi-bin/eventbrowser_st_id?ST_ID=R-BTA-2555396
Mitotic Prometaphase	Reactome	1.58851e-09	3.17503e-07	NSL1|SMC2|NUDC|PLK4|ITGB3BP|MIS12|HAUS1|XPO1|NEDD1|NUF2|HAUS2|CEP76|NUP43|CENPK|CLASP2|CENPH|CENPC|KIF18A|CCP110|ZWILCH|RAD21|WAPL|CENPQ|PPP1CC|NUP37|TUBG1|CDK1|NUP107|ACTR1A|PPP2R5E|SPC25	http://www.reactome.org/cgi-bin/eventbrowser_st_id?ST_ID=R-BTA-68877
Mitotic Spindle Checkpoint	Reactome	8.85966e-08	9.50286e-06	NSL1|UBE2D1|ITGB3BP|MIS12|XPO1|ANAPC15|NUF2|NUDC|NUP43|CENPK|CLASP2|CENPH|CENPC|KIF18A|ZWILCH|ANAPC4|CENPQ|PPP1CC|CDC27|NUP37|NUP107|PPP2R5E|SPC25	http://www.reactome.org/cgi-bin/eventbrowser_st_id?ST_ID=R-BTA-69618
mRNA 3'-end processing	Reactome	0.00137008	0.0259774	SRSF3|SRSF2|POLDIP3|SLU7|PAPOLA|SRSF11|THOC2|NUDT21|CPSF2|CPSF1	http://www.reactome.org/cgi-bin/eventbrowser_st_id?ST_ID=R-BTA-72187
mRNA Capping	Reactome	0.00147316	0.0272848	GTF2F1|CDK7|POLR2D|POLR2C|POLR2B|RNGTT|POLR2K	http://www.reactome.org/cgi-bin/eventbrowser_st_id?ST_ID=R-BTA-72086
mRNA Splicing	Reactome	1.7056e-06	0.000115236	PPWD1|SF3B1|PPIL3|SRSF11|DHX15|NUDT21|CWC22|CPSF2|CPSF1|SRSF3|SRSF2|PLRG1|HNRNPUL1|TRA2B|LSM5|LSM3|POLR2D|ZCRB1|POLR2C|POLR2B|PAPOLA|POLR2K|SNRPB2|GTF2F1|PRPF38A|DDX46|WBP4	http://www.reactome.org/cgi-bin/eventbrowser_st_id?ST_ID=R-BTA-72172
mRNA Splicing - Major Pathway	Reactome	2.48161e-06	0.000152619	PPWD1|SF3B1|PPIL3|SRSF11|DHX15|NUDT21|CWC22|CPSF2|CPSF1|SRSF3|SRSF2|PLRG1|HNRNPUL1|TRA2B|LSM5|LSM3|POLR2D|POLR2C|POLR2B|PAPOLA|POLR2K|SNRPB2|GTF2F1|PRPF38A|DDX46|WBP4	http://www.reactome.org/cgi-bin/eventbrowser_st_id?ST_ID=R-BTA-72163
mRNA surveillance pathway	KEGG PATHWAY	0.000162797	0.00512409	SMG5|PCF11|PAPOLG|PPP1CB|PPP1CC|RNGTT|PPP2R3C|SYMPK|CSTF3|PAPOLA|ETF1|NXT2|UPF2|CPSF7|PPP2R5E|NUDT21|HBS1L|CPSF2|CPSF1	http://www.genome.jp/kegg-bin/show_pathway?bta03015/bta:518859%09red/bta:781181%09red/bta:541083%09red/bta:510604%09red/bta:513598%09red/bta:533617%09red/bta:100337373%09red/bta:529071%09red/bta:504925%09red/bta:338051%09red/bta:538829%09red/bta:541077%09red/bta:508491%09red/bta:282318%09red/bta:327689%09red/bta:282703%09red/bta:511408%09red/bta:513043%09red/bta:533147%09red
mTOR signaling pathway	KEGG PATHWAY	0.000674871	0.0154202	ATP6V1A|CAB39|MAP2K2|MAP2K1|RICTOR|TSC2|FNIP1|SKP2|PIK3CA|RPS6KB1|WDR24|PIK3R1|STK11|CHUK|EIF4E|FZD4|KRAS|CAB39L|RPS6KA3|RPS6KA6|SLC3A2|ATP6V1C1|RHEB|STRADB	http://www.genome.jp/kegg-bin/show_pathway?bta04150/bta:541140%09red/bta:519018%09red/bta:445416%09red/bta:533199%09red/bta:282306%09red/bta:282307%09red/bta:527459%09red/bta:507528%09red/bta:281751%09red/bta:511190%09red/bta:523042%09red/bta:404181%09red/bta:519724%09red/bta:506029%09red/bta:511451%09red/bta:528204%09red/bta:507107%09red/bta:281073%09red/bta:526227%09red/bta:510434%09red/bta:282…
MyD88 dependent cascade initiated on endosome	Reactome	0.00331613	0.0467867	UBE2N|TAB2|TAB1|MAP3K1|CHUK|MAP3K7|IKBKG|MAPK9|ATF1|IRAK4	http://www.reactome.org/cgi-bin/eventbrowser_st_id?ST_ID=R-BTA-975155
Neddylation	Reactome	4.15681e-07	3.3797e-05	ERCC8|COPS2|UBE2D2|COPS4|UBE2D1|DCAF10|FBXO9|COMMD8|SKP2|CAND1|COMMD2|KBTBD8|WSB1|NAE1|FEM1B|CUL2|KLHL2|DCUN1D5|UBE2M|LRR1|SOCS2|FBXL3|COMMD10|FBXO30|DCAF6|DDA1|UBA3	http://www.reactome.org/cgi-bin/eventbrowser_st_id?ST_ID=R-BTA-8951664
Neurotrophin signaling pathway	KEGG PATHWAY	0.00234311	0.0367297	RPS6KA3|PIK3R1|RPS6KA6|PIK3CA|PTPN11|MAP3K1|FRS2|RAP1B|RAP1A|GAB1|MAP2K2|MAP2K1|KIDINS220|SH2B1|CRK|MAPK8|MAPK9|IRAK4|KRAS	http://www.genome.jp/kegg-bin/show_pathway?bta04722/bta:541140%09red/bta:526227%09red/bta:540085%09red/bta:536267%09red/bta:511190%09red/bta:538624%09red/bta:282031%09red/bta:533590%09red/bta:534125%09red/bta:512841%09red/bta:539941%09red/bta:327708%09red/bta:533692%09red/bta:506066%09red/bta:533199%09red/bta:282306%09red/bta:282307%09red/bta:510434%09red/bta:523962%09red
Neutrophil degranulation	Reactome	0.000199114	0.00596969	AGL|RAP2C|HBG|CAB39|RAP1B|PSMD3|PSMD2|ADAM10|MOSPD2|MAGT1|YPEL5|ASAH1|CAND1|CPNE3|ACTR10|FGR|PSMA2|RAB18|ACAA1|B4GALT1|ATP6V0C|DDX3X|SCAMP1|ENPP4|TMEM30A|ERP44|RAP1A|CTSS|BoLA|RAB27A|DBNL|SNAP23|PSMD14|SNAP29|PSMD12|COPB1	http://www.reactome.org/cgi-bin/eventbrowser_st_id?ST_ID=R-BTA-6798695
NOD1/2 Signaling Pathway	Reactome	0.00230602	0.0363881	UBE2N|TAB2|TAB1|MAP3K7|CASP8|CHUK|IKBKG	http://www.reactome.org/cgi-bin/eventbrowser_st_id?ST_ID=R-BTA-168638
Nuclear Envelope Breakdown	Reactome	0.00283892	0.0426906	AAAS|NUP107|NUP58|NUP37|NUP43|CNEP1R1|LEMD3	http://www.reactome.org/cgi-bin/eventbrowser_st_id?ST_ID=R-BTA-2980766
Nucleotide Excision Repair	Reactome	0.000466673	0.0116595	ERCC8|RAD23B|UBE2N|SUMO1|XPA|CDK7|POLR2D|COPS4|POLR2B|COPS2|POLR2C|RNF111|UBE2V2|POLK|POLR2K	http://www.reactome.org/cgi-bin/eventbrowser_st_id?ST_ID=R-BTA-5696398
Nucleotide excision repair	KEGG PATHWAY	0.00533484	0.0235647	ERCC8|RAD23B|GTF2H3|GTF2H2|XPA|RFC1|CDK7	http://www.genome.jp/kegg-bin/show_pathway?bta03420/bta:530189%09red/bta:518857%09red/bta:511829%09red/bta:514842%09red/bta:515462%09red/bta:511896%09red/bta:537958%09red
Nucleotide-binding domain, leucine rich repeat containing receptor (NLR) signaling pathways	Reactome	0.00343756	0.0480758	UBE2N|TAB2|TAB1|CHUK|CASP8|MAP3K7|IKBKG|PSTPIP1	http://www.reactome.org/cgi-bin/eventbrowser_st_id?ST_ID=R-BTA-168643
Organelle biogenesis and maintenance	Reactome	0.00298098	0.0438643	TMEM67|ARL13B|IFT74|ACTR1A|EXOC5|ATP5F1E|CEP162|HAUS2|PLK4|BBS7|HAUS1|TUBG1|CDK1|CEP76|CCP110|NEDD1|GABPA|CEP97|TTC30A	http://www.reactome.org/cgi-bin/eventbrowser_st_id?ST_ID=R-BTA-1852241
Phosphatidylinositol signaling system	KEGG PATHWAY	0.000258103	0.00732617	MTMR14|PI4KA|INPP5F|PIKFYVE|PIP5K1C|PIK3CA|IPMK|PPIP5K2|PIK3C2A|PI4K2B|SACM1L|PIK3R1|MTM1|MTMR6|PIK3C3|PIP4K2A|MTMR2|IP6K1|PI4KB	http://www.genome.jp/kegg-bin/show_pathway?bta04070/bta:537790%09red/bta:286846%09red/bta:615135%09red/bta:536810%09red/bta:539889%09red/bta:530577%09red/bta:533622%09red/bta:790873%09red/bta:514596%09red/bta:508819%09red/bta:780855%09red/bta:534815%09red/bta:534029%09red/bta:282309%09red/bta:282306%09red/bta:282307%09red/bta:540589%09red/bta:533289%09red/bta:521790%09red
Phospholipid metabolism	Reactome	0.00105785	0.0215021	MTMR14|TNFAIP8|MTM1|CPNE3|PIK3CA|CEPT1|SACM1L|AGPAT5|CHPT1|PNPLA6|PIK3R1|GPD2|CRLS1|PLA2G4A|PIP4K2A|PLA2G4F|PLEKHA1	http://www.reactome.org/cgi-bin/eventbrowser_st_id?ST_ID=R-BTA-1483257
PI Metabolism	Reactome	0.00235064	0.0367297	MTMR14|TNFAIP8|SACM1L|PIK3CA|PNPLA6|PIK3R1|MTM1|PIP4K2A|PLEKHA1	http://www.reactome.org/cgi-bin/eventbrowser_st_id?ST_ID=R-BTA-1483255
PI-3K cascade:FGFR1	Reactome	0.00310236	0.0448254	PIK3CA|PTPN11|FRS2|PIK3R1|GAB1|FGF23	http://www.reactome.org/cgi-bin/eventbrowser_st_id?ST_ID=R-BTA-5654689
PI-3K cascade:FGFR2	Reactome	0.00242691	0.0373138	PIK3CA|PTPN11|FRS2|PIK3R1|GAB1|FGF23	http://www.reactome.org/cgi-bin/eventbrowser_st_id?ST_ID=R-BTA-5654695
PI-3K cascade:FGFR3	Reactome	0.0010468	0.0213681	PIK3CA|PTPN11|FRS2|PIK3R1|GAB1|FGF23	http://www.reactome.org/cgi-bin/eventbrowser_st_id?ST_ID=R-BTA-5654710
PI-3K cascade:FGFR4	Reactome	0.00242691	0.0373138	PIK3CA|PTPN11|FRS2|PIK3R1|GAB1|FGF23	http://www.reactome.org/cgi-bin/eventbrowser_st_id?ST_ID=R-BTA-5654720
PIP3 activates AKT signaling	Reactome	0.00206646	0.0339479	ICOS|PHC3|PIK3CA|PTPN11|BMI1|FRS2|XIAP|MTA2|PIK3R1|EED|GAB1|RNF2|FGF23|IRAK4|PIP4K2A	http://www.reactome.org/cgi-bin/eventbrowser_st_id?ST_ID=R-BTA-1257604
Platelet activation	KEGG PATHWAY	0.000417685	0.0107146	STIM1|RASGRP1|PPP1CB|PPP1CC|SNAP23|PIK3CA|ROCK1|RAP1B|ROCK2|TLN1|RAP1A|ADCY7|GNA13|PIK3R1|PRKACB|PLA2G4A|P2RY1|GNAI2|PLA2G4F|PIK3R5|PPP1R12A	http://www.genome.jp/kegg-bin/show_pathway?bta04611/bta:785911%09red/bta:281791%09red/bta:282041%09red/bta:525072%09red/bta:533125%09red/bta:783470%09red/bta:538606%09red/bta:534816%09red/bta:327708%09red/bta:538829%09red/bta:282323%09red/bta:281963%09red/bta:282318%09red/bta:282031%09red/bta:282306%09red/bta:282307%09red/bta:522866%09red/bta:614838%09red/bta:505611%09red/bta:281603%09red/bta:522…
Post-translational protein modification	Reactome	4.6585e-22	4.46936e-19	PGAP1|AAAS|UBE2Q2|TIMP1|SUMO1|CASP8AP2|IKBKG|TOMM70|COMMD8|B3GNT2|CDC73|COMMD2|MAP3K7|PHC3|CUL2|WSB1|PRMT3|KLHL2|USP33|MAN1A1|USP37|SOCS2|FBXL3|TRAPPC2|BMI1|COPB1|EIF5A2|KDELR1|RNF2|COPS2|UBE2D2|COPS4|UBE2D1|TOMM20|STAM|SAR1B|COPZ1|RAD21|KBTBD8|SLC35A1|B4GALT1|BET1L|UBXN1|TOP2A|GNPNAT1|PSME3|UBA2|DCUN1D5|CCP110|UBA1|RNF40|GALNT1|GALNT3|UBE2M|LRR1|UBE2N|PSMD14|UBE2B|PSMD12|FBXO30|FGF23|UBE2W|UBA3|…	http://www.reactome.org/cgi-bin/eventbrowser_st_id?ST_ID=R-BTA-597592
Processing of Capped Intron-Containing Pre-mRNA	Reactome	6.45706e-09	9.67954e-07	AAAS|PPWD1|SF3B1|PPIL3|SRSF11|DHX15|NUDT21|CWC22|CPSF2|CPSF1|SRSF3|SRSF2|POLDIP3|PLRG1|NUP43|POLR2K|TRA2B|NUP107|LSM5|LSM3|POLR2D|ZCRB1|POLR2C|POLR2B|EIF4E|THOC2|PAPOLA|HNRNPUL1|SNRPB2|GTF2F1|PRPF38A|NUP58|SLU7|NUP37|DDX46|WBP4	http://www.reactome.org/cgi-bin/eventbrowser_st_id?ST_ID=R-BTA-72203
Processing of DNA double-strand break ends	Reactome	0.000123279	0.00405047	RBBP8|SIRT6|TIPIN|MRE11|KAT5|PPP4R2|RAD1|RAD50|CHEK1	http://www.reactome.org/cgi-bin/eventbrowser_st_id?ST_ID=R-BTA-5693607
Progesterone-mediated oocyte maturation	KEGG PATHWAY	0.00126598	0.0243892	RPS6KA3|RPS6KA6|CDC27|PIK3CA|FZR1|PDE3B|CDK1|MAP2K1|ADCY7|PIK3R1|PRKACB|MAPK8|MAPK9|GNAI2|ANAPC4|KRAS	http://www.genome.jp/kegg-bin/show_pathway?bta04914/bta:541140%09red/bta:530333%09red/bta:540660%09red/bta:526227%09red/bta:514572%09red/bta:511190%09red/bta:533199%09red/bta:533323%09red/bta:281791%09red/bta:282323%09red/bta:539941%09red/bta:281061%09red/bta:282306%09red/bta:282307%09red/bta:534125%09red/bta:281603%09red
Protein processing in endoplasmic reticulum	KEGG PATHWAY	2.98745e-07	2.6056e-05	RAD23B|UBE2D2|UBE2D3|SEC62|SEC63|MAN1B1|PRKCSH|NPLOC4|EIF2S1|SAR1B|SEC23A|DNAJB1|UBQLN1|UBQLN4|DNAJC10|MAPK8|MAPK9|P4HB|ERLEC1|HSPA4L|SEC24A|EDEM3|SAR1A|PLAA|UBE2D1|MAN1A1|DNAJA1|RNF185|MOGS|YOD1|EIF2AK1|DDOST|ATXN3|SEC61A2	http://www.genome.jp/kegg-bin/show_pathway?bta04141/bta:505089%09red/bta:326583%09red/bta:530027%09red/bta:541003%09red/bta:541040%09red/bta:524459%09red/bta:506096%09red/bta:516155%09red/bta:517171%09red/bta:535287%09red/bta:539941%09red/bta:538426%09red/bta:515999%09red/bta:781454%09red/bta:538938%09red/bta:507689%09red/bta:282392%09red/bta:281373%09red/bta:510682%09red/bta:107131137%09red/bta:…
Protein ubiquitination	Reactome	0.0009391	0.0195864	UBE2Q2|CDC73|UBE2B|UBE2D2|UBE2D1|UBA1|PEX13|RNF40|UBE2V2|UBE2W|UBE2N	http://www.reactome.org/cgi-bin/eventbrowser_st_id?ST_ID=R-BTA-8852135
Regulation of HSF1-mediated heat shock response	Reactome	0.00217275	0.0350933	HSPA13|SIRT1|NUP58|NUP107|DNAJB1|HSPA14|AAAS|DNAJC2|NUP43|NUP37	http://www.reactome.org/cgi-bin/eventbrowser_st_id?ST_ID=R-BTA-3371453
Regulation of mitotic cell cycle	Reactome	0.000139188	0.00442174	SKP2|PSMA3|ANAPC15|PSMD14|FZR1|PSME3|PSMD3|UBE2D1|PSMA2|CDK1|PSMD12|CDC27|PSMD2|ANAPC4	http://www.reactome.org/cgi-bin/eventbrowser_st_id?ST_ID=R-BTA-453276
Renal cell carcinoma	KEGG PATHWAY	0.00330046	0.0467867	EGLN1|PIK3R1|PIK3CA|PTPN11|RAP1B|RAP1A|GAB1|MAP2K2|MAP2K1|TFE3|CRK|CUL2|KRAS	http://www.genome.jp/kegg-bin/show_pathway?bta05211/bta:541140%09red/bta:535219%09red/bta:282031%09red/bta:534075%09red/bta:520800%09red/bta:533590%09red/bta:540085%09red/bta:512841%09red/bta:327708%09red/bta:533199%09red/bta:282306%09red/bta:282307%09red/bta:510434%09red
Resolution of D-Loop Structures	Reactome	0.00186822	0.0315018	BRCA2|MRE11|KAT5|GEN1|RBBP8|RAD50	http://www.reactome.org/cgi-bin/eventbrowser_st_id?ST_ID=R-BTA-5693537
Resolution of D-loop Structures through Holliday Junction Intermediates	Reactome	0.00186822	0.0315018	BRCA2|MRE11|KAT5|GEN1|RBBP8|RAD50	http://www.reactome.org/cgi-bin/eventbrowser_st_id?ST_ID=R-BTA-5693568
Resolution of Sister Chromatid Cohesion	Reactome	5.5413e-07	4.35764e-05	NSL1|ITGB3BP|MIS12|XPO1|NUF2|NUDC|NUP43|CENPK|CLASP2|CENPH|CENPC|KIF18A|RAD21|ZWILCH|WAPL|CENPQ|PPP1CC|NUP37|CDK1|NUP107|PPP2R5E|SPC25	http://www.reactome.org/cgi-bin/eventbrowser_st_id?ST_ID=R-BTA-2500257
RHO GTPase Effectors	Reactome	0.00158406	0.0285667	NSL1|ITGB3BP|MIS12|XPO1|DLG4|NUF2|NUDC|NUP43|CENPC|CENPK|CLASP2|CENPH|DAAM1|PKN2|KIF18A|ZWILCH|GOPC|CENPQ|PPP1CC|KIF5B|ABI1|NUP37|NUP107|PPP2R5E|SPC25	http://www.reactome.org/cgi-bin/eventbrowser_st_id?ST_ID=R-BTA-195258
RHO GTPases Activate Formins	Reactome	1.5319e-05	0.000680419	XPO1|NSL1|CENPK|PPP1CC|CENPH|DAAM1|NUF2|NUP107|KIF18A|NUP37|NUP43|ITGB3BP|NUDC|CENPQ|MIS12|ZWILCH|PPP2R5E|CENPC|SPC25|CLASP2	http://www.reactome.org/cgi-bin/eventbrowser_st_id?ST_ID=R-BTA-5663220
RNA degradation	KEGG PATHWAY	0.00121408	0.0234836	PAN3|DIS3|LSM3|MTREX|LSM5|C1D|EDC3|EXOSC8|XRN1|EDC4|PAPD5|MPHOSPH6|CNOT7|CNOT6|DHX36	http://www.genome.jp/kegg-bin/show_pathway?bta03018/bta:540834%09red/bta:534707%09red/bta:615136%09red/bta:789894%09red/bta:520256%09red/bta:519743%09red/bta:532080%09red/bta:614759%09red/bta:508055%09red/bta:767887%09red/bta:517979%09red/bta:509583%09red/bta:506667%09red/bta:512508%09red/bta:513171%09red
RNA Pol II CTD phosphorylation and interaction with CE	Reactome	0.000895612	0.0187609	GTF2F1|CDK7|POLR2D|POLR2C|POLR2B|RNGTT|POLR2K	http://www.reactome.org/cgi-bin/eventbrowser_st_id?ST_ID=R-BTA-77075
RNA Polymerase II Pre-transcription Events	Reactome	5.39068e-06	0.000300687	TAF6|TAF5|SUPT6H|POLR2C|CDC73|POLR2B|TAF9|TAF13|POLR2D|GTF2A1|GTF2A2|CDK7|GTF2F1|CCNT2|POLR2K|CCNK	http://www.reactome.org/cgi-bin/eventbrowser_st_id?ST_ID=R-BTA-674695
RNA Polymerase II Promoter Escape	Reactome	8.53202e-06	0.000430822	TAF6|TAF5|GTF2F1|POLR2C|POLR2B|TAF9|TAF13|POLR2D|GTF2A1|GTF2A2|CDK7|POLR2K	http://www.reactome.org/cgi-bin/eventbrowser_st_id?ST_ID=R-BTA-73776
RNA polymerase II transcribes snRNA genes	Reactome	1.45297e-08	2.04997e-06	INTS13|SNAPC3|TAF5|GTF2F1|GTF2A2|PHAX|POLR2B|RPAP2|TAF9|TAF6|TAF13|POLR2D|SNAPC1|GTF2A1|POLR2C|CDK7|CCNK|CCNT2|POLR2K|NABP1	http://www.reactome.org/cgi-bin/eventbrowser_st_id?ST_ID=R-BTA-6807505
RNA Polymerase II Transcription	Reactome	3.17284e-11	7.61006e-09	CCNT2|G6PD|SUPT6H|ZNF197|SUMO1|TIGAR|NR3C1|TAF13|ZNF432|DEK|SRSF11|GTF2A1|GTF2A2|THOC2|EED|NUDT21|RICTOR|CPSF2|CPSF1|INTS13|LBR|SKP2|SRSF3|PHAX|POLDIP3|NOC2L|TRIAP1|ZNF570|ZNF345|RNF111|CNOT7|CNOT6|MTA2|NABP1|ZNF184|SIRT1|ZNF181|PHC3|ZNF200|TAF6|CDK7|ZNF189|BMI1|SNAPC3|POLR2D|SNAPC1|SKIL|POLR2C|POLR2B|CDC73|PAPOLA|POLR2K|TBL1XR1|GTF2F1|ZNF445|TAF5|ZNF674|PCGF5|ZNF614|RNGTT|PCGF6|PIP4K2A|PTPN11|SR…	http://www.reactome.org/cgi-bin/eventbrowser_st_id?ST_ID=R-BTA-73857
RNA Polymerase II Transcription Elongation	Reactome	0.00116387	0.0228815	SUPT6H|CDC73|POLR2B|POLR2D|POLR2C|CDK7|GTF2F1|CCNT2|POLR2K|CCNK	http://www.reactome.org/cgi-bin/eventbrowser_st_id?ST_ID=R-BTA-75955
RNA Polymerase II Transcription Initiation	Reactome	8.53202e-06	0.000430822	TAF6|TAF5|GTF2F1|POLR2C|POLR2B|TAF9|TAF13|POLR2D|GTF2A1|GTF2A2|CDK7|POLR2K	http://www.reactome.org/cgi-bin/eventbrowser_st_id?ST_ID=R-BTA-75953
RNA Polymerase II Transcription Initiation And Promoter Clearance	Reactome	8.53202e-06	0.000430822	TAF6|TAF5|GTF2F1|POLR2C|POLR2B|TAF9|TAF13|POLR2D|GTF2A1|GTF2A2|CDK7|POLR2K	http://www.reactome.org/cgi-bin/eventbrowser_st_id?ST_ID=R-BTA-76042
RNA Polymerase II Transcription Pre-Initiation And Promoter Opening	Reactome	8.53202e-06	0.000430822	TAF6|TAF5|GTF2F1|POLR2C|POLR2B|TAF9|TAF13|POLR2D|GTF2A1|GTF2A2|CDK7|POLR2K	http://www.reactome.org/cgi-bin/eventbrowser_st_id?ST_ID=R-BTA-73779
RNA Polymerase II Transcription Termination	Reactome	0.00251168	0.0382493	SRSF3|SRSF2|POLDIP3|SLU7|PAPOLA|SRSF11|THOC2|NUDT21|CPSF2|CPSF1	http://www.reactome.org/cgi-bin/eventbrowser_st_id?ST_ID=R-BTA-73856
RNA transport	KEGG PATHWAY	1.15262e-05	0.000552912	AAAS|SUMO1|EIF2B4|EIF5|NUP37|UPF2|FMR1|STRAP|EIF2S1|EIF2S3|XPO1|NMD3|PHAX|RAN|EIF1AX|EIF3E|NUP43|RPP40|NUP107|PRMT5|FXR1|NUPL2|EIF4E|THOC2|DDX20|NUP54|NUP58|NUP35|PAIP1|NXT2	http://www.genome.jp/kegg-bin/show_pathway?bta03013/bta:504823%09red/bta:531274%09red/bta:515594%09red/bta:536793%09red/bta:510246%09red/bta:281751%09red/bta:510201%09red/bta:507482%09red/bta:507478%09red/bta:509871%09red/bta:510568%09red/bta:513043%09red/bta:528433%09red/bta:614694%09red/bta:512350%09red/bta:781181%09red/bta:507738%09red/bta:614967%09red/bta:534165%09red/bta:520174%09red/bta:515…
Separation of Sister Chromatids	Reactome	2.01563e-07	1.82433e-05	NSL1|UBE2D1|ITGB3BP|MIS12|XPO1|ANAPC15|NUF2|NUDC|NUP43|CENPK|CLASP2|CENPH|CENPC|KIF18A|RAD21|ZWILCH|WAPL|ANAPC4|CENPQ|PPP1CC|CDC27|NUP37|NUP107|PPP2R5E|SPC25	http://www.reactome.org/cgi-bin/eventbrowser_st_id?ST_ID=R-BTA-2467813
Signal Transduction	Reactome	4.45925e-05	0.00175336	WWP1|SAV1|IKBKG|DLG4|CDC73|PIK3CA|GNG10|ARHGEF3|PHC3|RNF111|PIP4K2A|IRAK4|CENPK|NUF2|DAAM1|ERLEC1|CENPC|CXCL10|CENPQ|CAB39L|GTF2F1|PTPN11|KAT5|ARHGAP12|NET1|RNF2|KIF5B|STRADB|NSL1|ATP6V1A|ULK3|KHDRBS1|FRS2|CRK|STAM|PDHX|PPM1A|JAK2|PIK3R1|CHEK1|TRH|DLD|WWOX|CHUK|BMI1|POLR2D|POLR2C|POLR2B|EIF4E|ZWILCH|POLR2K|GALNT3|UBE2M|SPC25|PPP2R5E|FGF23|PAG1|RAP1B|RAP1A|MAP3K7|XIAP|CCR5|PDE11A|GNAI2|NCOA3|TMED5…	http://www.reactome.org/cgi-bin/eventbrowser_st_id?ST_ID=R-BTA-162582
Signaling by FGFR	Reactome	0.000865492	0.0183706	GTF2F1|POLR2C|PIK3CA|PTPN11|FRS2|POLR2D|PIK3R1|POLR2B|GAB1|FGF23|POLR2K|GALNT3	http://www.reactome.org/cgi-bin/eventbrowser_st_id?ST_ID=R-BTA-190236
Signaling by FGFR2	Reactome	0.000576593	0.0138991	GTF2F1|POLR2C|PIK3CA|PTPN11|FRS2|POLR2D|PIK3R1|POLR2B|GAB1|FGF23|POLR2K	http://www.reactome.org/cgi-bin/eventbrowser_st_id?ST_ID=R-BTA-5654738
Signaling by FGFR3	Reactome	0.00185363	0.0315018	PIK3CA|PTPN11|FRS2|PIK3R1|GAB1|FGF23|GALNT3	http://www.reactome.org/cgi-bin/eventbrowser_st_id?ST_ID=R-BTA-5654741
Signaling by Insulin receptor	Reactome	0.00251168	0.0382493	ATP6V0C|ATP6V1A|PIK3CA|PTPN11|GAB1|PDE3B|PIK3R1|ATP6V1C1|FRS2|FGF23	http://www.reactome.org/cgi-bin/eventbrowser_st_id?ST_ID=R-BTA-74752
Signaling by Receptor Tyrosine Kinases	Reactome	4.91758e-05	0.00187219	USP8|ATP6V1A|WWP1|PAG1|RAP1A|FRS2|CRK|STAM|PIK3CA|PDE3B|AP2M1|JAK2|PIK3R1|CHEK1|ATP6V0C|WWOX|HGS|POLR2D|POLR2C|POLR2B|GAB1|POLR2K|GALNT3|GTF2F1|PTPN11|ABI1|PRKACB|ATP6V1C1|ATF1|FGF23	http://www.reactome.org/cgi-bin/eventbrowser_st_id?ST_ID=R-BTA-9006934
Signaling by Rho GTPases	Reactome	0.00165946	0.029382	NSL1|ITGB3BP|MIS12|XPO1|DLG4|NUF2|NUDC|ARHGEF3|NUP43|CENPC|NET1|CENPK|CLASP2|CENPH|DAAM1|PKN2|KIF18A|ZWILCH|GOPC|CENPQ|PPP1CC|KIF5B|ABI1|NUP37|NUP107|ARHGAP12|PPP2R5E|SPC25|ARHGEF26	http://www.reactome.org/cgi-bin/eventbrowser_st_id?ST_ID=R-BTA-194315
Spliceosome	KEGG PATHWAY	4.0476e-05	0.00161803	SF3B6|SF3B1|PUF60|SRSF10|DHX15|TXNL4A|SRSF3|SRSF2|PLRG1|PRPF40A|LSM5|TRA2B|DHX8|SMNDC1|TCERG1|U2SURP|LSM3|THOC2|SNRPE|SNRPB2|PRPF38A|PRPF38B|SLU7|DDX46|CDC40	http://www.genome.jp/kegg-bin/show_pathway?bta03040/bta:508312%09red/bta:768310%09red/bta:531493%09red/bta:540276%09red/bta:514003%09red/bta:615156%09red/bta:535457%09red/bta:767873%09red/bta:508660%09red/bta:100299693%09red/bta:512318%09red/bta:536093%09red/bta:512824%09red/bta:507240%09red/bta:507738%09red/bta:508876%09red/bta:533951%09red/bta:512327%09red/bta:510177%09red/bta:615136%09red/bta:…
SUMO E3 ligases SUMOylate target proteins	Reactome	9.66867e-05	0.00333674	NR3C1|AAAS|NUP58|PHC3|NUP107|SUMO1|CASP8AP2|RAD21|TDG|BMI1|NUP37|NUP43|IKBKG|SATB2|SMC6|RNF2|TOP2A	http://www.reactome.org/cgi-bin/eventbrowser_st_id?ST_ID=R-BTA-3108232
SUMOylation	Reactome	2.5713e-05	0.00107257	NR3C1|AAAS|NUP58|PHC3|NUP107|SUMO1|CASP8AP2|RAD21|TDG|BMI1|NUP37|NUP43|RWDD3|UBA2|IKBKG|SATB2|SMC6|RNF2|TOP2A	http://www.reactome.org/cgi-bin/eventbrowser_st_id?ST_ID=R-BTA-2990846
SUMOylation of DNA damage response and repair proteins	Reactome	0.000803089	0.0172754	AAAS|NUP58|NUP107|SUMO1|RAD21|TDG|NUP37|NUP43|SMC6	http://www.reactome.org/cgi-bin/eventbrowser_st_id?ST_ID=R-BTA-3108214
Synthesis of active ubiquitin: roles of E1 and E2 enzymes	Reactome	0.00310236	0.0448254	UBE2Q2|UBE2B|UBE2D2|UBE2D1|UBA1|UBE2W	http://www.reactome.org/cgi-bin/eventbrowser_st_id?ST_ID=R-BTA-8866652
TCR signaling	Reactome	0.000827012	0.0177106	PTPN22|UBE2N|TAB2|UBE2D2|CHUK|UBE2D1|IKBKG|PAG1|MAP3K7|MALT1	http://www.reactome.org/cgi-bin/eventbrowser_st_id?ST_ID=R-BTA-202403
The citric acid (TCA) cycle and respiratory electron transport	Reactome	0.00252439	0.0383212	PDHX|NDUFC1|L2HGDH|TMEM126B|DLD|ATP5F1E|NDUFB3|NDUFB2|NUBPL|FAHD1|NDUFAF1|SLC25A27|NDUFS6|ND4|ND6	http://www.reactome.org/cgi-bin/eventbrowser_st_id?ST_ID=R-BTA-1428517
Thermogenesis	KEGG PATHWAY	0.00191031	0.0320412	SMARCC2|NDUFB3|NDUFB2|FRS2|NDUFAF7|NDUFAF1|TSC2|UQCRB|RPS6KB1|NDUFA10|ND4|ND6|NDUFC1|SIRT6|COA6|CREB1|ADCY7|KRAS|RPS6KA3|RPS6KA6|ACSL3|ATP5F1E|ACSL4|COX18|NDUFS6|PRKACB|COX11|RHEB|COX7B|COX16|ATF2	http://www.genome.jp/kegg-bin/show_pathway?bta04714/bta:541140%09red/bta:516925%09red/bta:504290%09red/bta:615979%09red/bta:768072%09red/bta:3283888%09red/bta:282323%09red/bta:510509%09red/bta:3283886%09red/bta:338073%09red/bta:616871%09red/bta:282289%09red/bta:535416%09red/bta:404181%09red/bta:100138312%09red/bta:327713%09red/bta:281713%09red/bta:528204%09red/bta:538624%09red/bta:536628%09red/bt…
Thyroid hormone signaling pathway	KEGG PATHWAY	0.00167419	0.029382	NCOA3|HDAC2|SLC9A1|PIK3CA|MED30|MED17|TBC1D4|ITGAV|PIK3R1|MAP2K2|MAP2K1|MED13|KAT2A|MED4|PRKACB|MDM2|RHEB|TSC2|KRAS	http://www.genome.jp/kegg-bin/show_pathway?bta04919/bta:541140%09red/bta:515299%09red/bta:541303%09red/bta:540378%09red/bta:524868%09red/bta:528204%09red/bta:514420%09red/bta:504985%09red/bta:282323%09red/bta:317654%09red/bta:533199%09red/bta:282306%09red/bta:282307%09red/bta:510434%09red/bta:407223%09red/bta:281875%09red/bta:523707%09red/bta:534649%09red/bta:613879%09red
Toll Like Receptor 7/8 (TLR7/8) Cascade	Reactome	0.00331613	0.0467867	UBE2N|TAB2|TAB1|MAP3K1|CHUK|MAP3K7|IKBKG|MAPK9|ATF1|IRAK4	http://www.reactome.org/cgi-bin/eventbrowser_st_id?ST_ID=R-BTA-168181
Toll Like Receptor 9 (TLR9) Cascade	Reactome	0.00331613	0.0467867	UBE2N|TAB2|TAB1|MAP3K1|CHUK|MAP3K7|IKBKG|MAPK9|ATF1|IRAK4	http://www.reactome.org/cgi-bin/eventbrowser_st_id?ST_ID=R-BTA-168138
TP53 Regulates Transcription of DNA Repair Genes	Reactome	0.00242528	0.0373138	GTF2F1|POLR2B|POLR2D|POLR2C|CDK7|CCNT2|POLR2K|CCNK	http://www.reactome.org/cgi-bin/eventbrowser_st_id?ST_ID=R-BTA-6796648
TRAF6 mediated induction of NFkB and MAP kinases upon TLR7/8 or 9 activation	Reactome	0.00331613	0.0467867	UBE2N|TAB2|TAB1|MAP3K1|CHUK|MAP3K7|IKBKG|MAPK9|ATF1|IRAK4	http://www.reactome.org/cgi-bin/eventbrowser_st_id?ST_ID=R-BTA-975138
Transcriptional Regulation by TP53	Reactome	0.000656679	0.0152178	TIGAR|TAF13|CCNT2|RICTOR|NOC2L|TRIAP1|CNOT7|CNOT6|MTA2|POLR2D|POLR2C|POLR2B|POLR2K|TAF6|TAF5|GTF2F1|PIP4K2A|G6PD|TAF9|CDK1|CDK7|CCNK	http://www.reactome.org/cgi-bin/eventbrowser_st_id?ST_ID=R-BTA-3700989
Transport of Mature mRNA Derived from an Intronless Transcript	Reactome	0.00110325	0.0220512	AAAS|NUP107|NUP58|NUP37|NUP43|EIF4E|CPSF2|CPSF1	http://www.reactome.org/cgi-bin/eventbrowser_st_id?ST_ID=R-BTA-159231
Transport of Mature mRNAs Derived from Intronless Transcripts	Reactome	0.00110325	0.0220512	AAAS|NUP107|NUP58|NUP37|NUP43|EIF4E|CPSF2|CPSF1	http://www.reactome.org/cgi-bin/eventbrowser_st_id?ST_ID=R-BTA-159234
Transport of Mature Transcript to Cytoplasm	Reactome	0.00168439	0.029382	AAAS|NUP107|POLDIP3|NUP58|NUP37|NUP43|EIF4E|CPSF2|CPSF1	http://www.reactome.org/cgi-bin/eventbrowser_st_id?ST_ID=R-BTA-72202
Transport of small molecules	Reactome	0.000623368	0.0147385	FLVCR1|ATP6V1A|WWP1|NIPA2|HBG|SLC33A1|SLC4A7|ATP11C|MAGT1|SLC30A5|ADD3|ATP2C1|ATP7A|OSTM1|ASPH|SLC30A6|CAND1|ATP13A1|SPG7|GNG10|ABCB6|SLC35A3|ABCD3|TRPM7|SLC35A1|ATP6V0C|CLIC2|SLC38A2|ERLEC1|SLC9A6|MAIP1|SAR1B|NIPAL1|SLC41A2|SGK3|RNF185|SLC17A5|SLC3A2|PRKACB|ATP6V1C1|SLC35C1	http://www.reactome.org/cgi-bin/eventbrowser_st_id?ST_ID=R-BTA-382551
Transport to the Golgi and subsequent modification	Reactome	4.09929e-05	0.00162515	TMED7|CAPZA2|CAPZA1|KDELR1|ACTR10|COPE|TRAPPC2|COPZ1|BET1|COPB1|TRAPPC6B|SEC24A|PPP6R3|ACTR1A|MGAT1|B4GALT1|USO1|SAR1B|BET1L|MAN1A1|B4GALT6	http://www.reactome.org/cgi-bin/eventbrowser_st_id?ST_ID=R-BTA-948021
Ubiquitin mediated proteolysis	KEGG PATHWAY	8.85237e-08	9.50286e-06	ERCC8|MAP3K1|WWP1|UBE2D2|UBE2D3|UBE2D1|XIAP|UBE2Q2|FZR1|RCHY1|SKP2|UBE3A|CUL5|FANCL|CUL2|BIRC3|UBE2E1|UBE2R2|UBA6|UBA2|HERC4|UBA1|MDM2|ANAPC4|KLHL9|UBE4A|UBE2M|UBE2N|CDC27|UBE2B|UBE2W|UBA3	http://www.genome.jp/kegg-bin/show_pathway?bta04120/bta:514572%09red/bta:326583%09red/bta:519018%09red/bta:541003%09red/bta:518857%09red/bta:514386%09red/bta:540378%09red/bta:767834%09red/bta:518834%09red/bta:540660%09red/bta:512647%09red/bta:535287%09red/bta:533136%09red/bta:540733%09red/bta:614512%09red/bta:613343%09red/bta:523962%09red/bta:530333%09red/bta:535219%09red/bta:615599%09red/bta:507…
Ub-specific processing proteases	Reactome	0.00228594	0.0363881	USP8|TGFBR1|SKP2|TAB1|HGS|USP37|MAP3K7|USP16|IKBKG|CCP110|USP15|VDAC3|TOMM70|USP33|TOMM20	http://www.reactome.org/cgi-bin/eventbrowser_st_id?ST_ID=R-BTA-5689880
Vesicle-mediated transport	Reactome	8.72482e-08	9.50286e-06	TRAPPC2|NECAP1|RAB39B|NECAP2|ARL1|HBG|AP1S3|COPS4|CHMP2B|KIF11|AP1S2|DENND4C|STAM|SAR1B|UBQLN1|TMED7|BET1|FZD4|VPS25|ACTR10|ARF6|AP2M1|RAB18|GOLGA4|TRAPPC13|BET1L|VPS54|COPZ1|ARFIP2|COPS2|COPE|TMF1|KIF18A|CHM|HGS|SEC24A|PPP6R3|PLA2G4A|CAPZA2|CAPZA1|SCOC|RAB33B|KIF5B|SNAP23|TRAPPC6B|ACTR1A|RAB27A|COPB1|USO1|KDELR1|KIF20B|TBC1D15	http://www.reactome.org/cgi-bin/eventbrowser_st_id?ST_ID=R-BTA-5653656
Viral carcinogenesis	KEGG PATHWAY	0.000615527	0.0147385	HDAC2|HDAC5|GTF2A2|KAT2A|VDAC3|IKBKG|HIST2H2BE|GTF2A1|PMAIP1|GSN|GTF2E1|SKP2|PIK3CA|UBE3A|RB1|PIK3R1|CHEK1|DDX3X|RBL2|GTF2H3|GTF2H2|CREB1|MDM2|RASA2|KRAS|BoLA|TBPL1|CASP8|JSP.1|CDK1|PRKACB|ATF2|CCR5	http://www.genome.jp/kegg-bin/show_pathway?bta05203/bta:541140%09red/bta:533294%09red/bta:537985%09red/bta:513678%09red/bta:519018%09red/bta:282323%09red/bta:282306%09red/bta:282307%09red/bta:540378%09red/bta:507481%09red/bta:540525%09red/bta:533136%09red/bta:533050%09red/bta:785612%09red/bta:511829%09red/bta:281855%09red/bta:281713%09red/bta:514420%09red/bta:613818%09red/bta:497017%09red/bta:504…
Yersinia infection	KEGG PATHWAY	0.000196524	0.00592908	MAP3K7|MAP2K2|MAP2K1|IKBKG|CRK|PIK3CA|ARF6|PIK3R1|MAPK8|MAPK9|IRAK4|PKN2|CHUK|WAS|RPS6KA3|RPS6KA6|PIP5K1C|TAB2|TAB1|ROCK1|ROCK2|WIPF1|ACTR3	http://www.genome.jp/kegg-bin/show_pathway?bta05135/bta:534125%09red/bta:281597%09red/bta:533199%09red/bta:282306%09red/bta:282307%09red/bta:785911%09red/bta:511190%09red/bta:519958%09red/bta:512841%09red/bta:539941%09red/bta:281855%09red/bta:508819%09red/bta:540304%09red/bta:107131173%09red/bta:100294979%09red/bta:519754%09red/bta:281073%09red/bta:540203%09red/bta:526227%09red/bta:510434%09red/b…
#Term	Database	P-Value	Corrected P-Value	Input	Hyperlink
antiporter activity	Gene Ontology	0.0007583	0.0164596	SLC35C1|SLC35E3|SLC25A30|SLC25A14|SLC25A11|SLC35A1	http://amigo.geneontology.org/amigo/term/GO:0015297
apoptotic process	Gene Ontology	0.000440205	0.011114	PRDX3|UBE2D3|SAV1|ZMAT3|DRAM2|BCLAF1|NOC2L|RPS6KB1|MAP3K7|ATG5|DLC1|TGFBR1|RAD21|SMNDC1|TIGAR|SH3GLB1|OPA1|RFK|BIRC3|CAAP1|TAX1BP1|RPS6KA3|TNFAIP8|OGT|PUF60|CASP8|C1D|CDK1|MINDY3|TMEM214|CKAP2	http://amigo.geneontology.org/amigo/term/GO:0006915
ATP binding	Gene Ontology	9.38075e-19	6.42849e-16	UBE2Q2|ZRANB3|DARS|STK11|PLK4|CDK17|DHX15|ATP2C1|KIF2A|SMCHD1|PIK3CA|MAP3K1|MAP3K7|FGR|LIG4|CSNK1D|WEE1|NADK2|PIP4K2A|IRAK4|DHX8|IARS|DDX3X|VRK2|WRN|SCYL2|CENPE|UBE2R2|ADCY7|DHX29|ATP2B1|PMS1|PIK3C3|STK17B|UBA2|DNAJA1|N4BP2|UCKL1|KIF5B|DDX46|PPIP5K2|EIF2AK1|MYO5A|TOP2A|RTCA|STRADB|RECQL5|ABCE1|ATP6V1A|YME1L1|UBE2D2|UBE2D3|NUBPL|UBE2D1|SHPRH|DHX36|CHD1|NEK7|NEK4|NEK3|MTREX|DDX52|SGK3|STK26|JAK2|SM…	http://amigo.geneontology.org/amigo/term/GO:0005524
autophagosome	Gene Ontology	0.00194903	0.0324636	C8H9orf72|UBQLN1|SNAP29|UBQLN4|OSBPL7|TP53INP1|VPS11|ATG5|RAB12|PIP4K2A|TMEM230	http://amigo.geneontology.org/amigo/term/GO:0005776
autophagosome assembly	Gene Ontology	0.000576593	0.0138991	TRAPPC8|VMP1|TMEM41B|RAB33B|RAB1A|RAB1B|UBQLN1|STX12|TP53INP1|ATG5|PIK3C3	http://amigo.geneontology.org/amigo/term/GO:0000045
autophagy	Gene Ontology	0.000277133	0.00764028	C8H9orf72|ARFIP2|DRAM2|RAB39B|VPS39|TIGAR|VMP1|VPS11|ATG4C|ATG4A|TM9SF1|ATG5|GPR137	http://amigo.geneontology.org/amigo/term/GO:0006914
catalytic step 2 spliceosome	Gene Ontology	0.000461198	0.0115831	DHX8|SYNCRIP|SF3B6|RALY|PLRG1|SF3B1|ZCCHC8|SLU7|MTREX|PPIL3|PPWD1|LSM3|CWC22|CDC40	http://amigo.geneontology.org/amigo/term/GO:0071013
cell cycle	Gene Ontology	0.000371702	0.00974347	HACE1|PPP1CB|MCTS1|THAP5|ANAPC15|RPS6KB1|SUV39H2|BRCC3|RAB11A|PCNP|MCM8|NEDD1|CKAP2|VRK1|KLHL9|NUDC|ERH|ANAPC4|HMG20B|PPP1CC	http://amigo.geneontology.org/amigo/term/GO:0007049
cell division	Gene Ontology	3.19753e-06	0.000187055	RAN|MIS12|KIF2A|CDC7|TIPIN|ANAPC15|GNAI2|SMC3|NUDC|RB1|HAUS1|ARPP19|KNL1|USP37|VRK1|RAD21|BRCC3|USP16|ZWILCH|ANAPC4|KLHL9|RBBP8|PPP1CB|PPP1CC|CDC27|FZR1|CDK1|NEDD1|SPC25	http://amigo.geneontology.org/amigo/term/GO:0051301
cellular response to DNA damage stimulus	Gene Ontology	4.61381e-08	5.67499e-06	PARG|ERCC8|PMAIP1|ZRANB3|STK11|TIGAR|ZMAT3|IKBKG|FMR1|SHPRH|NEK4|ETAA1|OTUB1|UBQLN4|SMC6|FBXO45|ZBTB38|TOP2A|UFL1|CTLA4|MCTS1|PSME4|UBA6|USP16|UBA1|APLF|MCM8|XIAP|BOD1L1|ALKBH8|CCNK|SLF1|WDR76	http://amigo.geneontology.org/amigo/term/GO:0006974
cellular response to leukemia inhibitory factor	Gene Ontology	9.76021e-06	0.000482678	HELLS|SIRT1|GCLM|GNPNAT1|ARID5B|B3GNT2|SNX10|RIF1|MTF2|NUP35|BCLAF1|CREB1|LAPTM5|UBXN2A|PDCD10|RNF138|EED|FZD4|SMARCA5|SRSF3	http://amigo.geneontology.org/amigo/term/GO:1990830
cellular response to UV	Gene Ontology	0.00235064	0.0367297	ZBTB1|POLK|USP47|NOC2L|TP53INP1|PBK|PIK3R1|EIF2S1|DHX36	http://amigo.geneontology.org/amigo/term/GO:0034644
centriolar satellite	Gene Ontology	2.21506e-06	0.000139811	LRIF1|PIBF1|IL4R|C2CD5|SPAG9|ITGB1BP1|KIF5B|DDHD2|ZNF365|SSX2IP|CEP290|CCDC14|G6PD|SASS6|TAF1D|HOOK3|ODF2L|NUDT21|CEP55|CEP97|PIK3R5	http://amigo.geneontology.org/amigo/term/GO:0034451
centriole	Gene Ontology	7.22831e-08	8.45712e-06	PLK4|DCTN1|KIF2A|MPHOSPH9|SCLT1|POC1B|CEP162|CEP120|CETN3|CEP135|TOP2A|ODF2L|SASS6|MDM1|CEP83|NEDD1|CEP350|KIF3A|NIN|CEP170|CNTLN|SAXO2|ROCK1|CEP290|TUBG1|CEP76|CCDC88A	http://amigo.geneontology.org/amigo/term/GO:0005814
centrosome	Gene Ontology	7.10741e-13	2.4353e-10	DPF2|CEP85L|AAAS|SPAST|IFT80|SERINC5|CETN3|PLK4|CEP57L1|HAUS3|TXNDC9|PRKAR2B|GEN1|ROCK2|MDM1|FOPNL|LRRCC1|DCTN1|GNAI2|PPP4R3B|YPEL5|SCLT1|PPP2R3C|POC1B|PHAX|CEP120|DYNC1I2|HAUS2|MIB1|HAUS1|CEP135|PPP1R12A|CEP57|HNMT|HMMR|CLIC4|IFT74|DDX3X|CCDC88A|ODF2L|WRN|CEP44|PKN2|ORC2|CEP290|AHI1|BRCA2|NUMA1|KAT2A|CCP110|PCGF5|USP33|MZT1|CEP350|TMEM67|NIN|CNTLN|CEP170|CSPP1|CEP162|KIF2A|SNAP29|BBS7|BOD1L1|TUB…	http://amigo.geneontology.org/amigo/term/GO:0005813
centrosome duplication	Gene Ontology	0.00212755	0.0345962	BRCA2|USP33|CEP192|CHORDC1|ROCK2	http://amigo.geneontology.org/amigo/term/GO:0051298
cholesterol biosynthetic process	Gene Ontology	0.000339767	0.00900476	LBR|IDI1|G6PD|PMVK|INSIG2|HMGCR|INSIG1|CYP51A1|HSD17B7	http://amigo.geneontology.org/amigo/term/GO:0006695
chromatin	Gene Ontology	9.66867e-05	0.00333674	HMGN4|RBL2|PARPBP|STAG2|WAPL|SMC3|SUV39H2|PDS5A|RB1|PDS5B|PPP1R10|WDR43|STAG1|RAD21|DSCC1|ORC5|CHEK1	http://amigo.geneontology.org/amigo/term/GO:0000785
chromatin binding	Gene Ontology	1.27476e-07	1.27396e-05	SMARCC2|KDM1B|MTF2|FAM208A|MSH2|POLR2B|PHC3|KAT2A|RING1|SATB2|RAD17|NUDT21|CCNT2|CEBPB|HCFC2|ASXL1|NAP1L1|SMC3|NAP1L5|MEIS1|KDM6A|PRIMPOL|PWWP2A|SMARCAD1|CAMTA2|FANCM|ASF1A|MTA2|TOP2A|HELLS|PBRM1|IFT74|TFAM|SIRT6|STAG1|RAD21|STAG2|SP3|LDB1|SKIL|ZNF93|ING5|ZEB1|ATAD2B|URI1|ARID3A|ZNF445|PSIP1|TAF2|MBTD1|DNAJC2|CDK1|SUPT5H|GABPA|RNF2|ATF2	http://amigo.geneontology.org/amigo/term/GO:0003682
chromosome, telomeric region	Gene Ontology	0.00343756	0.0480758	RAD17|HAT1|SMC5|SMC6|WRN|EID3|RIF1|DHX36	http://amigo.geneontology.org/amigo/term/GO:0000781
cis-Golgi network	Gene Ontology	0.000100308	0.00338858	SCFD1|GOSR1|PIK3R1|COG3|RAB29|TRAPPC6B|GOLGA5|UBXN2A|HOOK3|TRIP11|KDELR1	http://amigo.geneontology.org/amigo/term/GO:0005801
condensed nuclear chromosome	Gene Ontology	0.00147316	0.0272848	NIFK|ADD3|LRPPRC|TOPBP1|TUBG1|RAD50|AGO3	http://amigo.geneontology.org/amigo/term/GO:0000794
cysteine-type endopeptidase activity	Gene Ontology	6.76571e-05	0.0025159	ATG4C|CTSS|USP1|USP47|USP46|USP42|USP38|ATG4A|USP16|USP15|USP33|MALT1|USP37	http://amigo.geneontology.org/amigo/term/GO:0004197
cytoplasm	Gene Ontology	6.5155e-31	7.81371e-28	RNF14|UBE2Q2|SUMO1|TMCO1|AGL|SRSF10|ANKIB1|PPP4R3B|PIK3CA|PRNP|RNF111|WEE1|IRAK4|SLC38A2|FXR1|PIK3C3|UBE4A|TRAPPC2|ERI1|ARHGAP12|TCF12|KLC4|SAP25|HSD17B11|UBE2D1|PUM2|KRR1|CRIPT|GPRASP2|WDR47|KYAT3|HNMT|SENP6|BRCC3|CHUK|ARL5A|ARL5B|GSTO2|GZMB|PSMD12|MYBBP1A|EMC2|CAPNS1|SESN3|SMAD5|RAP1A|XIAP|TRIM58|AKAP11|DCTN1|CDC7|NEDD8|PHAX|NEDD1|SMC2|NT5C3A|ARF6|PYROXD1|STYX|CEP44|CNEP1R1|TBCK|TBCC|CMTR2|IPO1…	http://amigo.geneontology.org/amigo/term/GO:0005737
cytoplasmic microtubule organization	Gene Ontology	0.000983698	0.0203397	CCDC88A|SPAST|PCM1|SLK|TUBG1|HOOK3|CLIP4|CRIPT|DCTN1|TUBGCP5	http://amigo.geneontology.org/amigo/term/GO:0031122
cytoplasmic ribonucleoprotein granule	Gene Ontology	0.00109532	0.0220512	SNRPB2|BARD1|POLDIP3|ROCK2|LIG4|FXR1|UPF2|FMR1|KHNYN|ZC3H12C|POLI	http://amigo.geneontology.org/amigo/term/GO:0036464
cytoplasmic stress granule	Gene Ontology	0.00114852	0.0228609	C8H9orf72|LARP4|NUFIP2|MCRIP1|ROCK1|PUM2|PUM1|MBNL1|EIF4E|DDX3X|EIF2S1|DHX36	http://amigo.geneontology.org/amigo/term/GO:0010494
cytosol	Gene Ontology	1.55861e-48	3.73833e-45	RNF14|RNF13|STK11|MOCS2|PDCD10|COMMD8|CDC73|RAD51C|ZFYVE16|PIK3R5|FAM114A2|ZC3H15|RNF111|PPHLN1|FBXO11|TCOF1|TFE3|C2CD5|SP4|AP5M1|FXR1|OSBPL8|OPA1|PIK3C3|GBA2|AKAP7|DBNL|POGLUT1|SNAP29|CEP290|RASGRP1|ATP6V1A|TBCC|RAB6A|PUM2|SETBP1|DENND4C|XPO1|PANK3|WDR44|WDR26|FBXL17|HNMT|HMMR|SENP6|ZEB1|PREPL|POLR2D|RING1|NBEAL1|MINDY2|GOSR1|ANKRA2|SNIP1|SMAD5|OTUD4|RAP1B|NDUFAF1|AKAP11|AP1AR|NEDD8|NCOA3|GDAP1|…	http://amigo.geneontology.org/amigo/term/GO:0005829
DNA binding	Gene Ontology	6.33275e-07	4.89971e-05	TMPO|ZFX|RTF2|MTF2|RFC1|PDS5B|ZFAND6|PUF60|RBMS1|SETBP1|THAP12|ZNF181|WDHD1|SHPRH|ZBED5|CEBPB|ZFAT|ZNF146|ASXL1|ZNF148|ZHX1|BCLAF1|BCLAF3|LIG4|ZBTB38|MBD6|TIPIN|ZNF345|MRE11|SMARCAD1|RYBP|SETDB2|SURF6|ZNF184|DDX3X|JRKL|TFEC|TBL1XR1|ARID2|PBRM1|CREB1|CARF|POLR2E|POLR2F|POLR2C|POLR2B|GPBP1|GTF2F1|KDM5C|ZNF292|BTAF1|POLR2K|THAP5|TAF6|SUPT6H|ZNF526|LIN9|TAF1D|PARPBP|ZNF280C|AKAP9|C1D|ERCC6L2|REV3L|AD…	http://amigo.geneontology.org/amigo/term/GO:0003677
DNA duplex unwinding	Gene Ontology	0.000277133	0.00764028	DDX3X|ZRANB3|SUB1|MRE11|POT1|RECQL|NBN|RAD50|SMARCAD1|FANCM|MCM8|DHX36|DSCC1	http://amigo.geneontology.org/amigo/term/GO:0032508
DNA helicase activity	Gene Ontology	0.00168439	0.029382	DDX3X|ZRANB3|SUB1|MRE11|NBN|RAD50|SMARCAD1|DHX36|MCM8	http://amigo.geneontology.org/amigo/term/GO:0003678
DNA repair	Gene Ontology	1.94794e-06	0.000126749	RAD17|ZRANB3|USP1|RFC1|UBE2D3|PDS5B|ETAA1|USP45|SLF1|SMC3|PARPBP|FANCL|ASF1A|CHEK1|PNKP|PDS5A|PSME4|BRCC3|PAXIP1|RECQL|UCHL5|RAD51C|UBE2B|ERCC6L2|EID3|RAD50|UBE2W	http://amigo.geneontology.org/amigo/term/GO:0006281
DNA-dependent ATPase activity	Gene Ontology	0.00283892	0.0426906	ZRANB3|MSH2|CDK7|SMARCAD1|HLTF|RAD51C|BTAF1	http://amigo.geneontology.org/amigo/term/GO:0008094
double-strand break repair via homologous recombination	Gene Ontology	6.98556e-05	0.00257767	RBBP8|RAD54B|PSMD14|SMC5|MMS22L|GEN1|SFR1|BRCA2|RECQL|NBN|RNF138|MCM8|RAD51C|RMI1|NABP1	http://amigo.geneontology.org/amigo/term/GO:0000724
endoplasmic reticulum	Gene Ontology	6.22774e-09	9.63692e-07	RNF13|TMCO1|ERGIC2|ATP2C1|SQLE|DLG4|TPD52|CCDC88A|PRNP|SPTLC1|FAM172A|P4HB|TOR1AIP2|DNAJA1|RNF185|ACSL3|TRAPPC2|ACSL4|KDELR1|YIPF4|CYB5R4|SEC62|GOLT1B|SLC9A1|UBXN2A|DNAJB14|JAGN1|ZFAND2B|COL4A3|INSIG1|PTPN2|SLC39A6|KDSR|HACD4|TMEM214|EMC2|ANKRD13C|SMIM14|CLCC1|CNBP|TMED7|TMED5|HACE1|SNX10|ASPH|NDFIP2|NDFIP1|SACM1L|UTP15|SGPP1|NUS1|COL4A3BP|ATP8A1|USO1|ALG10|SAR1A|SAR1B|YTHDC2|TRAPPC6B|PPP1R15B|TM…	http://amigo.geneontology.org/amigo/term/GO:0005783
endoplasmic reticulum membrane	Gene Ontology	1.0273e-08	1.49332e-06	MSMO1|HSD17B12|ERAP1|PGAP2|HMGCR|SMIM14|SERINC1|SEC61A2|CLCC1|SC5D|TMED5|LBR|SEC23A|SRPRA|VMA21|SCD|NFE2L1|VRK2|ASPH|PGAP1|UBQLN4|ATP6AP2|CHPT1|SACM1L|DNAJB14|TRIQK|CISD2|NUS1|UFL1|TMEM170A|SGPP1|PIGF|FMO5|ALG6|CYP4V2|CYP51A1|TMEM38B|SEC24A|TMX3|STARD3|RNF13|APOO|SAR1B|TMEM41B|SLC9A1|TMEM67|KDSR|RHEB|HACD4|ORMDL1|MOGS|CEPT1|TMEM50B|NCLN|TLR3|AGPAT5|UBA5|JAGN1|TMTC2|TMEM214|TMX1|KDELR1|PSKH1	http://amigo.geneontology.org/amigo/term/GO:0005789
endoplasmic reticulum to Golgi vesicle-mediated transport	Gene Ontology	1.2e-05	0.000558876	TMED7|TRAPPC8|BET1|GOSR1|USO1|SPAST|COPE|COG3|RAB1B|ERGIC2|SEC22A|TRAPPC6B|TRAPPC2|SEC24A|COPB1|SAR1A|SAR1B|KDELR1|TMED5	http://amigo.geneontology.org/amigo/term/GO:0006888
endosome organization	Gene Ontology	0.00168439	0.029382	USP8|TMEM127|WASHC4|SNX10|HOOK3|HOOK1|VPS11|CHMP2B|PI4K2B	http://amigo.geneontology.org/amigo/term/GO:0007032
ESC/E(Z) complex	Gene Ontology	0.000273497	0.00764028	SIRT1|HDAC2|MTF2|EZH1|SUZ12|AEBP2|EED	http://amigo.geneontology.org/amigo/term/GO:0035098
establishment of cell polarity	Gene Ontology	0.00185363	0.0315018	RAB11FIP2|NEK3|STK11|UST|CRK|WEE1|RICTOR	http://amigo.geneontology.org/amigo/term/GO:0030010
fibrillar center	Gene Ontology	0.000106994	0.00353967	ICK|RPS6KA6|MBD6|SNRPB2|TCOF1|WDR43|IP6K1|PLRG1|DDX46|EXOSC8|TERF1|MAP3K14|HERC4|UTP15|USO1|COIL|CD2AP|DUSP11|SMARCA5|MALT1|DCLRE1A	http://amigo.geneontology.org/amigo/term/GO:0001650
GDP binding	Gene Ontology	0.00194619	0.0324636	RAP2C|RHEB|RHEBL1|RAB28|RAB29|RRAS2|RAP1B|RIT1|TRIM23|RAB18|RAP1A|RAB12	http://amigo.geneontology.org/amigo/term/GO:0019003
Golgi apparatus	Gene Ontology	1.2489e-11	3.32832e-09	GNPTAB|PPP2R3C|ERGIC2|PDCD10|SLC30A6|B3GNT5|B3GNT2|ZNF148|PRNP|FAM114A2|GOLGA4|PPHLN1|SCAMP2|CCDC88A|B3GALT2|SCAMP1|TMF1|PRMT5|CEP83|USP33|TEPSIN|ACSL3|SYAP1|PLEKHA3|MYO5A|KDELR1|YIPF4|RASGRP1|PNRC2|SERINC5|MMGT1|RAB6A|DOCK4|ARFGAP2|RXYLT1|DNM2|MPHOSPH9|ATP2C1|WDR44|FAM241A|TSC2|STK26|SLC35A1|SLC35A3|B4GALT1|FNDC3A|CTLA4|WWOX|UBA5|GALNT7|YIPF3|PREPL|TMEM214|HDAC5|AP1AR|CCDC186|TMED7|TMED5|DRAM2|S…	http://amigo.geneontology.org/amigo/term/GO:0005794
Golgi membrane	Gene Ontology	1.62964e-12	5.21159e-10	CLCC1|UGCG|PGAP2|PI4KB|NUMA1|ARL1|MMGT1|ROCK1|ADAM10|GOLT1B|ARFGAP2|LEPROT|SNAP29|ATP2C1|COPZ1|B3GNT5|TMCO1|SEC23A|B3GNT2|RHEB|APOO|BLZF1|SCAMP1|GNPTAB|CSNK1D|CHPT1|GOLGA5|QPCTL|SLC35C1|SCAMP2|ST3GAL6|B3GALT2|COPE|RAB1A|COG6|SH3GLB1|MGAT1|HACE1|SEC24A|ARFGEF1|RNF13|SAR1A|PLA2G4A|GALNT7|CHST7|GALNT3|KDELR1|DBNL|SACM1L|TRIM23|TMEM50B|MGAT4A|COPB1|TMEM167B|TMEM167A|GOSR1|RGP1	http://amigo.geneontology.org/amigo/term/GO:0000139
Golgi organization	Gene Ontology	8.39159e-05	0.00300406	TMED7|TRAPPC8|VMP1|HACE1|DNAJC28|ARL1|LYSMD3|BLZF1|HOOK1|ATL2|RAB1A|PI4K2B|GOLGA5|RAB29|USO1|TMED5|ARFGEF1	http://amigo.geneontology.org/amigo/term/GO:0007030
Golgi ribbon formation	Gene Ontology	0.00149928	0.0274372	TRIP11|TMED5|NUMA1|VAMP4|PRMT5	http://amigo.geneontology.org/amigo/term/GO:0090161
GTP binding	Gene Ontology	7.92877e-06	0.000422603	RAB39B|RAP2C|ARL1|RRAS2|RAB6A|RIT1|RHOT1|DNM2|RNGTT|GNAI2|RABL3|EIF2S3|RHEBL1|RAB18|RAN|ARF6|RAB11A|DNAJC27|GPN1|HBS1L|ARL13B|ANXA6|RAB1A|RAB1B|GBP4|RAP1B|RAP1A|OPA1|SAR1A|SAR1B|TRIM23|ARL5A|ARL5B|RAB27A|RAB12|RAB33B|RAB28|GFM1|GFM2|SRPRA|ATL2|TUBG1|MFN1|GNA13|RAB29|DNM1L|RHEB|TUBE1	http://amigo.geneontology.org/amigo/term/GO:0005525
GTPase activity	Gene Ontology	8.9145e-08	9.50286e-06	MUT|RAB39B|ARL1|RRAS2|RAB6A|RIT1|RHOT1|DNM2|GNAI2|RABL3|EIF2S3|RHEBL1|RAB18|RAN|GNG10|ARF6|RAB11A|DNAJC27|GPN1|HBS1L|RAP2C|DDX3X|RAB1A|RAB1B|GBP4|RAP1B|RAP1A|SAR1A|SAR1B|TRIM23|RAB27A|RAB12|RAB33B|RAB28|GFM1|GFM2|SRPRA|TBCC|ATL2|TUBG1|MFN1|GNA13|RAB29|DNM1L|RHEB|TUBE1	http://amigo.geneontology.org/amigo/term/GO:0003924
histone acetylation	Gene Ontology	0.000164501	0.00512409	DPF2|NCOA3|TAF1|CLOCK|NAA50|EPC2|BMI1|RSF1|ING5|TAF6	http://amigo.geneontology.org/amigo/term/GO:0016573
histone acetyltransferase activity	Gene Ontology	0.00136026	0.0259774	DPF2|NCOA3|CLOCK|KAT8|EPC2|KAT5|RSF1|TAF9	http://amigo.geneontology.org/amigo/term/GO:0004402
histone binding	Gene Ontology	5.57764e-05	0.00209031	DPF2|SMARCC2|DEK|SMARCA5|NAP1L1|NOC2L|NAP1L5|JAK2|PHC3|PWWP2A|ASF1A|SIRT1|RSF1|USP16|MYSM1|KAT8|SUPT6H|TBL1XR1|MBTD1|KAT5|DNAJC2|ANP32E|ATAD2B	http://amigo.geneontology.org/amigo/term/GO:0042393
histone deacetylase binding	Gene Ontology	0.000212329	0.00622754	SMG5|CEBPB|NR2C1|MIER3|HDAC5|MIER1|PKN2|DDX20|KAT2A|HDAC2|CAMTA2|MTA2|NKX3-1|BRMS1L|NUDT21|ANKRA2|DHX36|TOP2A	http://amigo.geneontology.org/amigo/term/GO:0042826
identical protein binding	Gene Ontology	7.24999e-07	5.43409e-05	ZDHHC17|FGFR1OP2|GNPDA2|CASP8AP2|PLK4|SAV1|TIGIT|UBQLN4|NUDT21|CREBZF|MBIP|PRNP|CCDC91|DYNLT3|MKLN1|MTMR2|DHX8|BRCA2|SPAG9|DAAM1|CENPC|CREB1|PRMT5|KLHL2|COIL|MDM2|RBBP8|KIF5B|PUF60|MITD1|CD2AP|TLR3|MALT1|ALDH5A1|MYO5A|RASGRP1|KHDRBS1|EDC3|EXOSC8|EED|LUC7L|EMSY|SUB1|PIK3R1|HINT3|ATP5IF1|SIRT1|GNPNAT1|MRE11|RNF41|SGTA|ZNF24|DLAT|UBA3|GSTO2|TAF5|SAFB2|MUT|TCERG1|NAMPT|XIAP|CCR5|PSTPIP1|IKZF2|SNX16|A…	http://amigo.geneontology.org/amigo/term/GO:0042802
insulin receptor binding	Gene Ontology	0.00310236	0.0448254	SNX2|SNX4|CCDC88A|PTPN11|PIK3R1|PHIP	http://amigo.geneontology.org/amigo/term/GO:0005158
integral component of mitochondrial outer membrane	Gene Ontology	0.00147316	0.0272848	RHOT1|MFF|GDAP1|ARMCX3|MFN1|ABCB6|TOMM20	http://amigo.geneontology.org/amigo/term/GO:0031307
intracellular protein transport	Gene Ontology	1.7721e-09	3.4003e-07	SNX2|SYTL2|ARL1|RAB6A|STXBP3|VPS11|AP1S2|SAR1A|RAB18|TMED7|TMED5|SNX13|SEC23A|FAM91A1|STAM2|ARF6|RABL3|AP2M1|DNAJC27|NAPA|EVI5|VPS26A|SNX10|COPZ1|ARFIP2|APPBP2|COG3|RAB1B|C19H17orf75|TRIM23|RAB1A|AP4E1|SEC24A|TLK1|SAR1B|ARL5A|ARL5B|TBCK|VPS39|STX2|SLU7|STX7|COPB1|USO1|TBC1D17|TBC1D15	http://amigo.geneontology.org/amigo/term/GO:0006886
kinetochore	Gene Ontology	0.000528458	0.0130001	XPO1|KAT8|DCTN1|CENPI|CENPH|CENPE|NUP107|KIF18A|DYNLT3|NUP43|PPP1R12A|NUP37|FBXO28|PHF2	http://amigo.geneontology.org/amigo/term/GO:0000776
kinetochore assembly	Gene Ontology	0.00212755	0.0345962	CENPK|MIS12|CENPE|CENPC|CENPH	http://amigo.geneontology.org/amigo/term/GO:0051382
lysosomal membrane	Gene Ontology	0.000870757	0.018401	TM4SF5|FNIP1|DRAM2|TMEM106B|ITFG2|SPAG9|VPS39|SLC17A5|TM9SF1|RNF13|GPR137|VPS11|ATP6AP2|LAPTM5|WDR24|CLN3|WDR81|SPPL2A|CCZ1|AP5M1|TRIM23	http://amigo.geneontology.org/amigo/term/GO:0005765
magnesium ion binding	Gene Ontology	1.95528e-06	0.000126749	MSH2|STK11|GEN1|LATS1|ATP11C|ATP11B|ATP11A|DHX36|PPM1A|PPM1B|IDH3G|RAN|NT5C3A|MAP3K7|STK26|PGP|WEE1|IRAK4|TOP2A|ICK|WRN|ATP8A1|NUDT12|PDP1|UBA2|PAPOLA|TDP2|RPS6KA3|MTHFD2|RPS6KA6|SUCLA2|TDG|DXO|PRKACB|AASDHPPT	http://amigo.geneontology.org/amigo/term/GO:0000287
manganese ion binding	Gene Ontology	0.000277133	0.00764028	PPM1B|PPM1A|WRN|MRE11|GALNT3|PAPOLA|MGAT1|PRIMPOL|B4GALT1|ATP2C1|GALNT1|TDP2|ADPRM	http://amigo.geneontology.org/amigo/term/GO:0030145
maturation of 5.8S rRNA	Gene Ontology	0.000535269	0.0131004	RPF1|EIF6|MPHOSPH6|MTREX|C1D|RRP15	http://amigo.geneontology.org/amigo/term/GO:0000460
mediator complex	Gene Ontology	2.97733e-05	0.00122071	MED28|CDK19|MED21|MED30|MED22|MED25|BCLAF1|BCLAF3|MED13|MED17|MED4|CCNC|MED7	http://amigo.geneontology.org/amigo/term/GO:0016592
membrane	Gene Ontology	3.1917e-06	0.000187055	MSMO1|MED28|VMP1|PI4KB|PI4KA|SERINC5|NIPA2|RRAS2|SERINC1|RAP1B|SEC62|FABP6|SC5D|ACSL4|DNM2|LHFPL5|CAMLG|TSC2|SUCO|RHEBL1|PPM1B|PPM1A|SRPRA|PIK3CA|TM9SF1|DDHD2|PDE3A|NBEA|JAK2|PNPLA4|LMBRD2|DLC1|MTMR2|SGPP1|PCMTD2|PCSK7|TGFBR1|AUP1|COL4A3BP|ANXA6|TMEM127|MTM1|MFSD5|AP5M1|CPOX|OSBPL8|STK11|EDEM3|MTMR6|PIK3C3|DNAJA1|EXOC6|LYST|ACSL3|KHDRBS1|BBS7|ANKRA2|PLEKHA1|PLEKHA3|RNF141|DNM1L|MYO5A|RGP1|NBEAL1|…	http://amigo.geneontology.org/amigo/term/GO:0016020
metal ion binding	Gene Ontology	3.68213e-15	2.2079e-12	RNF14|HECTD1|RNF11|ZRANB3|ZRANB2|IDI1|RNF25|ZFX|IKBKG|ANKIB1|ZNF354A|ZNF146|ZNF148|RNF13|ZFYVE16|SELENOI|ZNF570|ZC3H15|PPP2R3C|MBNL1|MBNL2|ADCY7|ENPP4|RSPRY1|BAZ1A|ZNF674|NUPL2|ZC3H11A|MDM4|RNF19A|ZNF445|DNAJA1|PCGF5|LIMA1|ZNF569|ZNF568|ZNF567|ZKSCAN8|RNF40|ZNF197|CYB5R4|MBLAC2|ZNF184|METAP2|ZNF596|RBAK|SHPRH|PDE11A|YPEL5|GTF2E1|PPM1K|RNF138|TRPM7|CISD2|PDLIM5|ZNF181|ZC2HC1B|BRCC3|RNF41|ZC2HC1A|P…	http://amigo.geneontology.org/amigo/term/GO:0046872
methylated histone binding	Gene Ontology	0.00109532	0.0220512	KAT8|CHD1|MTF2|PYGO1|MBTD1|CXXC1|SUZ12|ZMYND11|FMR1|ING5|PHF2	http://amigo.geneontology.org/amigo/term/GO:0035064
midbody	Gene Ontology	4.76005e-05	0.00184145	USP8|KATNBL1|CEP55|TXNDC9|DNM2|GNAI2|YPEL5|ECT2|UHMK1|CLIC4|PKN2|CEP44|CENPE|ANLN|CENPC|SCCPDH|SH3GLB1|PIK3C3|KLHL9|TBCK|PPP1CC|SPAST|MITD1|CDK1	http://amigo.geneontology.org/amigo/term/GO:0030496
mitochondrial matrix	Gene Ontology	0.000641395	0.0150489	SARS2|CLPX|MUT|MTERF1|PRDX3|TEFM|LYRM7|ACADM|PDHX|PPM1K|TRMT5|NDUFA10|PRIMPOL|ACSS3|PDP1|DLAT|ACADSB|MAIP1|LACTB2|DLST|NSUN3|CDK1|GFM1	http://amigo.geneontology.org/amigo/term/GO:0005759
mitochondrial outer membrane	Gene Ontology	0.0020028	0.0330152	CISD2|PI4KB|SLC25A46|BCL2A1|RPS6KB1|SYNJ2BP|TIGAR|SH3GLB1|MSTO1|OPA1|VDAC3|DNM1L|VPS13C|ATF2	http://amigo.geneontology.org/amigo/term/GO:0005741
mitochondrion	Gene Ontology	1.21687e-11	3.32832e-09	PMAIP1|ALDH5A1|CASP8AP2|STK11|TIGAR|SLC25A11|CREBZF|TMEM126B|SYNJ2BP|MMADHC|PCF11|NDUFA10|NADK2|IREB2|MRPL33|SOD1|SCCPDH|BCAT1|HSDL1|HSDL2|URI1|DNAJA1|MTCH1|ACSL4|ELK3|UBB|STARD3|ABCE1|DBT|NIT1|NUBPL|SLC25A36|ACADM|DHX36|PDHX|APOO|ISCA2|ABHD10|HAUS3|PNPLA4|KYAT3|ATP5IF1|SIRT1|DLD|PDP1|PDP2|MRPL3|UBA1|MTHFD2|RPS6KA6|GFM2|ERCC6L2|CRLS1|COX11|TMEM126A|MTRF1L|LIPT1|APOOL|NDUFAF7|NDUFAF1|RHOT1|FECH|GD…	http://amigo.geneontology.org/amigo/term/GO:0005739
mitotic cell cycle	Gene Ontology	0.000359156	0.00946633	RECQL5|TUBG1|NEK4|WAPL|SETDB2|PLK4|AZI2|ARPP19|USP16|TUBE1|NUDT15|RNF2|TUBGCP5|PBK|PPP1R12A	http://amigo.geneontology.org/amigo/term/GO:0000278
mitotic spindle organization	Gene Ontology	0.00117859	0.0228895	INTS13|MAPKBP1|CENPH|SBDS|CENPE|NUF2|TUBG1|KIF2A|SPC25	http://amigo.geneontology.org/amigo/term/GO:0007052
mitotic spindle pole	Gene Ontology	0.000705265	0.0156628	YPEL5|NIN|KATNBL1|NUMA1|STAG2|SMC3|MAPKBP1|CDK5RAP2	http://amigo.geneontology.org/amigo/term/GO:0097431
mRNA binding	Gene Ontology	2.98142e-07	2.6056e-05	DHFR|FUBP1|SF3B1|PUM2|CNBP|THOC2|FMR1|NUDT21|ZC3H12C|RBM26|QKI|SUPT5H|PCF11|RBM15|PTBP2|METTL14|MYEF2|YTHDC1|KHDRBS1|HDLBP|FXR1|KHNYN|HNRNPLL|SYNCRIP|ZC3H11A|NANOS1|PAIP2|CSTF3|DXO|RBM27|TRA2B|YTHDF3	http://amigo.geneontology.org/amigo/term/GO:0003729
mRNA polyadenylation	Gene Ontology	0.000209189	0.00619432	CDC73|SYMPK|PAPOLA|PCF11|PAPD5|NUDT21|PAPOLG|CPSF2|CPSF1	http://amigo.geneontology.org/amigo/term/GO:0006378
mRNA splicing, via spliceosome	Gene Ontology	3.15202e-06	0.000187055	SNIP1|SF3B6|TXNL4A|CWC22|CWF19L2|PLRG1|PRPF40A|RBM10|METTL14|YTHDC1|LSM5|LSM3|ZCRB1|DBR1|SNRPE|RBM41|SNRPB2|PPP1CC|RSRC1|PRPF38A|PRPF38B|DDX46|TRA2B|RNPC3|CDC40	http://amigo.geneontology.org/amigo/term/GO:0000398
negative regulation of transcription by RNA polymerase II	Gene Ontology	8.37437e-06	0.000430822	NR3C1|SMARCC2|KDM1B|HDAC2|HDAC5|TCERG1|SATB2|SMAD5|MED25|ZBTB1|CNBP|RLIM|HHEX|BRMS1L|ZNF93|AEBP2|IKZF5|EED|NR1D2|PAXBP1|MDM2|SIRT6|IMPACT|FNIP1|STRN3|CDC73|NFE2L3|ZNF148|DNAJB1|ZHX1|RB1|STRAP|RBM10|KLF3|SUZ12|HCLS1|TCF25|ZNF268|SUV39H2|CEBPB|SIRT1|MIER3|RIF1|RBM15|KLF12|MIER1|SP3|BMI1|FOXS1|TBL1XR1|LDB1|SUPT5H|RYBP|PTPN2|PAWR|ZEB1|URI1|ZBTB14|MEPCE|ARID5B|DR1|NOC2L|MTF2|TDG|KAT5|ELK3|NKAP|NR2C1|K…	http://amigo.geneontology.org/amigo/term/GO:0000122
negative regulation of transcription, DNA-templated	Gene Ontology	2.65023e-05	0.00109596	DPF2|WWP1|COPS2|MTERF3|MESP1|ARID4A|RFX3|CBX3|CREBZF|CEBPB|KLF10|STRN3|ZBTB14|USP47|CLOCK|BCLAF1|ZBTB38|PHC3|ZBTB33|CNOT7|PPHLN1|SIRT1|SUV39H2|MYBBP1A|RSF1|ZNF24|LDB1|QARS|BTAF1|KAT8|ZNF639|MBTD1|KAT5|RING1|C1D|DEPDC1|NKX3-1|EID1|NAB1|KDM5C	http://amigo.geneontology.org/amigo/term/GO:0045892
negative regulation of translation	Gene Ontology	0.000865492	0.0183706	SYNCRIP|DDX3X|GZMB|NANOS1|EIF4E|PAIP2|FXR1|PCIF1|FMR1|CNOT7|DHX36|IREB2	http://amigo.geneontology.org/amigo/term/GO:0017148
non-motile cilium assembly	Gene Ontology	0.000576593	0.0138991	ARL13B|PIBF1|IFT80|EXOC5|PCM1|IFT74|BBS7|BBS10|CSNK1D|GORAB|KIF3A	http://amigo.geneontology.org/amigo/term/GO:1905515
nuclear body	Gene Ontology	2.14586e-06	0.000137249	YME1L1|MED7|CDC14A|PPWD1|ELF2|POLK|RMI1|INTS13|HACE1|HCFC2|ECT2|ITGB1BP1|LSM11|ZCCHC8|KNL1|FANCL|DHX8|ZBTB1|RIF1|SUZ12|CENPI|SCAF11|PKN2|CENPC|BMI1|ZNF300|SNAPC3|PPP1R10|YARS2|MDM2|PAPOLG|NUFIP2|KIF2A|RING1|SAFB2|TERF1|DBF4|RNF2|SETBP1	http://amigo.geneontology.org/amigo/term/GO:0016604
nuclear chromatin	Gene Ontology	0.000398588	0.0103353	DPF2|KDM1B|ZFX|RAD17|ZNF449|IKZF5|IKZF2|NCOA3|TIPIN|ASXL1|RAD21|MEIS1|ZBTB38|KDM6A|ZNF345|ASF1A|CEBPB|NR3C1|RIF1|KLF12|RAD50|ZNF639|RSF1|NR2C1|PAWR|ZFAT|KAT8|TBPL1|PRDM10|CTDSPL2|HAT1|UBE2B|ZNF280C|KAT5|RFX3|TCF12|ZNF566|GABPA	http://amigo.geneontology.org/amigo/term/GO:0000790
nuclear chromosome, telomeric region	Gene Ontology	0.000277133	0.00764028	LRIF1|BRCA2|PPP1CB|SMCHD1|POLR2B|ORC2|POT1|PPP1R10|TERF1|NBN|RAD50|DCLRE1C|NABP1	http://amigo.geneontology.org/amigo/term/GO:0000784
nuclear matrix	Gene Ontology	0.000237889	0.00687443	ERCC8|KAT8|CLIC4|CEBPB|NUMA1|STAG2|SMC3|RAD21|PRPF40A|PAXIP1|CXXC1|GMCL1|CASK|CFL1|ARFGEF1	http://amigo.geneontology.org/amigo/term/GO:0016363
nuclear membrane	Gene Ontology	1.16415e-05	0.000552915	SCAI|CLCC1|AAAS|TEPSIN|SUMO1|PCM1|PUM2|TXNL4A|XPO1|PLRG1|PRNP|DNAJB14|SPIN1|ZBTB1|RIF1|MINDY3|NUP107|TXLNG|MRPL19|OSBPL8|CNEP1R1|GTF3C3|AKIRIN1|SPAST|PRPF38A|FZR1|NUP35|YEATS4	http://amigo.geneontology.org/amigo/term/GO:0031965
nuclear replication fork	Gene Ontology	0.00292792	0.043216	SMARCAD1|SMARCA5|MMS22L|ZRANB3|ETAA1	http://amigo.geneontology.org/amigo/term/GO:0043596
nuclear speck	Gene Ontology	4.41864e-07	3.5327e-05	NSL1|HDAC5|TEPSIN|SUMO1|SF3B1|NAMPT|FAM206A|MOCS2|SRSF11|SRSF10|DHX15|CWC22|DHX36|SRSF3|SRSF2|POLDIP3|DUSP11|PLRG1|SMC5|BCLAF1|SREK1|WRN|RBM10|POLI|RBM15|PPP4R3B|CNOT7|NR3C1|BARD1|SMNDC1|PSME4|POLR2D|TRIP11|GPATCH2|API5|SNRPB2|PPP1CC|RSRC1|ERBIN|TAB1|SLU7|DDX46|CXXC1|TCF12|PPIG|FAM76B|CDC40|PSKH1|WBP4	http://amigo.geneontology.org/amigo/term/GO:0016607
nucleic acid binding	Gene Ontology	0.000103525	0.00344868	RECQL5|ZNF197|GPANK1|ZCCHC10|MTERF1|TEFM|RBAK|ERI1|LEMD3|ZNF354A|ZNF624|AARSD1|ZNF621|ZNF570|ZCCHC8|ZNF432|ZNF268|SREK1IP1|ZNF81|ZNF93|ZNF583|ZNF582|ZNF566|GPATCH2|ZNF529|ERI2|METTL5|DDX46|TTC14|DBF4|ZNF568|ZNF567|ZKSCAN8|ZNF394|TSEN15	http://amigo.geneontology.org/amigo/term/GO:0003676
nucleic acid phosphodiester bond hydrolysis	Gene Ontology	3.50395e-05	0.00142444	RBBP8|ZRANB3|ATAD5|TSEN15|DCLRE1C|DXO|WRN|REV3L|N4BP2|RAD1|RAD50|FANCM|GEN1|APLF|TDP2|DCLRE1A	http://amigo.geneontology.org/amigo/term/GO:0090305
nucleolus	Gene Ontology	4.14637e-12	1.24313e-09	RAD17|FBXO11|ERGIC2|PLK4|SLC30A5|KIF2A|DNTTIP2|UBLCP1|MBIP|RPF1|ZC3H15|WEE1|SPIN1|CUL2|RPP40|TCOF1|CENPH|WRN|SNAPC3|SNAPC1|REV3L|MDM2|TDP2|NIN|KAT5|ERI1|TOP2A|NOP2|DOCK4|GTF3C3|KRR1|XPO1|NMD3|SUB1|DDX52|SCD|MPHOSPH6|ZBTB33|SURF6|SIRT1|ZZZ3|SDAD1|GCFC2|RPAP2|RSL24D1|PHF6|PHF2|SMC2|AKAP11|BRIX1|ZBTB14|DNAJB1|NOC2L|CASK|PPP1R12A|UTP15|NBN|NIFK|RBL2|NOL8|TAOK2|OXR1|WDR12|GON7|VMP1|EIF6|ZMAT3|FMR1|MOB…	http://amigo.geneontology.org/amigo/term/GO:0005730
nucleoplasm	Gene Ontology	5.17689e-45	8.27784e-42	PARG|DNLZ|AAAS|UBQLN1|RAD17|MYSM1|WASHC4|ZRANB2|PLEKHA1|PPP2R3C|NUF2|FBXO11|ATF2|PPP4R2|FZR1|PUF60|SRSF11|SLC30A5|ZNF24|CREBZF|COMMD8|UBLCP1|ZNF148|IPMK|CCDC91|BTAF1|LIG4|FAM114A2|GOLGA4|HNRNPUL1|MKLN1|RNF111|MBNL1|MBNL2|CUL2|PPHLN1|BRCA2|DDX3X|FBXL17|FHOD1|TCERG1|CENPE|SP4|SURF6|CREB1|SNAPC1|PDK1|NUPL2|OPA1|ATP2B1|PCGF5|USP33|SLC3A2|TDP2|URI1|FAM76A|RBBP8|NIN|HNRNPDL|LIN9|NOC2L|TAF1D|SNAP29|RAB1…	http://amigo.geneontology.org/amigo/term/GO:0005654
nucleus	Gene Ontology	2.30463e-56	1.10553e-52	RNF14|UBE2Q2|RNF11|SUMO1|ANP32E|SRSF10|FKBP3|NOL7|PRNP|DBR1|RNF111|WEE1|IRAK4|RBBP8|PIK3R1|ZNF41|SRFBP1|SP4|FXR1|FAM172A|ZNF674|MBTD1|DDX46|MTREX|TCF12|SAP25|ZNF197|HMGN4|PDS5A|UBE2D3|PDS5B|GPRASP2|RSBN1L|FBXL17|STAG1|SENP6|BRCC3|CHUK|ING5|DNAJC2|EMC2|ANKRA2|ZNF292|SESN3|TLE6|FAM206A|TAF13|XIAP|DCTN1|TSC2|CDC7|NEDD8|NCOA3|PHAX|PLRG1|PYROXD1|RBM10|SAP30BP|POLR2K|RIF1|STYX|SS18|RNF25|UBE2V2|ZNF639|…	http://amigo.geneontology.org/amigo/term/GO:0005634
P-body	Gene Ontology	0.00314947	0.0453695	PAN3|C8H9orf72|PNRC2|CNOT7|LSM3|PSMA2|POLR2D|PUM1|EDC4|EIF4E|BTBD1|AGO3	http://amigo.geneontology.org/amigo/term/GO:0000932
pericentriolar material	Gene Ontology	0.000895612	0.0187609	NIN|PCM1|CEP192|TUBG1|HOOK3|CDK5RAP2|NEDD1	http://amigo.geneontology.org/amigo/term/GO:0000242
perinuclear region of cytoplasm	Gene Ontology	2.13977e-05	0.000924727	SYNJ2BP|LRPPRC|RAP1A|PUM2|EIF4E|CYB5R4|FMR1|CCNT2|ITGB1BP1|ANKRD13C|WDR44|SEC23A|NDFIP2|TPD52|TSC2|PIKFYVE|CSNK1D|STK26|NDFIP1|CLINT1|MTMR2|CTLA4|CLIC4|RAB1B|COL4A3BP|ANXA6|SRFBP1|PKN2|UBQLN1|RNF41|FXR1|USO1|VPS4A|SLK|ZDHHC20|CYHR1|USP33|RAD51C|GALNT1|GALNT3|TWF1|ATP7A|DNAJA1|SPAST|NANOS1|ACSL3|TRAPPC2|SYAP1|STX7|NXT2|ARFGEF1|CDK5RAP2|DNM1L|MTMR14|VPS54	http://amigo.geneontology.org/amigo/term/GO:0048471
peroxisome	Gene Ontology	7.82591e-05	0.00282262	SZT2|MFF|IDI1|SCP2|ACOX1|ATAD1|PMVK|NUDT12|ACAA1|FAR1|ACBD5|AKAP11|DNM1L|MYO5A|PIK3C3|HSDL2	http://amigo.geneontology.org/amigo/term/GO:0005777
phosphatase activity	Gene Ontology	0.00117859	0.0228895	PLPP1|PPP1CB|PPP1CC|NT5C3A|PHOSPHO2|PGP|FRA10AC1|DUSP11|SACM1L	http://amigo.geneontology.org/amigo/term/GO:0016791
phosphatidylinositol 3-kinase complex	Gene Ontology	0.00310236	0.0448254	SOCS5|SOCS4|SOCS2|PIK3CA|PIK3R5|PIK3R1	http://amigo.geneontology.org/amigo/term/GO:0005942
phosphatidylinositol binding	Gene Ontology	0.00237695	0.0370203	SNX2|SH3YL1|RPS6KC1|SGK3|NUMA1|MTM1|PLEKHF2|SNX4|MITD1|TLN1|APPL1|PIK3C2A|CCDC88A	http://amigo.geneontology.org/amigo/term/GO:0035091
phosphatidylinositol phosphorylation	Gene Ontology	7.16506e-06	0.000390577	SOCS5|SOCS4|PI4KB|PI4KA|PIKFYVE|PIP5K1C|PIK3CA|SOCS2|PIK3R1|PI4K2B|IP6K1|TTC7A|PIK3C3|PIP4K2A|FAM126B	http://amigo.geneontology.org/amigo/term/GO:0046854
PML body	Gene Ontology	0.00148545	0.0274065	SIRT1|TOPBP1|SUMO1|MRE11|CASP8AP2|SMC5|EIF3E|RB1|SMC6|NR2C1|NBN|TDG|TDP2	http://amigo.geneontology.org/amigo/term/GO:0016605
polysome	Gene Ontology	0.00117859	0.0228895	IMPACT|LARP4|RWDD1|NAA35|HDLBP|NAA30|FXR1|UPF2|FMR1	http://amigo.geneontology.org/amigo/term/GO:0005844
positive regulation of proteasomal ubiquitin-dependent protein catabolic process	Gene Ontology	0.00327881	0.0467867	RCHY1|SOCS4|RNF14|BBS7|ZYG11B|CSNK1D|ANKIB1|SOCS5|MDM2|DDA1|RNF19A	http://amigo.geneontology.org/amigo/term/GO:0032436
positive regulation of response to DNA damage stimulus	Gene Ontology	0.00292792	0.043216	FMR1|FXR1|EID3|NKX3-1|BCLAF1	http://amigo.geneontology.org/amigo/term/GO:2001022
positive regulation of transcription by RNA polymerase II	Gene Ontology	1.51837e-06	0.000104052	SLC30A9|IKBKG|CCNT2|SUPT5H|CCNC|BCLAF1|BCLAF3|ZNF268|DDX3X|PIK3R1|SP4|CREB1|TNIP3|LDB1|MYSM1|KAT8|GTF2F1|DR1|KAT5|RFX3|ELK3|TCF12|MED25|KAT2A|ARID4A|ARID4B|SLC9A1|TLR3|ASXL1|UBE3A|MEIS1|TFE3|TOP2A|SIRT1|IFT74|CHUK|ZNF24|ZFAT|ZEB1|GABPA|TAF6|EGLN1|RPS6KA3|PSIP1|PRDM10|ZNF148|HLTF|ACTR3|ZNF292|DPF2|KDM1B|HDAC2|HDAC5|CLOCK|SMAD5|NAMPT|CNBP|IKZF5|MESP1|PAXBP1|IKZF2|NCOA3|STRN3|CASK|PPP1R12A|PHIP|HHEX…	http://amigo.geneontology.org/amigo/term/GO:0045944
positive regulation of transcription, DNA-templated	Gene Ontology	0.000435737	0.0110594	RNF14|SMARCC2|GPBP1|MAP2K1|DNAJC2|MED4|ELF2|NFYB|NEK4|FZD4|NFE2L3|TFB2M|TFE3|RNF111|SFR1|RYBP|SPIN1|TGFBR1|BRCA2|TFAM|MED30|CREB1|RRN3|FGF23|TP53INP1|ING5|NAA15|SS18|ZNF711|CHURC1|CEP290|CXXC1|NKX3-1|CDK5RAP2|USP16|NFE2L1	http://amigo.geneontology.org/amigo/term/GO:0045893
positive regulation of translational initiation	Gene Ontology	0.00292792	0.043216	YTHDF3|KHDRBS1|DDX3X|DHX29|POLR2D	http://amigo.geneontology.org/amigo/term/GO:0045948
proteasome complex	Gene Ontology	0.00242691	0.0373138	RAD23B|UBE3A|USP14|UCHL5|UBR1|ZFAND2B	http://amigo.geneontology.org/amigo/term/GO:0000502
proteasome-mediated ubiquitin-dependent protein catabolic process	Gene Ontology	0.000949801	0.0197238	ERCC8|FBXO45|SIRT1|CLOCK|RAD23B|TBL1XR1|WWP1|SOD1|UBE2B|KAT5|PSMD2|PSMA2|PSMA3|PCNP|HACE1|PSMD12|UBE2D3|PLAA|LTN1|ZFAND2B|UBE2W	http://amigo.geneontology.org/amigo/term/GO:0043161
protein autoubiquitination	Gene Ontology	0.000678306	0.0154202	ERCC8|RNF11|RNF13|RNF185|UBE3A|UBE2D2|UBE2D3|RNF41|LTN1|TRIM58|RNF141|RNFT1|MDM2	http://amigo.geneontology.org/amigo/term/GO:0051865
protein C-terminus binding	Gene Ontology	0.00153491	0.0277848	SIRT1|BRCA2|DLG4|NPAT|NUMA1|CEP120|MSH2|VPS36|PRDX3|MPDZ|LIG4|MAP2K1|CEP135|YEATS4|CDK7|COIL|MRE11|GOPC|TOP2A	http://amigo.geneontology.org/amigo/term/GO:0008022
protein dephosphorylation	Gene Ontology	1.85963e-05	0.000818409	PPM1B|PPP1CB|UBLCP1|STYX|CTDSPL2|MTM1|PDP1|STK11|PPM1K|PPM1A|PPP4R2|LRRC40|PDP2|DUSP19|PPP1R12A|PHLPP2|PPP2R5E|PPP3CB|TAB1|PPP4R3B|PPP1CC	http://amigo.geneontology.org/amigo/term/GO:0006470
protein deubiquitination	Gene Ontology	1.99449e-05	0.00086978	OTUD6B|USP8|USP45|USP1|USP47|USP46|OTUD1|USP42|USP38|USP14|USP15|UCHL5|USP33|ATXN3|USP37	http://amigo.geneontology.org/amigo/term/GO:0016579
protein domain specific binding	Gene Ontology	0.00138638	0.0261829	ARL1|AIDA|KHDRBS1|CHMP2B|IKBKG|IKZF5|CBX3|MPP5|RABEP1|TRA2B|ARFIP2|VRK2|XPA|RDX|RNF41|HGS|GTF2F1|FHOD1|DBNL|CNTLN|ACSL3|MITD1	http://amigo.geneontology.org/amigo/term/GO:0019904
protein geranylgeranylation	Gene Ontology	0.00286503	0.0428147	RABGGTB|PGGT1B|CHM|FNTA	http://amigo.geneontology.org/amigo/term/GO:0018344
protein homodimerization activity	Gene Ontology	1.40327e-07	1.37378e-05	SNX2|GRPEL2|SMCHD1|MUT|CEP57|MSH2|GGCT|CARNMT1|BMPR1A|TPI1|CDADC1|IKBKG|GTF2A2|FMR1|NUDT21|TSC2|ODC1|BCL2A1|RCHY1|CEBPB|PANK3|KYNU|FZD4|ECT2|VPS25|TPD52|CCDC88A|SOD1|RABL3|STK26|TERF1|GOLGA5|RABEP1|ABCD3|NADK2|ATP5IF1|CISD2|ZBTB1|HHEX|STARD3|BARD1|WRN|XPA|CHUK|DNM1L|CPOX|FXR1|YARS2|LDB1|UHRF1BP1L|PDCD10|SLK|TYW5|PEX7|GOPC|GEN1|RAB11FIP2|NR2C1|KYAT3|MFF|INPP5F|APPL1|EIF2AK1|G6PD|TDG|ADAM10|EEA1|UB…	http://amigo.geneontology.org/amigo/term/GO:0042803
protein K48-linked deubiquitination	Gene Ontology	0.00166263	0.029382	USP8|OTUD4|YOD1|MINDY3|MINDY2|USP33|OTUB1|USP37	http://amigo.geneontology.org/amigo/term/GO:0071108
protein K63-linked deubiquitination	Gene Ontology	0.00346124	0.0482662	USP8|PSMD14|OTUD4|BRCC3|YOD1|OTUD1|USP33	http://amigo.geneontology.org/amigo/term/GO:0070536
protein kinase activity	Gene Ontology	0.00186884	0.0315018	PAN3|NEK4|RPS6KC1|TBCK|EIF2AK1|SCYL2|MAP3K1|RPS6KB1|PDIK1L|ROCK2|CHUK|STK26|CSNK1D|CASK|MMD|WEE1|PIK3C3|STRADB	http://amigo.geneontology.org/amigo/term/GO:0004672
protein kinase binding	Gene Ontology	0.000698152	0.0156497	MSH2|PRDX3|ADAM10|LATS1|GSKIP|KIF11|PDCD10|RICTOR|ITGB1BP1|ADIPOR1|TPRKB|MAP3K1|FGR|NBEA|MAPK6|PPP1R12A|SLC12A2|RNF138|LYST|NR3C1|VRK2|HCLS1|IBTK|AKAP7|QARS|WAS|USP37|RAB11FIP2|RPS6KA3|PPP1CB|PTPRR|CNTLN|ACSL3|NBEAL1|UTRN|CDK5RAP2|CCNK|ANKRA2|ATF2	http://amigo.geneontology.org/amigo/term/GO:0019901
protein localization to centrosome	Gene Ontology	8.92082e-05	0.00316986	PIBF1|SNX10|HOOK3|CEP192|CCDC14|NEDD1|CEP83	http://amigo.geneontology.org/amigo/term/GO:0071539
protein localization to nucleus	Gene Ontology	0.000655723	0.0152178	XPO1|TOR1AIP1|PYGO1|PIKFYVE|XPA|PLRG1|HHEX|CNEP1R1|MDM2	http://amigo.geneontology.org/amigo/term/GO:0034504
protein localization to plasma membrane	Gene Ontology	0.000501903	0.0124105	MYADM|ZDHHC23|RAB12|SEC23A|C2CD5|EXOC5|ITGB1BP1|SYTL2|ROCK1|ROCK2|RDX|RAB11A|CLN3|RAP1A|TTC7A|DENND4C|MYO5A|BSG|EFR3A|FAM126B	http://amigo.geneontology.org/amigo/term/GO:0072659
protein modification by small protein conjugation	Gene Ontology	0.00212755	0.0345962	UBA6|NAE1|UBA2|UBA3|UBA1	http://amigo.geneontology.org/amigo/term/GO:0032446
protein neddylation	Gene Ontology	0.0007583	0.0164596	NEDD8|UBE2M|DCUN1D1|DCUN1D5|NAE1|UBA3	http://amigo.geneontology.org/amigo/term/GO:0045116
protein phosphorylation	Gene Ontology	1.87705e-07	1.73157e-05	SMAD5|SCYL2|PLK4|ADAM10|BMPR1A|PAN3|NEK7|NEK4|CDK19|NEK3|CPNE3|PIK3CA|CDK10|MAP3K1|RPS6KB1|CDK17|CASK|CSNK1D|PIK3R1|IRAK4|TGFBR1|VRK1|PDIK1L|CREB1|CHUK|PIK3C3|STK17B|PBK|RPS6KA3|TBCK|RPS6KA6|TAF1|RSRC1|RPS6KC1|ROCK1|EIF2A|PDK1|CDK1|MAP3K14|PRKACB|MMD|PPP3CB|PSKH1|CCNK	http://amigo.geneontology.org/amigo/term/GO:0006468
protein polyubiquitination	Gene Ontology	7.90203e-06	0.000422603	ERCC8|RNF14|UBE2Q2|WWP1|UBE2D2|UBE2D3|UBE2D1|TRIM58|ANKIB1|SHPRH|HACE1|FBXL17|RNF111|FBXO28|SOD1|UBE2E1|RNF41|UBE2R2|UBE2V2|RNF19A|UBE2M|UBE2N|UBE2B|DDA1|UBE2W	http://amigo.geneontology.org/amigo/term/GO:0000209
protein serine/threonine kinase activity	Gene Ontology	3.71893e-06	0.000214936	STK11|PLK4|MAP2K2|MAP2K1|CDC7|NEK7|NEK3|CPNE3|PIK3CA|CDK10|RPS6KB1|CDK17|CSNK1D|TRPM7|IRAK4|CHEK1|ULK3|TGFBR1|VRK1|VRK2|PKN2|PDIK1L|CHUK|SLK|TLK1|STK17B|PBK|SGK3|TAF1|BMPR1A|ROCK1|ROCK2|PDK1|MAP3K14|CLK1|CLK4|PSKH1	http://amigo.geneontology.org/amigo/term/GO:0004674
protein serine/threonine phosphatase activity	Gene Ontology	0.00127233	0.0244135	PPM1B|PPP1CB|UBLCP1|PPM1A|PDP1|TAB1|PPM1K|LRRC40|PDP2|PHLPP2|PPP1CC	http://amigo.geneontology.org/amigo/term/GO:0004722
protein transport	Gene Ontology	4.05529e-07	3.35401e-05	PGAP1|LIN7C|NECAP1|RAB39B|KTN1|NECAP2|CHMP2B|GOLT1B|ZMAT3|ARFGAP2|BET1|PHAX|SCAMP1|SNX4|RAB11A|RAB18|HOOK3|BET1L|LYST|SCAMP2|COPE|MTM1|COG6|AP5M1|ATG4C|ATG4A|MON2|ARFGEF1|C7H5orf30|GOSR1|SFT2D1|SNAP29|BBS7|CEP290|JAGN1|KDELR1	http://amigo.geneontology.org/amigo/term/GO:0015031
protein ubiquitination	Gene Ontology	2.19961e-05	0.00094177	WWP1|TRIM33|BIRC3|RNF25|XIAP|DCAF17|TRIM58|FBXO9|NEDD8|ASB3|HACE1|CAND1|NEURL4|WSB1|RNF138|PJA2|FEM1B|MALT1|FBXO45|RCHY1|SIRT1|KLHL15|RSPRY1|RNF41|TRIM23|UBA6|KLHL7|KLHL2|HERC4|UBA1|UBR3|UBR1|UHRF2|KLHL9|SOCS5|SOCS4|UBE4A|ZNRF2|CDC27|RLIM|SOCS2|WDSUB1|PCNP|FBXO30|UBB	http://amigo.geneontology.org/amigo/term/GO:0016567
protein-containing complex	Gene Ontology	1.74151e-08	2.38687e-06	ERCC8|STIM1|CNST|MYSM1|NUMA1|ASF1A|PCM1|PRDX3|VCPKMT|KIF11|IKZF5|CRK|RETREG3|CEP97|NCOA3|UBQLN1|MPP5|METTL18|RBM10|MAPK6|RNF111|NAE1|OOEP|ATP5IF1|UFL1|NR3C1|MIER3|TFAM|VRK2|SCP2|SOD1|PKN2|SSX2IP|DNM1L|ELMOD2|UBA3|CCP110|DTNA|KRIT1|MDM2|GOPC|RABEP1|AKAP7|ZNRF2|HAT1|BTBD1|PTPN11|KHDRBS1|NCLN|CEP76|COX11|RGP1	http://amigo.geneontology.org/amigo/term/GO:0032991
Rab GTPase binding	Gene Ontology	0.00227481	0.0363742	RAB11FIP2|TMEM127|WDR44|TBCK|ANKRD27|SYTL2|RAB29|CHM|RABGGTB|HACE1|GOLGA5|EVI5|DNM1L|MYO5A|RGP1|TBC1D17|TBC1D15	http://amigo.geneontology.org/amigo/term/GO:0017137
regulation of actin filament polymerization	Gene Ontology	0.00230602	0.0363881	DBNL|FAM206A|FCHSD1|LATS1|HCLS1|GBA2|RASA1	http://amigo.geneontology.org/amigo/term/GO:0030833
regulation of alternative mRNA splicing, via spliceosome	Gene Ontology	1.47812e-05	0.000663844	RBM7|FAM172A|QKI|SRSF3|SRSF2|KHDRBS1|SREK1|FXR1|PUF60|RBM10|SRSF10|RBM15|FMR1|MBNL1|MBNL2|TRA2B|YTHDC1	http://amigo.geneontology.org/amigo/term/GO:0000381
regulation of cell junction assembly	Gene Ontology	0.00286503	0.0428147	RAP1A|RAP1B|ROCK2|ROCK1	http://amigo.geneontology.org/amigo/term/GO:1901888
regulation of DNA replication	Gene Ontology	4.87257e-05	0.0018699	ESCO2|SMC3|ORC5|ZBTB38|RNF219|CCDC88A|USP37|DSCC1	http://amigo.geneontology.org/amigo/term/GO:0006275
regulation of phosphatidylinositol 3-kinase activity	Gene Ontology	0.00310236	0.0448254	SOCS5|SOCS4|SOCS2|PIK3R5|WDR81|PIK3R1	http://amigo.geneontology.org/amigo/term/GO:0043551
regulation of transcription by RNA polymerase II	Gene Ontology	1.70536e-07	1.60404e-05	NFE2L3|CLOCK|SNIP1|EPC2|MED22|RFX3|NR3C1|ZNF711|ZXDB|MED7|MED4|IKZF5|ARID4A|ARID4B|ELF2|MDM2|IKZF2|NEDD8|GTF2E1|CCNT2|MYEF2|ZBTB14|ZNF624|SUPT5H|NFE2L1|ZHX1|MEIS1|ZNF570|MED21|MED13|VEZF1|ZNF345|PHIP|CCNK|ZBTB33|ZNF41|ZBTB34|ZBTB1|ZNF181|RBL2|KLF12|GTF2H2|MED17|FOXS1|ZNF300|ZNF24|ZNF583|NR2C1|USP16|SATB2|MYNN|TBL1XR1|RAD21|MDM4|URI1|TAF7|ZNF445|ZNF639|PCGF5|ARID5B|LIN9|ZNF394|ZNF529|ZNF484|ZNF449…	http://amigo.geneontology.org/amigo/term/GO:0006357
regulation of transcription, DNA-templated	Gene Ontology	3.12013e-07	2.67272e-05	DNLZ|ZNF197|ZFX|ZNF280C|MTERF1|TLE6|GPBP1|ITGB3BP|ZNF596|RBAK|LRIF1|EMSY|ZNF354A|HCFC2|ZNF624|ZNF621|ZNF570|ZBTB38|ZNF436|SAP30BP|ZNF432|RYBP|ZNF644|ZNF268|RALGAPA1|ZNF184|BRCA2|ZNF181|TFEC|CEBPB|ARID2|ZNF81|TSC22D2|GMCL1|PRMT5|RNF141|ZNF583|ZNF582|ZNF566|ZNF518A|ZFAT|ZNF445|ZNF674|ZNF614|TAF1D|ZNF529|MTF2|NUP35|YEATS4|ZNF568|ZNF567|ZKSCAN8|GATAD1|LIN54|ZNF394|SAP25	http://amigo.geneontology.org/amigo/term/GO:0006355
regulation of translation	Gene Ontology	0.00116387	0.0228815	QKI|TCOF1|RPS6KB1|GAPDH|EIF2A|FXR1|RPL10|EIF4E|PTBP2|HNRNPLL	http://amigo.geneontology.org/amigo/term/GO:0006417
replication fork	Gene Ontology	0.00147316	0.0272848	RTF2|WRN|MRE11|NBN|PRIMPOL|RAD51C|CHEK1	http://amigo.geneontology.org/amigo/term/GO:0005657
replication fork processing	Gene Ontology	0.00185363	0.0315018	ZRANB3|ETAA1|WRN|MMS22L|BOD1L1|PRIMPOL|GEN1	http://amigo.geneontology.org/amigo/term/GO:0031297
response to endoplasmic reticulum stress	Gene Ontology	0.000643115	0.0150489	UFL1|CEBPB|COL4A3BP|TMEM259|UFM1|UBA5|PPP1R15B|TMX1|PIK3R1|TMTC3|EIF2S1|P4HB	http://amigo.geneontology.org/amigo/term/GO:0034976
retrograde transport, endosome to Golgi	Gene Ontology	1.19493e-05	0.000558876	SNX2|PREPL|BET1L|VPS26A|VPS50|ARL1|RAB29|SPAG9|PIKFYVE|RAB6A|EVI5|HEATR5A|GOSR1|RGP1|TBC1D17|VPS54	http://amigo.geneontology.org/amigo/term/GO:0042147
ribosome binding	Gene Ontology	4.53771e-05	0.00176971	IMPACT|EIF3K|SBDS|PRMT3|EIF6|SLFN14|NAA15|MAIP1|FMR1|EIF5A2|RICTOR|EIF2S1|SEC61A2	http://amigo.geneontology.org/amigo/term/GO:0043022
RNA binding	Gene Ontology	2.96151e-14	1.42064e-11	RBM7|DHX8|RPF1|LRPPRC|DDX18|ZRANB2|DARS|DIS3|SF3B6|CPSF7|PUF60|NOP2|KRR1|LSM3|RAVER2|NIP7|C1D|CWC22|CPSF2|TROVE2|THUMPD1|SRSF11|SRSF3|PHAX|POLDIP3|EIF2S1|TFB2M|UHMK1|PRPF40A|PAPOLA|RBM12|RBM10|UPF2|CPSF1|SUZ12|SYNCRIP|MBNL1|MBNL2|SNRPE|CNOT7|OOEP|MRPL1|SURF6|PUS7L|RPL22L1|NIFK|FAM120A|DDX3X|ZCRB1|BARD1|SMNDC1|LSM5|DDX52|YTHDC2|U2SURP|DHX36|NUFIP2|NOL8|PAPD5|PAPOLG|RPL18|MEX3C|HNRNPUL1|HNRNPDL|API…	http://amigo.geneontology.org/amigo/term/GO:0003723
RNA helicase activity	Gene Ontology	0.00199545	0.0330075	DDX21|DDX20|DDX3X|DDX10|DDX52|DDX18|MTREX|DHX29|DHX36	http://amigo.geneontology.org/amigo/term/GO:0003724
RNA phosphodiester bond hydrolysis, endonucleolytic	Gene Ontology	0.000747421	0.0164596	LACTB2|RPP40|TSNAX|RNASEH2B|SLFN14|KIAA0391|EDC3|MRPL44|KHNYN|ZC3H12C|DBR1|AGO3	http://amigo.geneontology.org/amigo/term/GO:0090502
RNA polymerase II cis-regulatory region sequence-specific DNA binding	Gene Ontology	4.00239e-05	0.0016134	NR3C1|ZNF280C|NFE2L3|ZFX|HDAC5|CLOCK|SMAD5|ZBTB1|ZNF711|NFYB|AEBP2|IKZF5|MESP1|NR1D2|RFX3|PAXBP1|DHX36|IKZF2|KLF12|KLF10|SUB1|ZNF624|ZNF148|MEIS1|ZNF570|ZBTB38|KDM6A|TFE3|CEBPZ|ZBTB33|ZBTB34|SIRT1|HHEX|ZNF181|SUZ12|ZNF41|CEBPB|CCAR1|SP3|ZNF569|FOXS1|ZNF300|SNAPC3|ZNF583|POU4F3|SKIL|MYNN|ZNF639|ZFAT|CARF|HLTF|ZNF445|NR2C1|EED|ZNF529|ZBTB14|ZNF484|ZNF449|BMI1|ELK3|ZNF345|ZNF277|NKX3-1|TCF12|ZNF567|…	http://amigo.geneontology.org/amigo/term/GO:0000978
RNA polymerase II general transcription initiation factor activity	Gene Ontology	0.000251417	0.00717885	TAF7|TAF6|GTF2F1|TAF2|TAF1|GTF2H3|GTF2A1|GTF2A2	http://amigo.geneontology.org/amigo/term/GO:0016251
RNA polymerase II repressing transcription factor binding	Gene Ontology	0.000164501	0.00512409	HDAC2|MIER1|MIER3|TCERG1|BBS7|BBS10|RBBP8|GTF2A1|GTF2A2|MTA2	http://amigo.geneontology.org/amigo/term/GO:0001103
RNA polymerase II, core complex	Gene Ontology	0.0007583	0.0164596	POLR2E|POLR2D|POLR2F|POLR2C|POLR2B|POLR2K	http://amigo.geneontology.org/amigo/term/GO:0005665
ruffle	Gene Ontology	1.03595e-05	0.000507088	TRPM7|DBNL|RDX|MTM1|MYADM|KIF18A|ROCK1|TLN1|APPL1|MTMR14|ARF6|MKLN1|LIMA1|MYO5A|CD2AP|ITGB1BP1|RASA1	http://amigo.geneontology.org/amigo/term/GO:0001726
sex chromatin	Gene Ontology	0.00181336	0.0312902	EED|RNF2|RING1|SUZ12	http://amigo.geneontology.org/amigo/term/GO:0001739
sister chromatid cohesion	Gene Ontology	0.000193301	0.00586876	RAD21|STAG2|ESCO2|SMC3|STAG1|SMC5|MRE11	http://amigo.geneontology.org/amigo/term/GO:0007062
site of double-strand break	Gene Ontology	4.36923e-06	0.000249514	UFL1|RBBP8|RIF1|ACTR3|SMCHD1|ESCO2|SMC5|SMC6|SMARCAD1|NBN|RAD50|RNF138|WAS|APLF|SLF1|ATF2	http://amigo.geneontology.org/amigo/term/GO:0035861
SNARE complex	Gene Ontology	0.000485512	0.0120674	BET1|GOSR1|VAMP4|SNAP23|STX2|SNX4|SNAP29|STX7|STX12|NAPA|BET1L	http://amigo.geneontology.org/amigo/term/GO:0031201
spermatid nucleus differentiation	Gene Ontology	0.000662931	0.0152888	TBPL1|TMF1|MFSD14A|GOPC|PYGO1	http://amigo.geneontology.org/amigo/term/GO:0007289
spindle pole	Gene Ontology	2.21847e-05	0.00094177	AAAS|NEDD1|POC1B|RMDN1|SBDS|CEP44|CSPP1|NUMA1|BRCC3|PLK4|BOD1L1|IKBKG|RAD21|TUBGCP5|MAPKBP1|DCTN1|KIF2A|HAUS1|KIF11	http://amigo.geneontology.org/amigo/term/GO:0000922
stem cell population maintenance	Gene Ontology	0.000681483	0.0154202	RIF1|CDC73|SMC3|MTF2|BMPR1A|NKAP|MED7|MED17|EIF4E|MED30|METTL14	http://amigo.geneontology.org/amigo/term/GO:0019827
sterol biosynthetic process	Gene Ontology	0.000133213	0.00431773	MSMO1|LBR|SC5D|INSIG2|HMGCR|INSIG1|SQLE	http://amigo.geneontology.org/amigo/term/GO:0016126
telomere maintenance via recombination	Gene Ontology	0.00149928	0.0274372	RAD51C|SMC6|BRCA2|SMC5|RAD50	http://amigo.geneontology.org/amigo/term/GO:0000722
thiol-dependent deubiquitinase	Gene Ontology	0.000331753	0.00894057	USP14|USP1|BRCC3|USP16|ZUP1|PSMD14|UCHL5|USP33	http://amigo.geneontology.org/amigo/term/GO:0036459
thiol-dependent ubiquitin-specific protease activity	Gene Ontology	1.58824e-07	1.52376e-05	OTUD6B|USP8|MYSM1|USP45|USP1|USP47|USP46|BRCC3|YOD1|OTUD1|USP42|USP38|USP16|MINDY3|MINDY2|UCHL5|USP15|USP33|OTUB1|ATXN3|USP37	http://amigo.geneontology.org/amigo/term/GO:0004843
transcription coregulator activity	Gene Ontology	1.13686e-05	0.000550862	MED13|NPAT|RALY|MED21|TCERG1|MED30|MED22|TDG|BCLAF1|BTAF1|LDB1|ZXDB|MED7|MED4|MED17|RYBP|BCLAF3|NAB1|TFB2M|KAT8	http://amigo.geneontology.org/amigo/term/GO:0003712
transcription corepressor activity	Gene Ontology	0.000180613	0.00555384	SCAI|NOC2L|COPS2|CASP8AP2|TCERG1|TLE6|AEBP2|CCAR1|DNAJB1|ZHX1|RYBP|CNOT7|MTA2|SIRT1|SIRT6|MIER1|MIER3|PRMT5|NPAT|URI1|RBBP8|TBL1XR1|DR1|C1D|EID1	http://amigo.geneontology.org/amigo/term/GO:0003714
transcription factor TFIID complex	Gene Ontology	0.000101729	0.00341253	TAF7|TAF6|TBPL1|GTF2F1|TAF2|TAF1|GTF2H3|TAF13|GTF2A1|GTF2A2	http://amigo.geneontology.org/amigo/term/GO:0005669
transcription initiation from RNA polymerase II promoter	Gene Ontology	0.00166263	0.029382	TAF6|TAF5|GTF2F1|TAF2|POLR2D|MED13|GTF2A1|MED4	http://amigo.geneontology.org/amigo/term/GO:0006367
transcription regulatory region sequence-specific DNA binding	Gene Ontology	0.000205664	0.00612776	KLF12|ZNF639|GABPB1|TAF2|ARID5B|NFE2L3|ZNF148|NFE2L1|SUV39H2|SP4|TFE3|CDK5RAP2|KLF10|NKX3-1|IKZF5|ARID4A|ARID4B|MTA2|IKZF2	http://amigo.geneontology.org/amigo/term/GO:0000976
trans-Golgi network	Gene Ontology	8.8488e-06	0.000442163	ARL1|PCSK7|ATP11C|ATP11B|ATP11A|ATP2C1|ATP7A|FAM91A1|CCDC91|NBEA|CLN3|CLINT1|ATP8A1|C19H17orf75|ARFGEF1|ARL5A|CHST7|ARL5B|PREPL|SCOC|VAMP4|RAB29|TRAPPC6B|PI4K2B|TMEM230|VPS54	http://amigo.geneontology.org/amigo/term/GO:0005802
translation initiation factor activity	Gene Ontology	0.000338997	0.00900476	EIF3K|MCTS1|EIF2B4|EIF1AX|EIF5|EIF6|EIF3E|DHX29|EIF4E|EIF2S1|EIF2S3|EIF3M	http://amigo.geneontology.org/amigo/term/GO:0003743
translational initiation	Gene Ontology	0.000406774	0.0104908	EIF3K|DDX3X|EIF2B4|EIF1AX|EIF3E|EIF2A|EIF6|EIF4E|ABCE1|EIF2S1|EIF2S3	http://amigo.geneontology.org/amigo/term/GO:0006413
tRNA binding	Gene Ontology	0.0022307	0.0357883	SARS2|NEMF|IARS|NSUN3|SLFN11|YARS2|TRMT10A|ALKBH8|TYW5|EIF2S3|SSB	http://amigo.geneontology.org/amigo/term/GO:0000049
U12-type spliceosomal complex	Gene Ontology	0.000705265	0.0156628	RBM41|ZCRB1|PPP1CC|SF3B6|SF3B1|RNPC3|DHX15|SNRPE	http://amigo.geneontology.org/amigo/term/GO:0005689
U2-type precatalytic spliceosome	Gene Ontology	0.00331613	0.0467867	SNRPB2|SNIP1|PRPF38A|SF3B1|LSM3|LSM5|TXNL4A|WBP4|CWC22|SNRPE	http://amigo.geneontology.org/amigo/term/GO:0071005
ubiquitin binding	Gene Ontology	0.000778529	0.0168225	AUP1|RAD23B|VPS36|RNF185|ZFAND2B|RNFT1|PLAA|MDM2|USP16|NPLOC4|OTUB1|UBXN1|TOP2A	http://amigo.geneontology.org/amigo/term/GO:0043130
ubiquitin conjugating enzyme activity	Gene Ontology	0.000124906	0.00407602	UBE2Q2|UBE2M|UBE2N|UBE2D2|UBE2B|UBE2E1|UBE2D3|UBE2R2|UBE2D1|UBE2V2|UBE2W	http://amigo.geneontology.org/amigo/term/GO:0061631
ubiquitin ligase complex	Gene Ontology	2.61771e-08	3.4881e-06	RNF14|RNF11|FBXO11|UBE2D2|UBE2D1|IKBKG|ANKIB1|RCHY1|WDR26|MKLN1|YPEL5|UBE2E1|BMI1|DCUN1D1|DCUN1D5|UBR1|RMND5A|RNF19A|UBE4A|UBE2N|RING1|RNF2	http://amigo.geneontology.org/amigo/term/GO:0000151
ubiquitin protein ligase activity	Gene Ontology	0.000618264	0.0147385	RNF14|RNF11|WWP1|BIRC3|XIAP|TRIM58|ANKIB1|SHPRH|MDM2|RCHY1|HACE1|UBE3A|LTN1|NEURL4|RNF111|RNF138|FANCL|RLIM|RNF41|RNF25|RNFT1|UBR1|UHRF2|RNF19A|DZIP3|ZNRF2|RNF185|RING1|FBXO30|RNF2	http://amigo.geneontology.org/amigo/term/GO:0061630
ubiquitin protein ligase binding	Gene Ontology	1.43541e-06	9.97923e-05	LRPPRC|SUMO1|SMAD5|UBE2D1|TPI1|PRKAR2B|IKBKG|NPLOC4|CAMLG|SHPRH|NEDD8|FZD4|OTUB1|BLZF1|RB1|SMC6|PSMA3|NAE1|FANCL|UBXN1|CCDC50|SMG5|RTN4|RNF40|GLMN|MDM2|DNAJA1|YOD1|CASP8|DBT|JKAMP|MFN1|UBB|PRKACB|DNM1L|HLTF|ANKRA2|SLF1	http://amigo.geneontology.org/amigo/term/GO:0031625
ubiquitin-dependent protein catabolic process	Gene Ontology	5.43858e-09	8.99616e-07	USP8|RNF14|UBE3A|RNF11|WWP1|USP1|USP15|PSMD3|UBE2D1|WDR81|ANKIB1|NPLOC4|CMIP|RCHY1|HACE1|USP45|USP47|USP46|MIB1|UBQLN4|USP42|NDFIP2|NDFIP1|RNF111|USP37|RLIM|FBXO45|UBQLN1|UBE2R2|USP38|USP16|USP14|UBA1|UCHL5|AMN1|MDM2|USP33|RNF19A|UBA6|UBE4A|RNF185|TRIM58	http://amigo.geneontology.org/amigo/term/GO:0006511
ubiquitin-protein transferase activity	Gene Ontology	3.77571e-07	3.17756e-05	ERCC8|UBE2Q2|RNF13|FBXO11|UBE2D2|UBE2D3|UBE2D1|HECTD1|HACE1|SOD1|PJA2|MALT1|BARD1|RSPRY1|RNF40|HERC4|RNF25|TRIM23|KLHL9|UBE2M|UBE2N|UBE2B|WDSUB1|RNF219|RNF141|UBE2W	http://amigo.geneontology.org/amigo/term/GO:0004842
unfolded protein binding	Gene Ontology	0.000678978	0.0154202	NUDCD2|CLPX|GRPEL2|DNAJA1|PFDN4|HSPA14|ERLEC1|DNAJB1|DNAJB4|CDC37L1|NDUFAF1|HSPA13|CCT6A|TMEM67|CCT6B	http://amigo.geneontology.org/amigo/term/GO:0051082
vesicle-mediated transport	Gene Ontology	9.54223e-05	0.00333674	NECAP1|RAB39B|SPAG9|ARL1|VPS39|SFT2D1|HSPA14|TBC1D4|CHM|ARF6|AP2M1|GOLT1B|STXBP3|JAGN1|AP1S2|AP1S3|CCZ1|NECAP2|TRIM23|ARL5A|ARL5B	http://amigo.geneontology.org/amigo/term/GO:0016192
zinc ion binding	Gene Ontology	1.30452e-06	9.20266e-05	DNLZ|RNF2|ERAP1|RASGRP1|SPG7|MMP13|TRIM33|ZFR|FBXO11|KDM1B|CNBP|ZMAT3|ZCCHC10|CDADC1|TRIM58|ZMYND11|IKZF5|SREK1IP1|NR1D2|PHC3|MDM2|RCHY1|ZMYM1|CHORDC1|PGGT1B|USP45|TIMP1|MAP3K1|MIB1|LTN1|ERI2|ZCCHC8|PHF2|PRIMPOL|QPCTL|DBF4|NANOS1|ZSWIM8|MTA2|NR3C1|SUV39H2|ZMYM6|ZZZ3|ZMYM4|PIKFYVE|TET1|GTF2H2|SOD1|TET2|BMI1|TRIM23|NUDT12|LACTB2|UBA5|SEC24A|DTNA|UBR3|UBR1|USP33|GATAD1|POLR2K|SEC23A|NR2C1|ZCRB1|ZFAN…	http://amigo.geneontology.org/amigo/term/GO:0008270

## Sheet: TULA T5
Functional enrichment pathways and GO terms for TULA vs NC at T5 (FDR < 0.05)
##Databases: KEGG PATHWAY, Reactome, Gene Ontology
##Statistical test method: hypergeometric test / Fisher's exact test
##FDR correction method: Benjamini and Hochberg
#Term	Database	P-Value	Corrected P-Value	Input	Hyperlink
Cell Cycle	Reactome	0.000433708	0.0288824	POLE4|PSMA3|NUF2|FZR1|CENPH	http://www.reactome.org/cgi-bin/eventbrowser_st_id?ST_ID=R-BTA-1640170
Cell Cycle, Mitotic	Reactome	0.000269059	0.0265942	POLE4|PSMA3|NUF2|FZR1|CENPH	http://www.reactome.org/cgi-bin/eventbrowser_st_id?ST_ID=R-BTA-69278
DNA Replication	Reactome	0.000679434	0.0365196	PSMA3|FZR1|POLE4	http://www.reactome.org/cgi-bin/eventbrowser_st_id?ST_ID=R-BTA-69306
Metabolism of proteins	Reactome	5.16102e-05	0.0153702	MRPL13|EIF3E|MRPS33|GNG11|PSMA3|RPS3A|MRPL1|WDR61|USP20	http://www.reactome.org/cgi-bin/eventbrowser_st_id?ST_ID=R-BTA-392499
Mitochondrial translation	Reactome	0.000329851	0.0265942	MRPL13|MRPS33|MRPL1	http://www.reactome.org/cgi-bin/eventbrowser_st_id?ST_ID=R-BTA-5368287
Mitochondrial translation elongation	Reactome	0.000315738	0.0265942	MRPL13|MRPS33|MRPL1	http://www.reactome.org/cgi-bin/eventbrowser_st_id?ST_ID=R-BTA-5389840
Mitochondrial translation termination	Reactome	0.000315738	0.0265942	MRPL13|MRPS33|MRPL1	http://www.reactome.org/cgi-bin/eventbrowser_st_id?ST_ID=R-BTA-5419276
Translation	Reactome	2.39173e-05	0.0153702	MRPL13|RPS3A|EIF3E|MRPS33|MRPL1	http://www.reactome.org/cgi-bin/eventbrowser_st_id?ST_ID=R-BTA-72766
#Term	Database	P-Value	Corrected P-Value	Input	Hyperlink
anaphase-promoting complex-dependent catabolic process	Gene Ontology	0.000447789	0.0288824	FZR1|FBXO31	http://amigo.geneontology.org/amigo/term/GO:0031145
endocytosis	Gene Ontology	0.000150939	0.0243389	CSNK1G2|INPPL1|ATP9A|USP20	http://amigo.geneontology.org/amigo/term/GO:0006897
negative regulation of smoothened signaling pathway	Gene Ontology	0.000635686	0.0365196	ULK3|MEGF8	http://amigo.geneontology.org/amigo/term/GO:0045879
protein serine/threonine kinase activity	Gene Ontology	7.14891e-05	0.0153702	CSNK1G2|ULK3|VRK1|MAP3K14|PSKH1	http://amigo.geneontology.org/amigo/term/GO:0004674
