# Supplementary material for: Characterizing the influence of various antimicrobials used for metaphylaxis against bovine respiratory disease on host transcriptome responses
Source: Front Vet Sci. 2023 Oct 5;10:1272940. doi: 10.3389/fvets.2023.1272940 (PMC10585045; doi:10.3389/fvets.2023.1272940)
Supplement: Supplementary file 8 [file Table_8.XLSX]

## Sheet: CEFT T6
Supplemental File S8: No functional enrichment terms were found for CEFT vs NC at day 56 (T6) (FDR < 0.05)

## Sheet: ENRO T6
No functional enrichment terms were found for ENRO vs NC at T6 (FDR < 0.05)

## Sheet: FLOR T6
Functional enrichment pathways and GO terms for FLOR vs NC at T6 (FDR < 0.05)
##Databases: KEGG PATHWAY, Reactome, Gene Ontology
##Statistical test method: hypergeometric test / Fisher's exact test
##FDR correction method: Benjamini and Hochberg
#Term	Database	P-Value	Corrected P-Value	Input	Hyperlink
Activation of NMDA receptors and postsynaptic events	Reactome	0.0015201	0.00911628	PRKACA	http://www.reactome.org/cgi-bin/eventbrowser_st_id?ST_ID=R-BTA-442755
Adaptive Immune System	Reactome	0.0211762	0.0240926	PRKACA	http://www.reactome.org/cgi-bin/eventbrowser_st_id?ST_ID=R-BTA-1280218
Adrenergic signaling in cardiomyocytes	KEGG PATHWAY	0.0104101	0.0147357	PRKACA	http://www.genome.jp/kegg-bin/show_pathway?bta04261/bta:282322%09red
Aldosterone synthesis and secretion	KEGG PATHWAY	0.00669356	0.0125134	PRKACA	http://www.genome.jp/kegg-bin/show_pathway?bta04925/bta:282322%09red
Amoebiasis	KEGG PATHWAY	0.0069691	0.0125134	PRKACA	http://www.genome.jp/kegg-bin/show_pathway?bta05146/bta:282322%09red
Amphetamine addiction	KEGG PATHWAY	0.00469475	0.0115844	PRKACA	http://www.genome.jp/kegg-bin/show_pathway?bta05031/bta:282322%09red
Anchoring of the basal body to the plasma membrane	Reactome	0.00324608	0.00989196	PRKACA	http://www.reactome.org/cgi-bin/eventbrowser_st_id?ST_ID=R-BTA-5620912
Apelin signaling pathway	KEGG PATHWAY	0.0097224	0.0142097	PRKACA	http://www.genome.jp/kegg-bin/show_pathway?bta04371/bta:282322%09red
Aquaporin-mediated transport	Reactome	0.00207257	0.00984473	PRKACA	http://www.reactome.org/cgi-bin/eventbrowser_st_id?ST_ID=R-BTA-445717
AURKA Activation by TPX2	Reactome	0.00248683	0.00989196	PRKACA	http://www.reactome.org/cgi-bin/eventbrowser_st_id?ST_ID=R-BTA-8854518
Autophagy - animal	KEGG PATHWAY	0.00924085	0.0138249	PRKACA	http://www.genome.jp/kegg-bin/show_pathway?bta04140/bta:282322%09red
Bile secretion	KEGG PATHWAY	0.00579779	0.0122398	PRKACA	http://www.genome.jp/kegg-bin/show_pathway?bta04976/bta:282322%09red
Ca-dependent events	Reactome	0.0012438	0.00875268	PRKACA	http://www.reactome.org/cgi-bin/eventbrowser_st_id?ST_ID=R-BTA-111996
Calcium signaling pathway	KEGG PATHWAY	0.0140511	0.0177981	PRKACA	http://www.genome.jp/kegg-bin/show_pathway?bta04020/bta:282322%09red
Calmodulin induced events	Reactome	0.00117472	0.00875268	PRKACA	http://www.reactome.org/cgi-bin/eventbrowser_st_id?ST_ID=R-BTA-111933
CaM pathway	Reactome	0.00117472	0.00875268	PRKACA	http://www.reactome.org/cgi-bin/eventbrowser_st_id?ST_ID=R-BTA-111997
cAMP signaling pathway	KEGG PATHWAY	0.0157662	0.0194518	PRKACA	http://www.genome.jp/kegg-bin/show_pathway?bta04024/bta:282322%09red
CD209 (DC-SIGN) signaling	Reactome	0.000552897	0.00875268	PRKACA	http://www.reactome.org/cgi-bin/eventbrowser_st_id?ST_ID=R-BTA-5621575
Cell Cycle	Reactome	0.0219283	0.0246531	PRKACA	http://www.reactome.org/cgi-bin/eventbrowser_st_id?ST_ID=R-BTA-1640170
Cell Cycle, Mitotic	Reactome	0.0197395	0.0230093	PRKACA	http://www.reactome.org/cgi-bin/eventbrowser_st_id?ST_ID=R-BTA-69278
Centrosome maturation	Reactome	0.002901	0.00989196	PRKACA	http://www.reactome.org/cgi-bin/eventbrowser_st_id?ST_ID=R-BTA-380287
Chemokine signaling pathway	KEGG PATHWAY	0.01309	0.0171243	PRKACA	http://www.genome.jp/kegg-bin/show_pathway?bta04062/bta:282322%09red
Cholinergic synapse	KEGG PATHWAY	0.00793319	0.012883	PRKACA	http://www.genome.jp/kegg-bin/show_pathway?bta04725/bta:282322%09red
Cilium Assembly	Reactome	0.00731347	0.0125186	PRKACA	http://www.reactome.org/cgi-bin/eventbrowser_st_id?ST_ID=R-BTA-5617833
Circadian entrainment	KEGG PATHWAY	0.0069691	0.0125134	PRKACA	http://www.genome.jp/kegg-bin/show_pathway?bta04713/bta:282322%09red
Cocaine addiction	KEGG PATHWAY	0.00338409	0.00989196	PRKACA	http://www.genome.jp/kegg-bin/show_pathway?bta05030/bta:282322%09red
Cortisol synthesis and secretion	KEGG PATHWAY	0.00455683	0.0113921	PRKACA	http://www.genome.jp/kegg-bin/show_pathway?bta04927/bta:282322%09red
C-type lectin receptors (CLRs)	Reactome	0.00303904	0.00989196	PRKACA	http://www.reactome.org/cgi-bin/eventbrowser_st_id?ST_ID=R-BTA-5621481
Cushing syndrome	KEGG PATHWAY	0.0108227	0.0150095	PRKACA	http://www.genome.jp/kegg-bin/show_pathway?bta04934/bta:282322%09red
Cytokine Signaling in Immune system	Reactome	0.0176854	0.0208709	PRKACA	http://www.reactome.org/cgi-bin/eventbrowser_st_id?ST_ID=R-BTA-1280215
DAG and IP3 signaling	Reactome	0.00117472	0.00875268	PRKACA	http://www.reactome.org/cgi-bin/eventbrowser_st_id?ST_ID=R-BTA-1489509
DARPP-32 events	Reactome	0.000621998	0.00875268	PRKACA	http://www.reactome.org/cgi-bin/eventbrowser_st_id?ST_ID=R-BTA-180024
Dilated cardiomyopathy (DCM)	KEGG PATHWAY	0.00690022	0.0125134	PRKACA	http://www.genome.jp/kegg-bin/show_pathway?bta05414/bta:282322%09red
Dopaminergic synapse	KEGG PATHWAY	0.00917205	0.0138249	PRKACA	http://www.genome.jp/kegg-bin/show_pathway?bta04728/bta:282322%09red
Endocrine and other factor-regulated calcium reabsorption	KEGG PATHWAY	0.00324608	0.00989196	PRKACA	http://www.genome.jp/kegg-bin/show_pathway?bta04961/bta:282322%09red
Endocrine resistance	KEGG PATHWAY	0.00655578	0.0125134	PRKACA	http://www.genome.jp/kegg-bin/show_pathway?bta01522/bta:282322%09red
Estrogen signaling pathway	KEGG PATHWAY	0.00958483	0.0141172	PRKACA	http://www.genome.jp/kegg-bin/show_pathway?bta04915/bta:282322%09red
Factors involved in megakaryocyte development and platelet production	Reactome	0.00531528	0.0117431	PRKACA	http://www.reactome.org/cgi-bin/eventbrowser_st_id?ST_ID=R-BTA-983231
G alpha (i) signalling events	Reactome	0.0137079	0.0177177	PRKACA	http://www.reactome.org/cgi-bin/eventbrowser_st_id?ST_ID=R-BTA-418594
G2/M Transition	Reactome	0.00510846	0.0117108	PRKACA	http://www.reactome.org/cgi-bin/eventbrowser_st_id?ST_ID=R-BTA-69275
GABAergic synapse	KEGG PATHWAY	0.00628018	0.0125134	PRKACA	http://www.genome.jp/kegg-bin/show_pathway?bta04727/bta:282322%09red
Gap junction	KEGG PATHWAY	0.00628018	0.0125134	PRKACA	http://www.genome.jp/kegg-bin/show_pathway?bta04540/bta:282322%09red
Gastric acid secretion	KEGG PATHWAY	0.0051774	0.0117108	PRKACA	http://www.genome.jp/kegg-bin/show_pathway?bta04971/bta:282322%09red
GLI3 is processed to GLI3R by the proteasome	Reactome	0.000483793	0.00875268	PRKACA	http://www.reactome.org/cgi-bin/eventbrowser_st_id?ST_ID=R-BTA-5610785
Glucagon signaling in metabolic regulation	Reactome	0.000483793	0.00875268	PRKACA	http://www.reactome.org/cgi-bin/eventbrowser_st_id?ST_ID=R-BTA-163359
Glucagon signaling pathway	KEGG PATHWAY	0.0072446	0.0125134	PRKACA	http://www.genome.jp/kegg-bin/show_pathway?bta04922/bta:282322%09red
Glucagon-like Peptide-1 (GLP1) regulates insulin secretion	Reactome	0.00172729	0.00911628	PRKACA	http://www.reactome.org/cgi-bin/eventbrowser_st_id?ST_ID=R-BTA-381676
Glutamatergic synapse	KEGG PATHWAY	0.00786434	0.0128813	PRKACA	http://www.genome.jp/kegg-bin/show_pathway?bta04724/bta:282322%09red
GnRH signaling pathway	KEGG PATHWAY	0.00648688	0.0125134	PRKACA	http://www.genome.jp/kegg-bin/show_pathway?bta04912/bta:282322%09red
GPCR downstream signalling	Reactome	0.0340584	0.0363545	PRKACA	http://www.reactome.org/cgi-bin/eventbrowser_st_id?ST_ID=R-BTA-388396
G-protein mediated events	Reactome	0.00172729	0.00911628	PRKACA	http://www.reactome.org/cgi-bin/eventbrowser_st_id?ST_ID=R-BTA-112040
Hedgehog 'off' state	Reactome	0.00241779	0.00989196	PRKACA	http://www.reactome.org/cgi-bin/eventbrowser_st_id?ST_ID=R-BTA-5610787
Hedgehog signaling pathway	KEGG PATHWAY	0.00331509	0.00989196	PRKACA	http://www.genome.jp/kegg-bin/show_pathway?bta04340/bta:282322%09red
Hemostasis	Reactome	0.0183018	0.0214651	PRKACA	http://www.reactome.org/cgi-bin/eventbrowser_st_id?ST_ID=R-BTA-109582
Human cytomegalovirus infection	KEGG PATHWAY	0.0169316	0.0201063	PRKACA	http://www.genome.jp/kegg-bin/show_pathway?bta05163/bta:282322%09red
Human papillomavirus infection	KEGG PATHWAY	0.0237731	0.0264145	PRKACA	http://www.genome.jp/kegg-bin/show_pathway?bta05165/bta:282322%09red
Human T-cell leukemia virus 1 infection	KEGG PATHWAY	0.0161776	0.0198306	PRKACA	http://www.genome.jp/kegg-bin/show_pathway?bta05166/bta:282322%09red
Inflammatory mediator regulation of TRP channels	KEGG PATHWAY	0.00717573	0.0125134	PRKACA	http://www.genome.jp/kegg-bin/show_pathway?bta04750/bta:282322%09red
Innate Immune System	Reactome	0.0308629	0.0331296	PRKACA	http://www.reactome.org/cgi-bin/eventbrowser_st_id?ST_ID=R-BTA-168249
Insulin secretion	KEGG PATHWAY	0.00593563	0.0123931	PRKACA	http://www.genome.jp/kegg-bin/show_pathway?bta04911/bta:282322%09red
Insulin signaling pathway	KEGG PATHWAY	0.00951604	0.0141172	PRKACA	http://www.genome.jp/kegg-bin/show_pathway?bta04910/bta:282322%09red
Integration of energy metabolism	Reactome	0.00366009	0.0100785	PRKACA	http://www.reactome.org/cgi-bin/eventbrowser_st_id?ST_ID=R-BTA-163685
Interleukin-3, Interleukin-5 and GM-CSF signaling	Reactome	0.00165823	0.00911628	PRKACA	http://www.reactome.org/cgi-bin/eventbrowser_st_id?ST_ID=R-BTA-512988
Intracellular signaling by second messengers	Reactome	0.0069691	0.0125134	PRKACA	http://www.reactome.org/cgi-bin/eventbrowser_st_id?ST_ID=R-BTA-9006925
Longevity regulating pathway	KEGG PATHWAY	0.00628018	0.0125134	PRKACA	http://www.genome.jp/kegg-bin/show_pathway?bta04211/bta:282322%09red
Longevity regulating pathway - multiple species	KEGG PATHWAY	0.00434992	0.0111687	PRKACA	http://www.genome.jp/kegg-bin/show_pathway?bta04213/bta:282322%09red
Long-term potentiation	KEGG PATHWAY	0.00483266	0.0117108	PRKACA	http://www.genome.jp/kegg-bin/show_pathway?bta04720/bta:282322%09red
Loss of Nlp from mitotic centrosomes	Reactome	0.00241779	0.00989196	PRKACA	http://www.reactome.org/cgi-bin/eventbrowser_st_id?ST_ID=R-BTA-380259
Loss of proteins required for interphase microtubule organization from the centrosome	Reactome	0.00241779	0.00989196	PRKACA	http://www.reactome.org/cgi-bin/eventbrowser_st_id?ST_ID=R-BTA-380284
M Phase	Reactome	0.0126093	0.0166372	PRKACA	http://www.reactome.org/cgi-bin/eventbrowser_st_id?ST_ID=R-BTA-68886
MAPK family signaling cascades	Reactome	0.00738234	0.0125236	PRKACA	http://www.reactome.org/cgi-bin/eventbrowser_st_id?ST_ID=R-BTA-5683057
MAPK signaling pathway	KEGG PATHWAY	0.0201501	0.0233446	PRKACA	http://www.genome.jp/kegg-bin/show_pathway?bta04010/bta:282322%09red
MAPK6/MAPK4 signaling	Reactome	0.000898379	0.00875268	PRKACA	http://www.reactome.org/cgi-bin/eventbrowser_st_id?ST_ID=R-BTA-5687128
Melanogenesis	KEGG PATHWAY	0.00710686	0.0125134	PRKACA	http://www.genome.jp/kegg-bin/show_pathway?bta04916/bta:282322%09red
Mitotic G2-G2/M phases	Reactome	0.00524635	0.0117271	PRKACA	http://www.reactome.org/cgi-bin/eventbrowser_st_id?ST_ID=R-BTA-453274
Mitotic Prometaphase	Reactome	0.00752007	0.0126444	PRKACA	http://www.reactome.org/cgi-bin/eventbrowser_st_id?ST_ID=R-BTA-68877
Morphine addiction	KEGG PATHWAY	0.00641798	0.0125134	PRKACA	http://www.genome.jp/kegg-bin/show_pathway?bta05032/bta:282322%09red
Neuronal System	Reactome	0.0113038	0.0153409	PRKACA	http://www.reactome.org/cgi-bin/eventbrowser_st_id?ST_ID=R-BTA-112316
Neurotransmitter receptors and postsynaptic signal transmission	Reactome	0.00510846	0.0117108	PRKACA	http://www.reactome.org/cgi-bin/eventbrowser_st_id?ST_ID=R-BTA-112314
Oocyte meiosis	KEGG PATHWAY	0.0082774	0.0129976	PRKACA	http://www.genome.jp/kegg-bin/show_pathway?bta04114/bta:282322%09red
Opioid Signalling	Reactome	0.00324608	0.00989196	PRKACA	http://www.reactome.org/cgi-bin/eventbrowser_st_id?ST_ID=R-BTA-111885
Organelle biogenesis and maintenance	Reactome	0.00869036	0.0134241	PRKACA	http://www.reactome.org/cgi-bin/eventbrowser_st_id?ST_ID=R-BTA-1852241
Ovarian steroidogenesis	KEGG PATHWAY	0.00379808	0.0103091	PRKACA	http://www.genome.jp/kegg-bin/show_pathway?bta04913/bta:282322%09red
Oxytocin signaling pathway	KEGG PATHWAY	0.0105476	0.0147357	PRKACA	http://www.genome.jp/kegg-bin/show_pathway?bta04921/bta:282322%09red
Parathyroid hormone synthesis, secretion and action	KEGG PATHWAY	0.0072446	0.0125134	PRKACA	http://www.genome.jp/kegg-bin/show_pathway?bta04928/bta:282322%09red
Parkinson disease	KEGG PATHWAY	0.0104101	0.0147357	PRKACA	http://www.genome.jp/kegg-bin/show_pathway?bta05012/bta:282322%09red
Pathways in cancer	KEGG PATHWAY	0.0369774	0.0390317	PRKACA	http://www.genome.jp/kegg-bin/show_pathway?bta05200/bta:282322%09red
PKA activation	Reactome	0.000898379	0.00875268	PRKACA	http://www.reactome.org/cgi-bin/eventbrowser_st_id?ST_ID=R-BTA-163615
PKA-mediated phosphorylation of CREB	Reactome	0.000898379	0.00875268	PRKACA	http://www.reactome.org/cgi-bin/eventbrowser_st_id?ST_ID=R-BTA-111931
Plasma lipoprotein assembly	Reactome	0.000483793	0.00875268	PRKACA	http://www.reactome.org/cgi-bin/eventbrowser_st_id?ST_ID=R-BTA-8963898
Plasma lipoprotein assembly, remodeling, and clearance	Reactome	0.00145103	0.00911628	PRKACA	http://www.reactome.org/cgi-bin/eventbrowser_st_id?ST_ID=R-BTA-174824
Platelet activation	KEGG PATHWAY	0.00841506	0.0131054	PRKACA	http://www.genome.jp/kegg-bin/show_pathway?bta04611/bta:282322%09red
PLC beta mediated events	Reactome	0.00172729	0.00911628	PRKACA	http://www.reactome.org/cgi-bin/eventbrowser_st_id?ST_ID=R-BTA-112043
Post NMDA receptor activation events	Reactome	0.000967469	0.00875268	PRKACA	http://www.reactome.org/cgi-bin/eventbrowser_st_id?ST_ID=R-BTA-438064
Prion diseases	KEGG PATHWAY	0.00227971	0.00989196	PRKACA	http://www.genome.jp/kegg-bin/show_pathway?bta05020/bta:282322%09red
Progesterone-mediated oocyte maturation	KEGG PATHWAY	0.00614236	0.0125134	PRKACA	http://www.genome.jp/kegg-bin/show_pathway?bta04914/bta:282322%09red
Proteoglycans in cancer	KEGG PATHWAY	0.0139825	0.0177981	PRKACA	http://www.genome.jp/kegg-bin/show_pathway?bta05205/bta:282322%09red
Rap1 signalling	Reactome	0.000760193	0.00875268	PRKACA	http://www.reactome.org/cgi-bin/eventbrowser_st_id?ST_ID=R-BTA-392517
Ras signaling pathway	KEGG PATHWAY	0.016726	0.0201063	PRKACA	http://www.genome.jp/kegg-bin/show_pathway?bta04014/bta:282322%09red
Recruitment of mitotic centrosome proteins and complexes	Reactome	0.002901	0.00989196	PRKACA	http://www.reactome.org/cgi-bin/eventbrowser_st_id?ST_ID=R-BTA-380270
Recruitment of NuMA to mitotic centrosomes	Reactome	0.00338409	0.00989196	PRKACA	http://www.reactome.org/cgi-bin/eventbrowser_st_id?ST_ID=R-BTA-380320
Regulation of insulin secretion	Reactome	0.00297002	0.00989196	PRKACA	http://www.reactome.org/cgi-bin/eventbrowser_st_id?ST_ID=R-BTA-422356
Regulation of lipolysis in adipocytes	KEGG PATHWAY	0.00407402	0.0107509	PRKACA	http://www.genome.jp/kegg-bin/show_pathway?bta04923/bta:282322%09red
Regulation of PLK1 Activity at G2/M Transition	Reactome	0.00303904	0.00989196	PRKACA	http://www.reactome.org/cgi-bin/eventbrowser_st_id?ST_ID=R-BTA-2565942
Relaxin signaling pathway	KEGG PATHWAY	0.00917205	0.0138249	PRKACA	http://www.genome.jp/kegg-bin/show_pathway?bta04926/bta:282322%09red
Renin secretion	KEGG PATHWAY	0.00503951	0.0117108	PRKACA	http://www.genome.jp/kegg-bin/show_pathway?bta04924/bta:282322%09red
Retrograde endocannabinoid signaling	KEGG PATHWAY	0.0105476	0.0147357	PRKACA	http://www.genome.jp/kegg-bin/show_pathway?bta04723/bta:282322%09red
Salivary secretion	KEGG PATHWAY	0.00648688	0.0125134	PRKACA	http://www.genome.jp/kegg-bin/show_pathway?bta04970/bta:282322%09red
Serotonergic synapse	KEGG PATHWAY	0.00807088	0.0129955	PRKACA	http://www.genome.jp/kegg-bin/show_pathway?bta04726/bta:282322%09red
Signaling by GPCR	Reactome	0.034466	0.036584	PRKACA	http://www.reactome.org/cgi-bin/eventbrowser_st_id?ST_ID=R-BTA-372790
Signaling by Hedgehog	Reactome	0.00303904	0.00989196	PRKACA	http://www.reactome.org/cgi-bin/eventbrowser_st_id?ST_ID=R-BTA-5358351
Signaling by Interleukins	Reactome	0.0138452	0.0177742	PRKACA	http://www.reactome.org/cgi-bin/eventbrowser_st_id?ST_ID=R-BTA-449147
Signaling by Receptor Tyrosine Kinases	Reactome	0.0124032	0.0164798	PRKACA	http://www.reactome.org/cgi-bin/eventbrowser_st_id?ST_ID=R-BTA-9006934
Signaling by VEGF	Reactome	0.00310805	0.00989196	PRKACA	http://www.reactome.org/cgi-bin/eventbrowser_st_id?ST_ID=R-BTA-194138
Taste transduction	KEGG PATHWAY	0.00552209	0.0119227	PRKACA	http://www.genome.jp/kegg-bin/show_pathway?bta04742/bta:282322%09red
Thermogenesis	KEGG PATHWAY	0.0165204	0.0201063	PRKACA	http://www.genome.jp/kegg-bin/show_pathway?bta04714/bta:282322%09red
Thyroid hormone signaling pathway	KEGG PATHWAY	0.00820856	0.0129969	PRKACA	http://www.genome.jp/kegg-bin/show_pathway?bta04919/bta:282322%09red
Thyroid hormone synthesis	KEGG PATHWAY	0.0051774	0.0117108	PRKACA	http://www.genome.jp/kegg-bin/show_pathway?bta04918/bta:282322%09red
Tight junction	KEGG PATHWAY	0.0123345	0.0164798	PRKACA	http://www.genome.jp/kegg-bin/show_pathway?bta04530/bta:282322%09red
Transmission across Chemical Synapses	Reactome	0.00710686	0.0125134	PRKACA	http://www.reactome.org/cgi-bin/eventbrowser_st_id?ST_ID=R-BTA-112315
Transport of small molecules	Reactome	0.0223384	0.0249664	PRKACA	http://www.reactome.org/cgi-bin/eventbrowser_st_id?ST_ID=R-BTA-382551
Vascular smooth muscle contraction	KEGG PATHWAY	0.00924085	0.0138249	PRKACA	http://www.genome.jp/kegg-bin/show_pathway?bta04270/bta:282322%09red
Vasopressin regulates renal water homeostasis via Aquaporins	Reactome	0.00193447	0.00984473	PRKACA	http://www.reactome.org/cgi-bin/eventbrowser_st_id?ST_ID=R-BTA-432040
Vasopressin-regulated water reabsorption	KEGG PATHWAY	0.0034531	0.00994073	PRKACA	http://www.genome.jp/kegg-bin/show_pathway?bta04962/bta:282322%09red
VEGFA-VEGFR2 Pathway	Reactome	0.00269393	0.00989196	PRKACA	http://www.reactome.org/cgi-bin/eventbrowser_st_id?ST_ID=R-BTA-4420097
Viral carcinogenesis	KEGG PATHWAY	0.0166575	0.0201063	PRKACA	http://www.genome.jp/kegg-bin/show_pathway?bta05203/bta:282322%09red
Wnt signaling pathway	KEGG PATHWAY	0.0111664	0.0153409	PRKACA	http://www.genome.jp/kegg-bin/show_pathway?bta04310/bta:282322%09red
#Term	Database	P-Value	Corrected P-Value	Input	Hyperlink
acrosomal vesicle	Gene Ontology	0.00366009	0.0100785	PRKACA	http://amigo.geneontology.org/amigo/term/GO:0001669
AMP-activated protein kinase activity	Gene Ontology	0.000621998	0.00875268	PRKACA	http://amigo.geneontology.org/amigo/term/GO:0004679
anatomical structure morphogenesis	Gene Ontology	0.0026249	0.00989196	SOX12	http://amigo.geneontology.org/amigo/term/GO:0009653
axoneme	Gene Ontology	0.00490161	0.0117108	PRKACA	http://amigo.geneontology.org/amigo/term/GO:0005930
cAMP-dependent protein kinase complex	Gene Ontology	0.000552897	0.00875268	PRKACA	http://amigo.geneontology.org/amigo/term/GO:0005952
cell differentiation	Gene Ontology	0.0215181	0.0243359	SOX12	http://amigo.geneontology.org/amigo/term/GO:0030154
cell fate commitment	Gene Ontology	0.00310805	0.00989196	SOX12	http://amigo.geneontology.org/amigo/term/GO:0045165
cellular response to glucose stimulus	Gene Ontology	0.00131288	0.00890883	PRKACA	http://amigo.geneontology.org/amigo/term/GO:0071333
cellular response to heat	Gene Ontology	0.00207257	0.00984473	PRKACA	http://amigo.geneontology.org/amigo/term/GO:0034605
centrosome	Gene Ontology	0.0258209	0.0283582	PRKACA	http://amigo.geneontology.org/amigo/term/GO:0005813
ciliary base	Gene Ontology	0.00165823	0.00911628	PRKACA	http://amigo.geneontology.org/amigo/term/GO:0097546
dendritic spine	Gene Ontology	0.00545315	0.0119092	PRKACA	http://amigo.geneontology.org/amigo/term/GO:0043197
DNA-binding transcription activator activity, RNA polymerase II-specific	Gene Ontology	0.026503	0.02894	SOX12	http://amigo.geneontology.org/amigo/term/GO:0001228
DNA-binding transcription factor activity, RNA polymerase II-specific	Gene Ontology	0.0267758	0.0290708	SOX12	http://amigo.geneontology.org/amigo/term/GO:0000981
intercellular bridge	Gene Ontology	0.00400504	0.0107177	PRKACA	http://amigo.geneontology.org/amigo/term/GO:0045171
magnesium ion binding	Gene Ontology	0.0131587	0.0171243	PRKACA	http://amigo.geneontology.org/amigo/term/GO:0000287
manganese ion binding	Gene Ontology	0.00366009	0.0100785	PRKACA	http://amigo.geneontology.org/amigo/term/GO:0030145
mesoderm formation	Gene Ontology	0.00200352	0.00984473	PRKACA	http://amigo.geneontology.org/amigo/term/GO:0001707
modulation of chemical synaptic transmission	Gene Ontology	0.00331509	0.00989196	PRKACA	http://amigo.geneontology.org/amigo/term/GO:0050804
mRNA processing	Gene Ontology	0.00579779	0.0122398	PRKACA	http://amigo.geneontology.org/amigo/term/GO:0006397
negative regulation of smoothened signaling pathway involved in dorsal/ventral neural tube patterning	Gene Ontology	0.000483793	0.00875268	PRKACA	http://amigo.geneontology.org/amigo/term/GO:1901621
neural tube closure	Gene Ontology	0.00448786	0.0113692	PRKACA	http://amigo.geneontology.org/amigo/term/GO:0001843
neuromuscular junction	Gene Ontology	0.004143	0.0107831	PRKACA	http://amigo.geneontology.org/amigo/term/GO:0031594
nuclear speck	Gene Ontology	0.020629	0.0237546	PRKACA	http://amigo.geneontology.org/amigo/term/GO:0016607
nucleus	Gene Ontology	0.0104406	0.0147357	SOX12|PRKACA	http://amigo.geneontology.org/amigo/term/GO:0005634
peptidyl-serine phosphorylation	Gene Ontology	0.00820856	0.0129969	PRKACA	http://amigo.geneontology.org/amigo/term/GO:0018105
peptidyl-threonine phosphorylation	Gene Ontology	0.00324608	0.00989196	PRKACA	http://amigo.geneontology.org/amigo/term/GO:0018107
perinuclear region of cytoplasm	Gene Ontology	0.0282754	0.0305245	PRKACA	http://amigo.geneontology.org/amigo/term/GO:0048471
plasma membrane raft	Gene Ontology	0.0012438	0.00875268	PRKACA	http://amigo.geneontology.org/amigo/term/GO:0044853
positive regulation of cell cycle arrest	Gene Ontology	0.00145103	0.00911628	PRKACA	http://amigo.geneontology.org/amigo/term/GO:0071158
positive regulation of protein export from nucleus	Gene Ontology	0.000967469	0.00875268	PRKACA	http://amigo.geneontology.org/amigo/term/GO:0046827
positive regulation of regulatory T cell differentiation	Gene Ontology	0.000483793	0.00875268	SOX12	http://amigo.geneontology.org/amigo/term/GO:0045591
protein autophosphorylation	Gene Ontology	0.00786434	0.0128813	PRKACA	http://amigo.geneontology.org/amigo/term/GO:0046777
protein binding	Gene Ontology	0.0154919	0.0192383	PRKACA	http://amigo.geneontology.org/amigo/term/GO:0005515
protein domain specific binding	Gene Ontology	0.00999752	0.0145002	PRKACA	http://amigo.geneontology.org/amigo/term/GO:0019904
protein kinase activity	Gene Ontology	0.00765778	0.012763	PRKACA	http://amigo.geneontology.org/amigo/term/GO:0004672
protein kinase binding	Gene Ontology	0.0210394	0.0240812	PRKACA	http://amigo.geneontology.org/amigo/term/GO:0019901
protein phosphorylation	Gene Ontology	0.0169316	0.0201063	PRKACA	http://amigo.geneontology.org/amigo/term/GO:0006468
protein serine/threonine kinase activity	Gene Ontology	0.0148059	0.0185074	PRKACA	http://amigo.geneontology.org/amigo/term/GO:0004674
protein serine/threonine/tyrosine kinase activity	Gene Ontology	0.000691097	0.00875268	PRKACA	http://amigo.geneontology.org/amigo/term/GO:0004712
protein-DNA complex	Gene Ontology	0.00248683	0.00989196	SOX12	http://amigo.geneontology.org/amigo/term/GO:0032993
regulation of bicellular tight junction assembly	Gene Ontology	0.000414687	0.00875268	PRKACA	http://amigo.geneontology.org/amigo/term/GO:2000810
regulation of osteoblast differentiation	Gene Ontology	0.000760193	0.00875268	PRKACA	http://amigo.geneontology.org/amigo/term/GO:0045667
regulation of proteasomal protein catabolic process	Gene Ontology	0.00103656	0.00875268	PRKACA	http://amigo.geneontology.org/amigo/term/GO:0061136
regulation of protein processing	Gene Ontology	0.000691097	0.00875268	PRKACA	http://amigo.geneontology.org/amigo/term/GO:0070613
regulation of transcription, DNA-templated	Gene Ontology	0.0247972	0.0273923	SOX12	http://amigo.geneontology.org/amigo/term/GO:0006355
sperm capacitation	Gene Ontology	0.00110564	0.00875268	PRKACA	http://amigo.geneontology.org/amigo/term/GO:0048240
sperm flagellum	Gene Ontology	0.00241779	0.00989196	PRKACA	http://amigo.geneontology.org/amigo/term/GO:0036126
spinal cord development	Gene Ontology	0.000967469	0.00875268	SOX12	http://amigo.geneontology.org/amigo/term/GO:0021510
transcription coactivator activity	Gene Ontology	0.0113038	0.0153409	SOX12	http://amigo.geneontology.org/amigo/term/GO:0003713
transcription regulator complex	Gene Ontology	0.0116474	0.0156951	SOX12	http://amigo.geneontology.org/amigo/term/GO:0005667
transcription regulatory region sequence-specific DNA binding	Gene Ontology	0.00676245	0.0125134	SOX12	http://amigo.geneontology.org/amigo/term/GO:0000976
ubiquitin protein ligase binding	Gene Ontology	0.0147373	0.0185074	PRKACA	http://amigo.geneontology.org/amigo/term/GO:0031625

## Sheet: OXYT T6
Functional enrichment pathways and GO terms for OXYT vs NC at T6 (FDR < 0.05)
##Databases: KEGG PATHWAY, Reactome, Gene Ontology
##Statistical test method: hypergeometric test / Fisher's exact test
##FDR correction method: Benjamini and Hochberg
#Term	Database	P-Value	Corrected P-Value	Input	Hyperlink
AMPK signaling pathway	KEGG PATHWAY	0.0254376	0.0386456	SCD	http://www.genome.jp/kegg-bin/show_pathway?bta04152/bta:280924%09red
APC/C-mediated degradation of cell cycle proteins	Reactome	0.0115556	0.0218534	PSMD1	http://www.reactome.org/cgi-bin/eventbrowser_st_id?ST_ID=R-BTA-174143
Assembly of the pre-replicative complex	Reactome	0.00908881	0.0205148	PSMD1	http://www.reactome.org/cgi-bin/eventbrowser_st_id?ST_ID=R-BTA-68867
Autodegradation of Cdh1 by Cdh1:APC/C	Reactome	0.0095003	0.0206058	PSMD1	http://www.reactome.org/cgi-bin/eventbrowser_st_id?ST_ID=R-BTA-174084
Biological oxidations	Reactome	0.0187212	0.0301831	CYP51A1	http://www.reactome.org/cgi-bin/eventbrowser_st_id?ST_ID=R-BTA-211859
Biosynthesis of unsaturated fatty acids	KEGG PATHWAY	0.00641068	0.0168624	SCD	http://www.genome.jp/kegg-bin/show_pathway?bta01040/bta:280924%09red
CDT1 association with the CDC6:ORC:origin complex	Reactome	0.00847132	0.0196834	PSMD1	http://www.reactome.org/cgi-bin/eventbrowser_st_id?ST_ID=R-BTA-68827
Cholesterol biosynthesis	Reactome	0.00331303	0.0142195	CYP51A1	http://www.reactome.org/cgi-bin/eventbrowser_st_id?ST_ID=R-BTA-191273
Cytochrome P450 - arranged by substrate type	Reactome	0.0047596	0.0150403	CYP51A1	http://www.reactome.org/cgi-bin/eventbrowser_st_id?ST_ID=R-BTA-211897
Deubiquitination	Reactome	0.0313082	0.04497	PSMD1	http://www.reactome.org/cgi-bin/eventbrowser_st_id?ST_ID=R-BTA-5688426
DNA Replication	Reactome	0.0174959	0.0287953	PSMD1	http://www.reactome.org/cgi-bin/eventbrowser_st_id?ST_ID=R-BTA-69306
DNA Replication Pre-Initiation	Reactome	0.0117609	0.0218534	PSMD1	http://www.reactome.org/cgi-bin/eventbrowser_st_id?ST_ID=R-BTA-69002
Endogenous sterols	Reactome	0.00227869	0.0141807	CYP51A1	http://www.reactome.org/cgi-bin/eventbrowser_st_id?ST_ID=R-BTA-211976
Fatty acid metabolism	KEGG PATHWAY	0.0121715	0.0218534	SCD	http://www.genome.jp/kegg-bin/show_pathway?bta01212/bta:280924%09red
Metabolic pathways	KEGG PATHWAY	0.0337371	0.0459523	SCD|CYP51A1	http://www.genome.jp/kegg-bin/show_pathway?bta01100/bta:505060%09red/bta:280924%09red
Metabolism of steroids	Reactome	0.0119662	0.0218534	CYP51A1	http://www.reactome.org/cgi-bin/eventbrowser_st_id?ST_ID=R-BTA-8957322
Phase I - Functionalization of compounds	Reactome	0.00826541	0.0196834	CYP51A1	http://www.reactome.org/cgi-bin/eventbrowser_st_id?ST_ID=R-BTA-211945
PPAR signaling pathway	KEGG PATHWAY	0.0170872	0.0287953	SCD	http://www.genome.jp/kegg-bin/show_pathway?bta03320/bta:280924%09red
Proteasome	KEGG PATHWAY	0.00970599	0.0206058	PSMD1	http://www.genome.jp/kegg-bin/show_pathway?bta03050/bta:511803%09red
Regulation of mitotic cell cycle	Reactome	0.0115556	0.0218534	PSMD1	http://www.reactome.org/cgi-bin/eventbrowser_st_id?ST_ID=R-BTA-453276
RNA transport	KEGG PATHWAY	0.0337288	0.0459523	NUP133	http://www.genome.jp/kegg-bin/show_pathway?bta03013/bta:524528%09red
Steroid biosynthesis	KEGG PATHWAY	0.00413985	0.0142195	CYP51A1	http://www.genome.jp/kegg-bin/show_pathway?bta00100/bta:505060%09red
UCH proteinases	Reactome	0.0119662	0.0218534	PSMD1	http://www.reactome.org/cgi-bin/eventbrowser_st_id?ST_ID=R-BTA-5689603
#Term	Database	P-Value	Corrected P-Value	Input	Hyperlink
cholesterol biosynthetic process	Gene Ontology	0.00558542	0.0163411	CYP51A1	http://amigo.geneontology.org/amigo/term/GO:0006695
condensed chromosome kinetochore	Gene Ontology	0.00805947	0.0196834	NUP133	http://amigo.geneontology.org/amigo/term/GO:0000777
condensed chromosome outer kinetochore	Gene Ontology	0.00207172	0.0141807	NUP133	http://amigo.geneontology.org/amigo/term/GO:0000940
endoplasmic reticulum membrane	Gene Ontology	0.00256907	0.0141807	SCD|CYP51A1	http://amigo.geneontology.org/amigo/term/GO:0005789
enzyme regulator activity	Gene Ontology	0.0039332	0.0142195	PSMD1	http://amigo.geneontology.org/amigo/term/GO:0030234
focal adhesion	Gene Ontology	0.0274653	0.0409388	KLF11	http://amigo.geneontology.org/amigo/term/GO:0005925
heme binding	Gene Ontology	0.0236097	0.0365718	CYP51A1	http://amigo.geneontology.org/amigo/term/GO:0020037
integral component of endoplasmic reticulum membrane	Gene Ontology	0.0174959	0.0287953	SCD	http://amigo.geneontology.org/amigo/term/GO:0030176
iron ion binding	Gene Ontology	0.000296855	0.0117258	SCD|CYP51A1	http://amigo.geneontology.org/amigo/term/GO:0005506
monooxygenase activity	Gene Ontology	0.00537902	0.0163411	CYP51A1	http://amigo.geneontology.org/amigo/term/GO:0004497
mRNA export from nucleus	Gene Ontology	0.00579179	0.0163411	NUP133	http://amigo.geneontology.org/amigo/term/GO:0006406
negative regulation of amyloid-beta clearance	Gene Ontology	0.00145058	0.0141807	CYP51A1	http://amigo.geneontology.org/amigo/term/GO:1900222
negative regulation of protein catabolic process	Gene Ontology	0.0066169	0.0168624	CYP51A1	http://amigo.geneontology.org/amigo/term/GO:0042177
negative regulation of protein secretion	Gene Ontology	0.00331303	0.0142195	CYP51A1	http://amigo.geneontology.org/amigo/term/GO:0050709
nephron development	Gene Ontology	0.00124346	0.0141807	NUP133	http://amigo.geneontology.org/amigo/term/GO:0072006
neural tube development	Gene Ontology	0.0039332	0.0142195	NUP133	http://amigo.geneontology.org/amigo/term/GO:0021915
neurogenesis	Gene Ontology	0.00620442	0.0168624	NUP133	http://amigo.geneontology.org/amigo/term/GO:0022008
nuclear membrane	Gene Ontology	0.0302982	0.0443251	NUP133	http://amigo.geneontology.org/amigo/term/GO:0031965
nuclear pore organization	Gene Ontology	0.00124346	0.0141807	NUP133	http://amigo.geneontology.org/amigo/term/GO:0006999
nuclear pore outer ring	Gene Ontology	0.00207172	0.0141807	NUP133	http://amigo.geneontology.org/amigo/term/GO:0031080
oxidation-reduction process	Gene Ontology	0.00457331	0.0150403	SCD|CYP51A1	http://amigo.geneontology.org/amigo/term/GO:0055114
oxidoreductase activity	Gene Ontology	0.000216515	0.0117258	SCD|CYP51A1	http://amigo.geneontology.org/amigo/term/GO:0016491
paraxial mesoderm development	Gene Ontology	0.00165766	0.0141807	NUP133	http://amigo.geneontology.org/amigo/term/GO:0048339
positive regulation of apoptotic process	Gene Ontology	0.0327209	0.0459523	KLF11	http://amigo.geneontology.org/amigo/term/GO:0043065
protein import into nucleus	Gene Ontology	0.0134023	0.0235285	NUP133	http://amigo.geneontology.org/amigo/term/GO:0006606
regulation of catalytic activity	Gene Ontology	0.00991164	0.0206058	PSMD1	http://amigo.geneontology.org/amigo/term/GO:0050790
regulation of protein catabolic process	Gene Ontology	0.00227869	0.0141807	PSMD1	http://amigo.geneontology.org/amigo/term/GO:0042176
regulation of transcription involved in G1/S transition of mitotic cell cycle	Gene Ontology	0.00269253	0.0141807	KLF11	http://amigo.geneontology.org/amigo/term/GO:0000083
RNA export from nucleus	Gene Ontology	0.00248563	0.0141807	NUP133	http://amigo.geneontology.org/amigo/term/GO:0006405
somite development	Gene Ontology	0.00331303	0.0142195	NUP133	http://amigo.geneontology.org/amigo/term/GO:0061053
steroid biosynthetic process	Gene Ontology	0.00372651	0.0142195	CYP51A1	http://amigo.geneontology.org/amigo/term/GO:0006694
sterol metabolic process	Gene Ontology	0.00145058	0.0141807	CYP51A1	http://amigo.geneontology.org/amigo/term/GO:0016125
structural constituent of nuclear pore	Gene Ontology	0.00413985	0.0142195	NUP133	http://amigo.geneontology.org/amigo/term/GO:0017056
transcription regulatory region sequence-specific DNA binding	Gene Ontology	0.0201491	0.0318356	KLF11	http://amigo.geneontology.org/amigo/term/GO:0000976
unsaturated fatty acid biosynthetic process	Gene Ontology	0.00269253	0.0141807	SCD	http://amigo.geneontology.org/amigo/term/GO:0006636

## Sheet: TILD T6
Functional enrichment pathways and GO terms for TILD vs NC at T6 (FDR < 0.05)
##Databases: KEGG PATHWAY, Reactome, Gene Ontology
##Statistical test method: hypergeometric test / Fisher's exact test
##FDR correction method: Benjamini and Hochberg
#Term	Database	P-Value	Corrected P-Value	Input	Hyperlink
Allograft rejection	KEGG PATHWAY	0.0195233	0.048386	BoLA	http://www.genome.jp/kegg-bin/show_pathway?bta05330/bta:533050%09red
Antigen Presentation: Folding, assembly and peptide loading of class I MHC	Reactome	0.004139	0.0264012	BoLA	http://www.reactome.org/cgi-bin/eventbrowser_st_id?ST_ID=R-BTA-983170
Antigen processing-Cross presentation	Reactome	0.004139	0.0264012	BoLA	http://www.reactome.org/cgi-bin/eventbrowser_st_id?ST_ID=R-BTA-1236975
DAP12 interactions	Reactome	0.00688975	0.0331961	BoLA	http://www.reactome.org/cgi-bin/eventbrowser_st_id?ST_ID=R-BTA-2172127
DAP12 signaling	Reactome	0.00688975	0.0331961	BoLA	http://www.reactome.org/cgi-bin/eventbrowser_st_id?ST_ID=R-BTA-2424491
ER-Phagosome pathway	Reactome	0.00241629	0.0264012	BoLA	http://www.reactome.org/cgi-bin/eventbrowser_st_id?ST_ID=R-BTA-1236974
Graft-versus-host disease	KEGG PATHWAY	0.016804	0.0456725	BoLA	http://www.genome.jp/kegg-bin/show_pathway?bta05332/bta:533050%09red
Immunoregulatory interactions between a Lymphoid and a non-Lymphoid cell	Reactome	0.0147601	0.0444642	BoLA	http://www.reactome.org/cgi-bin/eventbrowser_st_id?ST_ID=R-BTA-198933
Type I diabetes mellitus	KEGG PATHWAY	0.0205412	0.048386	BoLA	http://www.genome.jp/kegg-bin/show_pathway?bta04940/bta:533050%09red
#Term	Database	P-Value	Corrected P-Value	Input	Hyperlink
adenylate cyclase-activating dopamine receptor signaling pathway	Gene Ontology	0.004139	0.0264012	GNAL	http://amigo.geneontology.org/amigo/term/GO:0007191
adenylate cyclase-modulating G protein-coupled receptor signaling pathway	Gene Ontology	0.0133954	0.0438902	GNAL	http://amigo.geneontology.org/amigo/term/GO:0007188
adult walking behavior	Gene Ontology	0.0110031	0.0388775	DAB1	http://amigo.geneontology.org/amigo/term/GO:0007628
cellular response to sodium arsenite	Gene Ontology	0.00207143	0.0264012	HNRNPA1	http://amigo.geneontology.org/amigo/term/GO:1903936
cytoplasm	Gene Ontology	0.0124232	0.0424795	RHEBL1|DAB1|HNRNPA1|MCRIP1	http://amigo.geneontology.org/amigo/term/GO:0005737
cytoplasmic stress granule	Gene Ontology	0.0188441	0.048386	MCRIP1	http://amigo.geneontology.org/amigo/term/GO:0010494
cytosolic large ribosomal subunit	Gene Ontology	0.016804	0.0456725	RPL10	http://amigo.geneontology.org/amigo/term/GO:0022625
dendrite development	Gene Ontology	0.0106609	0.0388775	DAB1	http://amigo.geneontology.org/amigo/term/GO:0016358
embryonic brain development	Gene Ontology	0.00448321	0.0264012	RPL10	http://amigo.geneontology.org/amigo/term/GO:1990403
G protein-coupled receptor binding	Gene Ontology	0.015101	0.0444642	GNAL	http://amigo.geneontology.org/amigo/term/GO:0001664
GDP binding	Gene Ontology	0.020202	0.048386	RHEBL1	http://amigo.geneontology.org/amigo/term/GO:0019003
Golgi localization	Gene Ontology	0.00207143	0.0264012	DAB1	http://amigo.geneontology.org/amigo/term/GO:0051645
G-protein beta/gamma-subunit complex binding	Gene Ontology	0.00517133	0.0287563	GNAL	http://amigo.geneontology.org/amigo/term/GO:0031683
GTP binding	Gene Ontology	0.00542572	0.0287563	GNAL|RHEBL1	http://amigo.geneontology.org/amigo/term/GO:0005525
GTPase activity	Gene Ontology	0.00337207	0.0264012	GNAL|RHEBL1	http://amigo.geneontology.org/amigo/term/GO:0003924
heterotrimeric G-protein complex	Gene Ontology	0.0103186	0.0388775	GNAL	http://amigo.geneontology.org/amigo/term/GO:0005834
hippocampus development	Gene Ontology	0.014078	0.0438902	DAB1	http://amigo.geneontology.org/amigo/term/GO:0021766
miRNA binding	Gene Ontology	0.00963367	0.0388775	HNRNPA1	http://amigo.geneontology.org/amigo/term/GO:0035198
mRNA transport	Gene Ontology	0.00997618	0.0388775	HNRNPA1	http://amigo.geneontology.org/amigo/term/GO:0051028
negative regulation of astrocyte differentiation	Gene Ontology	0.00276105	0.0264012	DAB1	http://amigo.geneontology.org/amigo/term/GO:0048712
negative regulation of axonogenesis	Gene Ontology	0.00345024	0.0264012	DAB1	http://amigo.geneontology.org/amigo/term/GO:0050771
negative regulation of cell adhesion	Gene Ontology	0.00826257	0.036493	DAB1	http://amigo.geneontology.org/amigo/term/GO:0007162
negative regulation of receptor signaling pathway via JAK-STAT	Gene Ontology	0.00310569	0.0264012	DAB1	http://amigo.geneontology.org/amigo/term/GO:0046426
positive regulation of neuron differentiation	Gene Ontology	0.0191837	0.048386	DAB1	http://amigo.geneontology.org/amigo/term/GO:0045666
positive regulation of protein kinase activity	Gene Ontology	0.0106609	0.0388775	DAB1	http://amigo.geneontology.org/amigo/term/GO:0045860
radial glia guided migration of Purkinje cell	Gene Ontology	0.00207143	0.0264012	DAB1	http://amigo.geneontology.org/amigo/term/GO:0021942
regulation of epithelial to mesenchymal transition	Gene Ontology	0.00379467	0.0264012	MCRIP1	http://amigo.geneontology.org/amigo/term/GO:0010717
regulation of translation	Gene Ontology	0.0137368	0.0438902	RPL10	http://amigo.geneontology.org/amigo/term/GO:0006417
ribosomal large subunit assembly	Gene Ontology	0.00757637	0.0349172	RPL10	http://amigo.geneontology.org/amigo/term/GO:0000027
RNA splicing	Gene Ontology	0.0205412	0.048386	HNRNPA1	http://amigo.geneontology.org/amigo/term/GO:0008380
sensory perception of chemical stimulus	Gene Ontology	0.00207143	0.0264012	GNAL	http://amigo.geneontology.org/amigo/term/GO:0007606
small GTPase mediated signal transduction	Gene Ontology	0.000318157	0.0264012	DAB1|RHEBL1	http://amigo.geneontology.org/amigo/term/GO:0007264
spliceosomal complex	Gene Ontology	0.0161232	0.0456725	HNRNPA1	http://amigo.geneontology.org/amigo/term/GO:0005681
TOR signaling	Gene Ontology	0.00448321	0.0264012	RHEBL1	http://amigo.geneontology.org/amigo/term/GO:0031929
translation regulator activity	Gene Ontology	0.00448321	0.0264012	RPL10	http://amigo.geneontology.org/amigo/term/GO:0045182
ventral spinal cord development	Gene Ontology	0.00207143	0.0264012	DAB1	http://amigo.geneontology.org/amigo/term/GO:0021517

## Sheet: TULA T6
No functional enrichment terms were found for TUL vs NC at T6 (FDR < 0.05)
